# Supplementary material for: Modeling Chemotherapeutic Neurotoxicity with Human Induced Pluripotent Stem Cell-Derived Neuronal Cells
Source: PLoS One. 2015 Feb 17;10(2):e0118020. doi: 10.1371/journal.pone.0118020 (PMC4331516; doi:10.1371/journal.pone.0118020)
Supplement: S2 Table — (GZ) [file pone.0118020.s010.gz › iCell-neuron.single-coating.cell-level-outgrowth.txt]

Total_Outgrowth	Processes	Mean_Process_Length	Median_Process_Length	Max_Process_Length	Branches	Straightness	Cell_Body_Area	Mean_Outgrowth_Intensity	dose	cell_line	treatment	expt
0	0	0	0	0	0	0	56.5794	0	0	1	cisplatin	1
0	0	0	0	0	0	0	71.972325	0	0	1	cisplatin	1
0	0	0	0	0	0	0	78.2127	0	0	1	cisplatin	1
89.56006486	3	29.85335495	32.0555227	44.93653568	0	0.931964595	120.231225	368.2457627	0	1	cisplatin	1
266.8669814	2	133.4334907	133.4334907	177.1314263	6	0.925235847	156.009375	363.2938005	0	1	cisplatin	1
197.8441168	3	65.94803892	74.52272288	81.79321315	4	0.861804267	126.055575	457.7830882	0	1	cisplatin	1
151.0184198	4	37.75460495	33.83401946	53.65352919	0	0.927891721	139.368375	261.6146341	0	1	cisplatin	1
186.611949	4	46.65298725	23.74484198	137.187265	5	0.932235637	156.841425	353.2461538	0	1	cisplatin	1
287.6255106	7	41.08935866	17.61734198	120.9437359	12	0.879242472	177.642675	223.9735577	0	1	cisplatin	1
104.7270584	5	20.94541168	19.48751622	37.05901946	4	0.856404631	183.467025	288.8431373	0	1	cisplatin	1
0	0	0	0	0	0	0	156.4254	0	0	1	cisplatin	1
66.66419369	1	66.66419369	66.66419369	66.66419369	5	0.925526702	29.9538	517.0480769	0	1	cisplatin	1
19.28517423	2	9.642587117	9.642587117	13.70150324	0	0.951403583	57.827475	549.9032258	0	1	cisplatin	1
0	0	0	0	0	0	0	39.9384	0	0	1	cisplatin	1
364.2966978	2	182.1483489	182.1483489	360.4266978	23	0.923591573	37.44225	230.3759259	0	1	cisplatin	1
87.01803892	2	43.50901946	43.50901946	45.86769045	1	0.924315498	55.74735	189.0406504	0	1	cisplatin	1
33.2348582	1	33.2348582	33.2348582	33.2348582	0	0.924713191	39.9384	331.8888889	0	1	cisplatin	1
9.186503243	2	4.593251622	4.593251622	6.606503243	0	0.950947513	66.980025	379.0588235	0	1	cisplatin	1
0	0	0	0	0	0	0	52.41915	0	0	1	cisplatin	1
0	0	0	0	0	0	0	52.835175	0	0	1	cisplatin	1
0.645	1	0.645	0.645	0.645	0	1	80.292825	1458.666667	0	1	cisplatin	1
0	0	0	0	0	0	0	69.476175	0	0	1	cisplatin	1
0	0	0	0	0	0	0	76.5486	0	0	1	cisplatin	1
139.6755876	4	34.91889689	25.73910658	83.68237441	4	0.934827145	94.437675	634.3673469	0	1	cisplatin	1
60.14936793	5	12.02987359	14.39234198	20.88818072	6	0.914919945	133.96005	581.4528302	0	1	cisplatin	1
32.98667748	2	16.49333874	16.49333874	26.64734198	0	0.940539481	121.895325	297.1428571	0	1	cisplatin	1
452.3991371	5	90.47982742	10.52234198	342.042569	15	0.901209333	173.0664	311.928	0	1	cisplatin	1
4.293670991	1	4.293670991	4.293670991	4.293670991	0	1	126.4716	798.125	0	1	cisplatin	1
12.03367099	2	6.016835495	6.016835495	10.47650324	0	0.935306787	116.903025	213.7368421	0	1	cisplatin	1
13.36950973	2	6.684754865	6.684754865	9.877341982	0	0.951594476	157.25745	620.56	0	1	cisplatin	1
93.4759036	3	31.15863453	9.232341982	76.88139387	2	0.939153195	128.1357	250.3333333	0	1	cisplatin	1
58.81352919	2	29.40676459	29.40676459	34.74618721	0	0.920199428	104.8383	264.5432099	0	1	cisplatin	1
32.12034847	4	8.030087117	5.127587117	21.22017423	2	0.939275792	136.040175	367.2	0	1	cisplatin	1
69.58405189	2	34.79202595	34.79202595	68.93905189	2	0.924180318	94.437675	155.5473684	0	1	cisplatin	1
380.6698786	4	95.16746964	101.0040681	138.3318841	12	0.917704661	156.4254	266.8376384	0	1	cisplatin	1
148.2819166	2	74.14095829	74.14095829	89.95688414	0	0.909754797	135.62415	182.920398	0	1	cisplatin	1
91.71639387	4	22.92909847	6.661835495	76.45772288	3	0.85525971	101.094075	264.3333333	0	1	cisplatin	1
124.1955876	3	41.39852919	28.69300649	85.56041333	3	0.949527956	110.246625	353.6309524	0	1	cisplatin	1
46.15384523	5	9.230769045	7.362167748	18.5943355	3	0.950369211	108.99855	508.8131868	0	1	cisplatin	1
0	0	0	0	0	0	0	97.765875	0	0	1	cisplatin	1
517.5094207	6	86.25157012	51.23003243	230.712265	13	0.917291758	103.590225	220.998645	0	1	cisplatin	1
174.7727553	3	58.2575851	55.9205227	80.07954216	6	0.921606775	149.352975	314.7874016	0	1	cisplatin	1
87.66303892	1	87.66303892	87.66303892	87.66303892	0	0.90692725	130.215825	280.1147541	0	1	cisplatin	1
305.4563169	4	76.36407923	78.76662279	116.4935616	10	0.871720257	154.7613	381.1784141	0	1	cisplatin	1
38.66202595	5	7.732405189	5.850838739	22.44534847	2	0.921709827	174.314475	496.3823529	0	1	cisplatin	1
0	0	0	0	0	0	0	100.262025	0	0	1	cisplatin	1
185.3140843	8	23.16426054	15.17092586	67.68702595	7	0.910414556	161.4177	413.1194539	0	1	cisplatin	1
287.6333753	5	57.52667506	20.55618721	206.7254782	2	0.919945314	218.413125	280.5117493	0	1	cisplatin	1
138.9199231	4	34.72998077	34.06877432	69.49237441	10	0.928755172	111.078675	309.5679612	0	1	cisplatin	1
110.3107294	3	36.77024312	19.17450973	78.34688414	1	0.900725299	129.383775	339.45625	0	1	cisplatin	1
77.70188414	3	25.90062805	27.4298582	31.58601297	2	0.911552881	175.146525	301.5504587	0	1	cisplatin	1
269.7599879	3	89.91999598	28.47167748	234.6818072	5	0.881970436	125.63955	207.1143617	0	1	cisplatin	1
0	0	0	0	0	0	0	106.5024	0	0	1	cisplatin	1
121.1460778	3	40.38202595	42.10835495	54.92454216	0	0.889806265	191.3715	403.2981366	0	1	cisplatin	1
52.74136144	3	17.58045381	6.228670991	44.04335495	0	0.928662893	151.849125	711.2368421	0	1	cisplatin	1
86.93422613	5	17.38684523	18.79667748	32.92185171	1	0.881169255	149.769	393.9133858	0	1	cisplatin	1
175.8034523	2	87.90172613	87.90172613	134.0729295	4	0.848977147	140.200425	268.7740586	0	1	cisplatin	1
96.83055513	6	16.13842586	14.39234198	40.61601297	4	0.945017609	172.23435	423.8881988	0	1	cisplatin	1
192.7679295	6	32.12798826	34.26718396	58.12269045	5	0.895508122	167.658075	331.6370107	0	1	cisplatin	1
126.3898906	5	25.27797813	24.97950973	51.51618721	5	0.93205426	138.95235	235.3489583	0	1	cisplatin	1
221.8197813	3	73.93992709	81.81220018	132.8667423	5	0.911736487	118.98315	226.0851735	0	1	cisplatin	1
100.9677229	5	20.19354458	26.09401946	32.29583874	3	0.945589101	156.4254	403.6802721	0	1	cisplatin	1
426.1676014	3	142.0558671	12.94583874	406.9930917	14	0.920113743	141.032475	242.5959253	0	1	cisplatin	1
90.73940036	5	18.14788007	23.62468396	33.28069694	0	0.933368735	160.58565	264.5666667	0	1	cisplatin	1
143.3622326	2	71.68111631	71.68111631	141.1600649	4	0.872774537	146.856825	285.7403846	0	1	cisplatin	1
96.47170991	5	19.29434198	16.81583874	49.69185171	3	0.887638193	199.275975	270.3266667	0	1	cisplatin	1
293.2471557	6	48.87452595	32.65468396	157.0637359	2	0.905432604	185.963175	337.4975728	0	1	cisplatin	1
73.74020667	8	9.217525833	8.241922613	25.62450973	3	0.916934499	176.810625	419.4918033	0	1	cisplatin	1
47.95919369	2	23.97959685	23.97959685	36.94835495	2	0.880704742	162.665775	371.8285714	0	1	cisplatin	1
174.5324393	4	43.63310982	32.4199291	107.7575811	0	0.921636704	145.60875	304.6851064	0	1	cisplatin	1
213.5533104	3	71.18443682	63.04237441	98.94891009	6	0.92144389	128.96775	336.9931973	0	1	cisplatin	1
122.775936	4	30.69398401	26.70660658	63.66838739	2	0.938693909	177.22665	276.6273292	0	1	cisplatin	1
135.0878971	9	15.00976635	12.7893355	32.96769045	5	0.841798341	231.3099	349.7487923	0	1	cisplatin	1
380.6508915	7	54.37869879	9.075838739	176.1544328	22	0.908983693	158.0895	336.2685026	0	1	cisplatin	1
498.8738535	3	166.2912845	82.57572937	402.5507822	12	0.914972212	158.505525	271.7905918	0	1	cisplatin	1
114.0700649	6	19.01167748	9.186503243	62.93170991	3	0.898227652	211.3407	365.9883041	0	1	cisplatin	1
111.1770584	4	27.79426459	23.90134523	57.41286468	4	0.93641135	156.4254	361.8411765	0	1	cisplatin	1
141.3244328	3	47.10814426	34.58968396	101.5289101	5	0.944826369	146.024775	401.0773196	0	1	cisplatin	1
484.2176014	4	121.0544004	47.23594207	364.7662076	8	0.893996113	164.7459	257.516369	0	1	cisplatin	1
416.1874596	3	138.7291532	99.63974883	243.0556849	2	0.911906914	148.520925	264.9501845	0	1	cisplatin	1
227.3117748	5	45.46235495	42.68852919	82.2548582	0	0.88723517	195.53175	352.2987421	0	1	cisplatin	1
165.6510778	2	82.82553892	82.82553892	122.2985616	2	0.87227829	145.192725	213.9230769	0	1	cisplatin	1
120.0695422	2	60.03477108	60.03477108	90.95286468	3	0.937148842	154.7613	483.6263736	0	1	cisplatin	1
422.4842141	3	140.8280714	147.3317748	270.3702715	7	0.920174554	205.932375	250.625	0	1	cisplatin	1
273.1604782	3	91.05349273	70.04569694	164.3879295	6	0.901476646	158.505525	326.2351421	0	1	cisplatin	1
170.26562	5	34.053124	28.89534847	47.56237441	0	0.913349157	210.50865	306.5221239	0	1	cisplatin	1
146.2820908	7	20.89744154	11.38867099	47.47069694	12	0.930740227	200.940075	407.966805	0	1	cisplatin	1
108.3947164	5	21.67894328	8.320174234	65.75202595	0	0.88912416	153.0972	368.9675325	0	1	cisplatin	1
573.3192789	6	95.55321315	50.9723582	221.2775811	14	0.889693852	182.21895	251.6438188	0	1	cisplatin	1
161.475936	5	32.29518721	34.5248582	61.92786468	1	0.909150107	165.161925	293.5411255	0	1	cisplatin	1
128.4624068	6	21.41040114	4.270751622	91.02555513	17	0.945390529	158.92155	464.8961039	0	1	cisplatin	1
63.10720018	3	21.03573339	22.77734198	30.71968396	1	0.892777563	201.772125	536.8210526	0	1	cisplatin	1
507.148189	5	101.4296378	29.16251622	259.1158591	24	0.908681867	176.810625	242.2970711	0	1	cisplatin	1
132.5537359	3	44.18457862	57.14569694	71.00370342	5	0.912717223	171.4023	235.5699482	0	1	cisplatin	1
146.7247488	4	36.68118721	19.65351297	101.9905551	8	0.909075551	184.7151	319.3214286	0	1	cisplatin	1
194.4894652	3	64.82982174	40.73454216	139.3625811	5	0.935205458	178.0587	330.4022556	0	1	cisplatin	1
511.4339953	5	102.2867991	29.4755227	378.1894207	13	0.921847729	194.283675	250.1874106	0	1	cisplatin	1
147.8850973	6	24.64751622	16.70517423	72.85489063	4	0.92127038	193.451625	307.0414747	0	1	cisplatin	1
547.9049759	6	91.31749598	32.25393234	368.7927108	14	0.888312276	281.2329	221.1696891	0	1	cisplatin	1
130.2598906	3	43.41996354	18.21650324	101.8340519	4	0.900067343	200.940075	369.046875	0	1	cisplatin	1
178.5589425	3	59.51964751	69.02286468	102.6624068	4	0.918965406	190.53945	313.6470588	0	1	cisplatin	1
255.6727877	3	85.22426258	70.20220018	177.0397488	6	0.929667889	190.53945	215.1620879	0	1	cisplatin	1
115.1308712	7	16.44726731	16.21667748	36.70017423	2	0.88205116	237.9663	287.7853107	0	1	cisplatin	1
229.8000973	9	25.53334414	24.71234198	76.27436793	11	0.926494082	223.82145	368.8136986	0	1	cisplatin	1
302.8573299	9	33.65081443	14.23583874	149.8390843	11	0.914762865	234.222075	311.6502242	0	1	cisplatin	1
126.1495746	3	42.0498582	29.91818072	70.9847164	7	0.921140608	193.86765	399.4171123	0	1	cisplatin	1
199.7712521	4	49.94281302	38.67151946	110.3945422	2	0.917954345	238.382325	327.6421053	0	1	cisplatin	1
441.7235495	5	88.34470991	24.26968396	365.3575041	16	0.909280119	274.992525	250.2534992	0	1	cisplatin	1
7.785838739	1	7.785838739	7.785838739	7.785838739	0	0.868757689	171.4023	272.25	0	1	cisplatin	1
395.0242465	7	56.43203521	24.53685171	232.7009685	15	0.891783071	255.43935	315.0209424	0	1	cisplatin	1
253.3678202	4	63.34195504	36.27094207	166.9679295	14	0.925188702	252.9432	327.2910053	0	1	cisplatin	1
133.4659036	6	22.24431727	25.45851297	42.68852919	2	0.911511283	341.97255	363.2722772	0	1	cisplatin	1
349.5644977	6	58.26074961	20.67634523	166.1016005	0	0.922911048	323.251425	263.5787321	0	1	cisplatin	1
63.90870342	2	31.95435171	31.95435171	58.59220018	5	0.917645888	27.873675	243.9795918	0	1	cisplatin	1
113.8028971	2	56.90144856	56.90144856	83.72821315	1	0.761671354	82.37295	447.4493671	0	1	cisplatin	1
0	0	0	0	0	0	0	59.491575	0	0	1	cisplatin	1
62.74835495	2	31.37417748	31.37417748	54.74118721	5	0.956124806	64.483875	273.66	0	1	cisplatin	1
112.0433874	3	37.3477958	15.79300649	93.0253809	11	0.938205485	94.8537	286.7417582	0	1	cisplatin	1
0	0	0	0	0	0	0	67.39605	0	0	1	cisplatin	1
53.2298582	1	53.2298582	53.2298582	53.2298582	3	0.930153662	113.99085	346.75	0	1	cisplatin	1
29.4755227	3	9.825174234	10.52234198	15.83884523	0	0.903229358	146.024775	416.4042553	0	1	cisplatin	1
230.5636265	5	46.1127253	9.720838739	136.2213939	12	0.922920642	190.955475	365.0847458	0	1	cisplatin	1
46.7798582	7	6.682836885	5.049335495	14.12517423	1	0.927516261	228.397725	527.0617284	0	1	cisplatin	1
16.21667748	1	16.21667748	16.21667748	16.21667748	0	0.804839508	88.1973	124.7727273	0	1	cisplatin	1
49.45153568	1	49.45153568	49.45153568	49.45153568	0	0.900067951	108.582525	182.6769231	0	1	cisplatin	1
96.49856162	3	32.16618721	30.32286468	50.82534847	1	0.949141575	121.063275	289.4360902	0	1	cisplatin	1
12.41150324	2	6.205751622	6.205751622	11.12150324	0	0.937152892	135.208125	335.5454545	0	1	cisplatin	1
129.4394004	6	21.57323339	18.30818072	45.99734198	0	0.952056779	204.268275	433.827957	0	1	cisplatin	1
145.6829295	3	48.56097652	21.95685171	116.5852391	2	0.884282807	144.360675	304.9646465	0	1	cisplatin	1
0	0	0	0	0	0	0	103.590225	0	0	1	cisplatin	1
395.8067627	5	79.16135254	60.8860454	144.2174393	21	0.904286909	141.864525	291.459507	0	1	cisplatin	1
278.5955106	4	69.64887766	61.30578405	122.1499231	3	0.75380555	222.9894	304.3813333	0	1	cisplatin	1
316.6694977	5	63.33389953	42.21901946	189.8100973	5	0.896025161	118.98315	285.7126949	0	1	cisplatin	1
139.1602391	7	19.88003416	10.36583874	92.00254865	10	0.787017202	140.61645	280.9547511	0	1	cisplatin	1
192.2604458	5	38.45208915	21.64384523	96.12072937	13	0.897202006	199.275975	419.1103679	0	1	cisplatin	1
137.2710778	9	15.25234198	12.94583874	27.11685171	6	0.856698652	173.89845	258.1719457	0	1	cisplatin	1
386.7610333	2	193.3805167	193.3805167	340.4506849	14	0.900697396	172.23435	332.6003584	0	1	cisplatin	1
354.942569	8	44.36782113	36.05910658	88.60205838	10	0.886307312	174.7305	307.5803213	0	1	cisplatin	1
164.9870908	3	54.99569694	24.49101297	126.6380714	8	0.92361618	180.138825	256.2139918	0	1	cisplatin	1
116.8524068	3	38.95080228	27.07101297	80.81621964	2	0.891111511	190.955475	356.1158537	0	1	cisplatin	1
68.73670991	4	17.18417748	17.71851297	30.07468396	6	0.563433298	276.2406	285.425	0	1	cisplatin	1
84.70520667	7	12.10074381	11.01083874	21.86517423	0	0.899735388	217.9971	295.3357664	0	1	cisplatin	1
233.5751622	3	77.85838739	26.42601297	204.3019814	2	0.909324798	198.0279	335.1928105	0	1	cisplatin	1
307.1699879	5	61.43399759	18.30818072	218.014607	18	0.908603251	169.7382	363.512766	0	1	cisplatin	1
182.7688007	5	36.55376014	19.22034847	91.47607784	4	0.869600172	182.21895	249.1180328	0	1	cisplatin	1
168.7005876	3	56.23352919	42.44034847	86.52954216	4	0.922573639	191.3715	248.7676349	0	1	cisplatin	1
87.46856162	3	29.15618721	25.35734198	61.46621964	2	0.933634915	180.138825	470.5123967	0	1	cisplatin	1
83.64440036	5	16.72888007	14.12517423	49.23020667	0	0.907371845	242.542575	391.7142857	0	1	cisplatin	1
61.10737441	3	20.3691248	17.35017423	34.03636144	1	0.930924018	248.366925	482.4166667	0	1	cisplatin	1
0	0	0	0	0	0	0	37.026225	0	0	1	cisplatin	1
0	0	0	0	0	0	0	44.09865	0	0	1	cisplatin	1
167.7504458	3	55.91681525	59.47751622	59.64188414	0	0.936521543	151.4331	289.3059361	0	1	cisplatin	1
47.48968396	3	15.82989465	3.759335495	43.08534847	0	0.923611374	55.74735	401.8076923	0	1	cisplatin	1
136.8742586	2	68.43712928	68.43712928	120.5469166	5	0.877797593	58.2435	189.6580311	0	1	cisplatin	1
37.23450973	1	37.23450973	37.23450973	37.23450973	0	0.948565586	71.140275	290.9642857	0	1	cisplatin	1
0	0	0	0	0	0	0	60.323625	0	0	1	cisplatin	1
0	0	0	0	0	0	0	62.40375	0	0	1	cisplatin	1
0	0	0	0	0	0	0	67.812075	0	0	1	cisplatin	1
0	0	0	0	0	0	0	70.72425	0	0	1	cisplatin	1
70.24803892	2	35.12401946	35.12401946	49.95901946	0	0.916331093	91.941525	283.37	0	1	cisplatin	1
0	0	0	0	0	0	0	74.468475	0	0	1	cisplatin	1
101.6395746	2	50.8197873	50.8197873	51.16520667	0	0.930416985	77.38065	395.5227273	0	1	cisplatin	1
52.83303892	1	52.83303892	52.83303892	52.83303892	0	0.900983736	76.5486	309.9130435	0	1	cisplatin	1
0	0	0	0	0	0	0	79.460775	0	0	1	cisplatin	1
1.29	1	1.29	1.29	1.29	0	1	81.956925	138	0	1	cisplatin	1
26.84968396	1	26.84968396	26.84968396	26.84968396	0	0.84572297	83.205	430.3513514	0	1	cisplatin	1
1.935	1	1.935	1.935	1.935	0	1	113.1588	192.6	0	1	cisplatin	1
99.03272288	2	49.51636144	49.51636144	58.48153568	1	0.895590475	90.277425	298.6617647	0	1	cisplatin	1
16.06017423	1	16.06017423	16.06017423	16.06017423	0	0.758591444	118.567125	151.2173913	0	1	cisplatin	1
159.4302715	2	79.71513576	79.71513576	119.8560778	0	0.91161685	115.238925	377.8075117	0	1	cisplatin	1
52.89786468	2	26.44893234	26.44893234	52.25286468	2	0.921338646	159.7536	342.0547945	0	1	cisplatin	1
163.1627553	4	40.79068883	27.47176459	107.5742261	0	0.861898151	102.34215	338.68	0	1	cisplatin	1
161.7889425	3	53.92964751	23.40335495	133.9812521	3	0.939157814	124.391475	337.0273973	0	1	cisplatin	1
231.5294977	2	115.7647488	115.7647488	186.169291	2	0.918738022	106.918425	232.26	0	1	cisplatin	1
261.3671232	5	52.27342465	34.83786468	131.5688777	1	0.825774024	173.0664	259.5257453	0	1	cisplatin	1
57.63419369	4	14.40854842	13.96867099	20.99884523	1	0.928133868	153.92925	286.137931	0	1	cisplatin	1
490.6754661	3	163.5584887	90.31572937	327.4210333	10	0.917693805	149.769	287.6835821	0	1	cisplatin	1
287.4421557	4	71.86053892	39.17344207	199.5957618	8	0.912037522	166.41	280.0948905	0	1	cisplatin	1
149.3505876	4	37.33764689	34.56676459	69.42754865	2	0.919947824	136.4562	318.3495146	0	1	cisplatin	1
165.10562	3	55.03520667	44.55870342	98.96789712	0	0.913984094	140.200425	358.8075117	0	1	cisplatin	1
70.82821315	4	17.70705329	9.209422613	49.94003243	0	0.856354718	169.7382	470.4948454	0	1	cisplatin	1
47.31419369	3	15.7713979	11.92300649	30.34185171	0	0.90876235	163.497825	402.1940299	0	1	cisplatin	1
191.145936	4	47.78648401	5.127587117	179.3335941	4	0.89728838	203.85225	253.7352941	0	1	cisplatin	1
84.08705838	3	28.02901946	8.320174234	68.6260454	0	0.887948209	149.769	279.0088496	0	1	cisplatin	1
117.2760778	5	23.45521557	12.61384523	55.8098582	2	0.936213949	185.963175	262.1728395	0	1	cisplatin	1
107.1695422	1	107.1695422	107.1695422	107.1695422	0	0.902956903	167.658075	183.2302632	0	1	cisplatin	1
221.682265	3	73.89408835	74.38520667	86.43786468	4	0.856386289	180.138825	361.3522013	0	1	cisplatin	1
380.116556	4	95.02913901	28.27326784	309.0670139	3	0.876552584	181.3869	222.624031	0	1	cisplatin	1
175.646949	5	35.1293898	5.427167748	123.2644328	0	0.918317948	255.023325	273.5648536	0	1	cisplatin	1
196.9588007	3	65.65293357	74.1259036	85.3960454	0	0.905202016	178.89075	270.1128405	0	1	cisplatin	1
181.7950649	1	181.7950649	181.7950649	181.7950649	6	0.768585544	133.96005	218.4538745	0	1	cisplatin	1
177.5930714	5	35.51861427	38.03601297	77.03003243	3	0.918948897	163.497825	215.2713755	0	1	cisplatin	1
192.1386589	5	38.42773178	13.21300649	124.1576135	1	0.920978229	174.7305	337.1653226	0	1	cisplatin	1
0	0	0	0	0	0	0	136.4562	0	0	1	cisplatin	1
303.4185171	6	50.56975285	49.38277757	100.7653809	8	0.919356354	217.581075	299.4146919	0	1	cisplatin	1
129.8172326	3	43.27241087	44.57769045	66.7748582	0	0.931509968	164.7459	273.9277778	0	1	cisplatin	1
281.9233104	5	56.38466209	25.24667748	179.0664263	15	0.920090238	184.7151	288.9312796	0	1	cisplatin	1
35.86069694	2	17.93034847	17.93034847	27.80769045	0	0.943878143	172.650375	550.4893617	0	1	cisplatin	1
61.17220018	4	15.29305004	14.7930936	27.44884523	2	0.931745731	169.322175	457.4526316	0	1	cisplatin	1
252.0319814	4	63.00799536	37.89293559	173.0211103	7	0.81454327	248.366925	285.0085714	0	1	cisplatin	1
197.4472975	3	65.81576583	71.40838739	111.0015681	1	0.900222483	197.19585	286.9179104	0	1	cisplatin	1
226.1134523	4	56.52836306	28.90484198	164.5444328	4	0.934749992	183.467025	347.245283	0	1	cisplatin	1
162.2964263	7	23.18520376	20.04083874	58.81352919	5	0.901018901	183.88305	242.2103004	0	1	cisplatin	1
198.202962	5	39.6405924	31.4105227	81.99555513	4	0.918599999	182.21895	304.9604317	0	1	cisplatin	1
178.5589425	5	35.7117885	17.55251622	101.0135616	2	0.911292699	180.138825	234.0524194	0	1	cisplatin	1
137.8244004	6	22.97073339	16.64984198	63.48503243	2	0.925884207	198.85995	411.2115385	0	1	cisplatin	1
151.8847488	5	30.37694977	33.03251622	44.92867099	0	0.945590283	180.970875	270.1014493	0	1	cisplatin	1
294.4533429	5	58.89066858	18.19751622	224.9799555	0	0.883117566	208.0125	230.9007634	0	1	cisplatin	1
105.6123744	3	35.2041248	34.54384523	66.01919369	0	0.925568333	255.855375	590	0	1	cisplatin	1
0	0	0	0	0	0	0	36.194175	0	0	1	cisplatin	1
21.22017423	1	21.22017423	21.22017423	21.22017423	0	0.937183621	51.171075	239.4193548	0	1	cisplatin	1
158.895936	1	158.895936	158.895936	158.895936	0	0.91178289	46.5948	198.3142857	0	1	cisplatin	1
0	0	0	0	0	0	0	51.171075	0	0	1	cisplatin	1
0	0	0	0	0	0	0	67.812075	0	0	1	cisplatin	1
1.557167748	1	1.557167748	1.557167748	1.557167748	0	1	75.71655	351.8333333	0	1	cisplatin	1
37.07800649	1	37.07800649	37.07800649	37.07800649	1	0.964363353	81.5409	297	0	1	cisplatin	1
16.32734198	2	8.163670991	8.163670991	15.68234198	0	0.715996058	89.8614	691.3928571	0	1	cisplatin	1
32.98667748	2	16.49333874	16.49333874	17.35017423	0	0.915609477	79.04475	239.2	0	1	cisplatin	1
2.202167748	1	2.202167748	2.202167748	2.202167748	0	0.947822366	82.788975	198.3333333	0	1	cisplatin	1
64.26754865	2	32.13377432	32.13377432	39.1505227	0	0.924273956	93.605625	267.0470588	0	1	cisplatin	1
0	0	0	0	0	0	0	101.094075	0	0	1	cisplatin	1
0	0	0	0	0	0	0	122.727375	0	0	1	cisplatin	1
94.2047164	2	47.1023582	47.1023582	87.48754865	0	0.870305225	124.391475	280.379845	0	1	cisplatin	1
0	0	0	0	0	0	0	120.231225	0	0	1	cisplatin	1
63.06136144	2	31.53068072	31.53068072	45.71118721	0	0.88657358	177.642675	162.9550562	0	1	cisplatin	1
305.917962	2	152.958981	152.958981	265.6987683	3	0.925680776	145.192725	264.9884793	0	1	cisplatin	1
8.808670991	1	8.808670991	8.808670991	8.808670991	0	0.930280113	136.4562	230.2142857	0	1	cisplatin	1
138.4045746	3	46.1348582	45.91352919	88.99887766	2	0.895792409	130.215825	268.6598985	0	1	cisplatin	1
110.2838777	3	36.76129255	34.05534847	65.37419369	0	0.840841066	145.60875	237.8291139	0	1	cisplatin	1
46.51269045	2	23.25634523	23.25634523	32.76534847	0	0.757037894	138.95235	423.4782609	0	1	cisplatin	1
62.8210454	2	31.4105227	31.4105227	51.43237441	0	0.919239265	159.7536	332.6987952	0	1	cisplatin	1
55.85569694	2	27.92784847	27.92784847	50.80636144	3	0.920283546	158.0895	572.1348315	0	1	cisplatin	1
156.6937683	3	52.2312561	22.22401946	130.9775811	0	0.844956584	195.53175	384.5555556	0	1	cisplatin	1
64.88569694	3	21.62856565	7.896503243	52.85202595	1	0.942903611	135.208125	442.1979167	0	1	cisplatin	1
85.61737441	5	17.12347488	16.59450973	29.38384523	0	0.889201908	179.306775	313.2222222	0	1	cisplatin	1
79.45352919	2	39.72676459	39.72676459	51.84818072	0	0.913864779	159.7536	298.2991453	0	1	cisplatin	1
38.17352919	2	19.08676459	19.08676459	19.59818072	0	0.93558591	178.89075	193.5102041	0	1	cisplatin	1
230.8844977	2	115.4422488	115.4422488	182.5474717	3	0.898488422	158.505525	253.8928571	0	1	cisplatin	1
69.8053809	2	34.90269045	34.90269045	60.30587117	1	0.940684721	143.528625	339.287234	0	1	cisplatin	1
214.3358267	2	107.1679133	107.1679133	160.9226135	4	0.933911684	174.7305	219.5412186	0	1	cisplatin	1
37.48269045	1	37.48269045	37.48269045	37.48269045	3	0.874897945	158.505525	423.9821429	0	1	cisplatin	1
388.020924	4	97.00523099	39.10468396	299.3350528	2	0.911485785	178.0587	198.8167641	0	1	cisplatin	1
0	0	0	0	0	0	0	146.856825	0	0	1	cisplatin	1
327.207569	4	81.80189225	90.58289712	144.484607	2	0.910019203	164.329875	252.676815	0	1	cisplatin	1
30.34185171	4	7.585462928	8.053006486	12.67867099	1	0.92052083	157.25745	480.1276596	0	1	cisplatin	1
0.645	1	0.645	0.645	0.645	0	1	148.520925	227	0	1	cisplatin	1
60.92401946	2	30.46200973	30.46200973	37.01318072	1	0.883248031	172.650375	290.0444444	0	1	cisplatin	1
193.5962845	5	38.7192569	38.66202595	58.3898582	4	0.924663797	223.82145	370.3003663	0	1	cisplatin	1
148.0527229	3	49.35090763	48.08884523	70.53419369	3	0.924216921	176.810625	214.4633028	0	1	cisplatin	1
122.4360778	2	61.21803892	61.21803892	71.72139387	0	0.926666482	160.169625	175.2839506	0	1	cisplatin	1
87.59821315	4	21.89955329	22.36709685	42.21901946	0	0.921727397	183.88305	294.5590551	0	1	cisplatin	1
181.4788007	3	60.49293357	30.71968396	128.8939425	0	0.919884603	208.428525	190.1298701	0	1	cisplatin	1
117.6728971	3	39.22429904	50.98185171	55.41303892	2	0.920085228	174.7305	429.4761905	0	1	cisplatin	1
217.1024393	5	43.42048786	47.00118721	60.14936793	2	0.897371254	201.3561	170.7138158	0	1	cisplatin	1
0	0	0	0	0	0	0	218.82915	0	0	1	cisplatin	1
139.9617423	3	46.65391411	35.83384523	95.31922613	3	0.622894744	157.673475	213.5346535	0	1	cisplatin	1
174.597265	2	87.29863252	87.29863252	123.2755551	0	0.900754369	171.818325	169.4102564	0	1	cisplatin	1
102.2577229	5	20.45154458	18.64017423	33.85300649	0	0.936163788	199.275975	237.5140845	0	1	cisplatin	1
130.2677553	4	32.56693883	29.64151946	63.3553809	2	0.87490378	182.21895	250.3764045	0	1	cisplatin	1
84.28940036	2	42.14470018	42.14470018	76.23639387	3	0.932873397	201.3561	230.5304348	0	1	cisplatin	1
124.6572326	4	31.16430815	18.50659036	85.44188414	5	0.890829752	211.3407	367.9617486	0	1	cisplatin	1
31.76936793	1	31.76936793	31.76936793	31.76936793	0	0.983124272	205.51635	343.2894737	0	1	cisplatin	1
24.60167748	2	12.30083874	12.30083874	17.35017423	2	0.919373143	186.3792	284.6976744	0	1	cisplatin	1
47.00118721	3	15.6670624	13.25884523	33.09734198	0	0.943748133	211.756725	418.0441176	0	1	cisplatin	1
52.27185171	3	17.42395057	22.08650324	24.22384523	1	0.917526611	172.23435	261.7195122	0	1	cisplatin	1
172.662265	3	57.55408835	56.47384523	90.51807135	0	0.920411762	245.45475	242.0517241	0	1	cisplatin	1
2.58	2	1.29	1.29	1.935	0	1	202.18815	480.8333333	0	1	cisplatin	1
135.4467423	2	67.72337117	67.72337117	81.21303892	3	0.903632591	192.619575	164.5319149	0	1	cisplatin	1
63.43919369	3	21.1463979	11.81234198	43.57384523	0	0.91202975	192.20355	449.4421053	0	1	cisplatin	1
515.3151177	5	103.0630235	49.94003243	311.9521557	14	0.910627398	238.79835	225.502052	0	1	cisplatin	1
171.7500973	3	57.25003243	34.79202595	104.5705551	2	0.906700459	212.588775	248.4510638	0	1	cisplatin	1
94.32324558	3	31.44108186	24.75818072	50.3447164	0	0.939857408	191.3715	203.0743802	0	1	cisplatin	1
52.78720018	2	26.39360009	26.39360009	28.09384523	0	0.914643438	182.21895	216.1388889	0	1	cisplatin	1
162.8497488	3	54.28324961	71.11436793	73.74020667	1	0.888521569	263.75985	313.3782609	0	1	cisplatin	1
227.5488332	3	75.84961105	52.00468396	157.346633	0	0.92233554	208.0125	211.329932	0	1	cisplatin	1
70.4503809	2	35.22519045	35.22519045	48.65003243	0	0.890803131	234.6381	606.1847826	0	1	cisplatin	1
162.0482456	6	27.00804093	25.38975486	49.78352919	2	0.913159676	257.519475	227.1724138	0	1	cisplatin	1
69.20621964	3	23.06873988	28.40685171	33.17003243	0	0.915744533	184.7151	187.9891304	0	1	cisplatin	1
24.91468396	1	24.91468396	24.91468396	24.91468396	0	0.851479079	197.611875	268.7941176	0	1	cisplatin	1
71.47321315	4	17.86830329	21.02176459	26.31534847	0	0.882483831	239.6304	356.1458333	0	1	cisplatin	1
64.06520667	3	21.35506889	20.46450973	23.35751622	0	0.891410507	237.13425	338.1538462	0	1	cisplatin	1
396.2147043	6	66.03578405	70.08204216	140.1182456	7	0.887734789	282.897	268.7148014	0	1	cisplatin	1
114.5775486	2	57.28877432	57.28877432	81.70153568	4	0.916946699	266.672025	390.5941176	0	1	cisplatin	1
187.8102715	4	46.95256788	45.75702595	75.4997164	3	0.931204162	232.974	215.4444444	0	1	cisplatin	1
250.8794977	4	62.71987441	57.99303892	103.0402391	1	0.875627989	235.886175	169.7935103	0	1	cisplatin	1
95.22754865	3	31.74251622	14.01450973	70.58003243	2	0.918501055	202.604175	253.0422535	0	1	cisplatin	1
142.1907618	3	47.3969206	5.694335495	134.9392586	2	0.928644318	189.7074	321.5154639	0	1	cisplatin	1
234.303975	4	58.57599374	20.22026135	187.1462845	3	0.900857564	229.6458	234.165109	0	1	cisplatin	1
79.74754865	3	26.58251622	14.81601297	59.23720018	0	0.928748772	201.3561	230.6203704	0	1	cisplatin	1
150.9267423	4	37.73168559	37.54751622	46.51269045	0	0.867873923	196.3638	214.7681159	0	1	cisplatin	1
102.5248906	4	25.63122266	25.88218396	37.32618721	2	0.91675037	235.47015	220.8223684	0	1	cisplatin	1
114.2075811	5	22.84151622	18.26234198	59.5960454	1	0.91999234	253.77525	375.5128205	0	1	cisplatin	1
166.0557618	4	41.51394045	38.7173582	54.25269045	2	0.912509729	214.252875	219.3913043	0	1	cisplatin	1
164.2124393	5	32.84248786	6.873670991	103.3722326	4	0.898171407	255.855375	192.88	0	1	cisplatin	1
140.7174068	3	46.90580228	41.46335495	76.38503243	3	0.914081568	240.046425	233.5686275	0	1	cisplatin	1
551.1410982	5	110.2282196	39.05884523	391.2033429	11	0.915804533	209.6766	177.6319797	0	1	cisplatin	1
183.9212845	4	45.98032113	44.06627432	67.64905189	2	0.928917948	260.43165	250.896	0	1	cisplatin	1
38.92919369	2	19.46459685	19.46459685	24.38034847	2	0.914182833	208.0125	287.3035714	0	1	cisplatin	1
123.3482456	2	61.67412279	61.67412279	120.2339101	4	0.933020823	266.672025	294.4035088	0	1	cisplatin	1
208.2557942	5	41.65115885	43.77618721	60.33272288	2	0.875376051	230.061825	217.7508897	0	1	cisplatin	1
237.2618072	4	59.3154518	57.17810982	74.09905189	2	0.906093829	274.5765	237.0931677	0	1	cisplatin	1
74.2097164	5	14.84194328	11.70167748	24.38034847	0	0.919338877	234.6381	248.4257426	0	1	cisplatin	1
98.38772288	5	19.67754458	22.28884523	41.77636144	2	0.891323486	264.5919	347.0884354	0	1	cisplatin	1
268.2597813	4	67.06494531	70.99420991	77.00318072	2	0.940415495	260.015625	239.2388451	0	1	cisplatin	1
97.91821315	3	32.63940438	29.76167748	49.04685171	0	0.923112124	245.870775	273.8467153	0	1	cisplatin	1
163.6702391	2	81.83511955	81.83511955	152.6594004	2	0.886730821	238.382325	174.3103448	0	1	cisplatin	1
112.4022326	4	28.10055815	24.92417748	57.23737441	0	0.885520515	284.977125	265.556962	0	1	cisplatin	1
173.1697488	4	43.29243721	46.22260333	57.52352919	2	0.926799253	225.069525	273.0938776	0	1	cisplatin	1
169.822962	2	84.91148099	84.91148099	156.72062	1	0.909361614	267.504075	206.058296	0	1	cisplatin	1
331.8175041	5	66.36350083	69.08769045	129.4583874	6	0.877170168	366.518025	233.5354839	0	1	cisplatin	1
100.8380714	5	20.16761427	16.06017423	41.55503243	0	0.89269725	284.977125	335.4928571	0	1	cisplatin	1
95.47572937	4	23.86893234	24.16851297	41.28786468	2	0.904477799	303.282225	224.5149254	0	1	cisplatin	1
80.78936793	6	13.46489465	9.720838739	29.38384523	0	0.881529114	274.992525	310.0495868	0	1	cisplatin	1
96.76572937	7	13.82367562	19.59818072	20.51034847	0	0.781035069	258.76755	258.8507463	0	1	cisplatin	1
18.41884523	1	18.41884523	18.41884523	18.41884523	0	0.881278338	370.678275	451.4074074	0	1	cisplatin	1
57.23737441	1	57.23737441	57.23737441	57.23737441	5	0.95494798	47.42685	371.3529412	0	1	cisplatin	1
72.18303892	4	18.04575973	12.72450973	46.08901946	0	0.90930804	57.827475	283.0952381	0	1	cisplatin	1
56.61136144	2	28.30568072	28.30568072	36.47884523	0	0.926073175	50.339025	304.6511628	0	1	cisplatin	1
1.29	2	0.645	0.645	0.645	0	1	91.109475	1696.75	0	1	cisplatin	1
0	0	0	0	0	0	0	65.315925	0	0	1	cisplatin	1
22.39950973	3	7.466503243	2.202167748	19.55234198	1	0.789462952	62.819775	320.8285714	0	1	cisplatin	1
0	0	0	0	0	0	0	57.41145	0	0	1	cisplatin	1
3.225	1	3.225	3.225	3.225	0	1	57.827475	182	0	1	cisplatin	1
205.5919814	2	102.7959907	102.7959907	126.6649231	4	0.927754967	59.491575	311.7242647	0	1	cisplatin	1
94.11303892	2	47.05651946	47.05651946	59.83636144	2	0.884749584	60.73965	471.8602941	0	1	cisplatin	1
34.14702595	2	17.07351297	17.07351297	19.44167748	0	0.911584164	66.147975	448.14	0	1	cisplatin	1
0	0	0	0	0	0	0	62.40375	0	0	1	cisplatin	1
74.87370342	4	18.71842586	22.2105936	26.96034847	4	0.927090945	108.1665	284.7966102	0	1	cisplatin	1
78.14454216	3	26.04818072	15.68234198	57.14569694	1	0.765418599	94.437675	306.7232143	0	1	cisplatin	1
7.896503243	1	7.896503243	7.896503243	7.896503243	0	0.902572893	89.8614	1470.923077	0	1	cisplatin	1
172.017265	2	86.00863252	86.00863252	162.9414263	4	0.910901847	70.72425	217.975	0	1	cisplatin	1
129.7792586	2	64.88962928	64.88962928	69.38170991	6	0.912469446	71.140275	294.8763441	0	1	cisplatin	1
76.80870342	2	38.40435171	38.40435171	43.82202595	0	0.928233351	72.804375	366.8571429	0	1	cisplatin	1
112.6235616	5	22.52471232	5.694335495	98.65489063	7	0.912403061	133.96005	333.9491525	0	1	cisplatin	1
23.31167748	2	11.65583874	11.65583874	12.1443355	0	0.93702456	129.383775	433.1714286	0	1	cisplatin	1
8.919335495	3	2.973111832	2.58	5.694335495	0	0.940092455	92.773575	653.1666667	0	1	cisplatin	1
206.6717748	4	51.66794369	23.61125811	158.8042586	8	0.919949138	165.161925	297.4224422	0	1	cisplatin	1
135.0040843	4	33.75102108	40.80886144	52.74136144	4	0.930245825	88.1973	305.9267016	0	1	cisplatin	1
161.2467423	8	20.15584279	12.30083874	71.44636144	11	0.923707705	138.536325	346.4814815	0	1	cisplatin	1
80.59489063	3	26.86496354	19.91118721	53.81003243	1	0.873882121	117.735075	260.6792453	0	1	cisplatin	1
33.2348582	2	16.6174291	16.6174291	17.93034847	0	0.932013859	151.849125	374.6888889	0	1	cisplatin	1
66.50769045	4	16.62692261	7.896503243	45.93251622	1	0.927999393	106.918425	324.0776699	0	1	cisplatin	1
50.98185171	4	12.74546293	10.15400324	30.02884523	2	0.914301683	126.055575	392.308642	0	1	cisplatin	1
50.49335495	2	25.24667748	25.24667748	45.28751622	0	0.937587523	126.055575	270.4266667	0	1	cisplatin	1
242.4218072	2	121.2109036	121.2109036	166.0099231	2	0.834354824	119.8152	302.0611621	0	1	cisplatin	1
23.62468396	2	11.81234198	11.81234198	21.15534847	0	0.843773306	118.1511	261.84375	0	1	cisplatin	1
116.8065681	7	16.68665259	7.095	42.3755227	3	0.922340836	191.787525	351.0760234	0	1	cisplatin	1
15.94950973	1	15.94950973	15.94950973	15.94950973	1	0.870067025	103.590225	452.7037037	0	1	cisplatin	1
169.1890843	4	42.29727108	12.02417748	142.2935616	2	0.934787971	179.306775	257.7875	0	1	cisplatin	1
68.84737441	4	17.2118436	9.932674234	48.33702595	0	0.911887281	91.109475	242.3434343	0	1	cisplatin	1
535.6879499	4	133.9219875	142.841323	213.942265	19	0.882128724	109.8306	273.243173	0	1	cisplatin	1
81.3047164	3	27.10157213	31.36468396	47.73786468	6	0.852563446	118.567125	333.2539683	0	1	cisplatin	1
59.90118721	3	19.9670624	22.28884523	36.32234198	0	0.73235165	138.95235	174.9888889	0	1	cisplatin	1
288.5566654	5	57.71133308	17.77384523	196.9050973	3	0.876334493	141.864525	227.3433584	0	1	cisplatin	1
371.3838332	3	123.7946111	7.251503243	358.7051622	15	0.922057466	142.28055	262.2051282	0	1	cisplatin	1
58.5005227	1	58.5005227	58.5005227	58.5005227	4	0.932770832	120.231225	386.9789474	0	1	cisplatin	1
14.39234198	1	14.39234198	14.39234198	14.39234198	0	0.906858851	156.009375	317.952381	0	1	cisplatin	1
258.6194977	2	129.3097488	129.3097488	195.9818072	10	0.913118633	127.30365	276.7611111	0	1	cisplatin	1
77.85838739	5	15.57167748	12.07950973	39.08569694	2	0.945837789	142.696575	355.2894737	0	1	cisplatin	1
191.0811103	2	95.54055513	95.54055513	112.4670584	6	0.913237109	154.7613	364.109434	0	1	cisplatin	1
120.3635616	3	40.12118721	7.251503243	109.9977229	11	0.809958099	120.64725	379.2524752	0	1	cisplatin	1
87.55237441	3	29.1841248	30.67384523	54.40919369	2	0.900196041	112.32675	293.7348485	0	1	cisplatin	1
21.42251622	1	21.42251622	21.42251622	21.42251622	0	0.923778527	112.742775	377.375	0	1	cisplatin	1
34.21185171	1	34.21185171	34.21185171	34.21185171	1	0.935127725	142.696575	363.2884615	0	1	cisplatin	1
133.2066005	3	44.40220018	6.873670991	122.4629295	4	0.932519713	106.086375	285.7472527	0	1	cisplatin	1
95.76188414	6	15.96031402	13.63667748	31.47534847	1	0.866800149	150.60105	321.2978723	0	1	cisplatin	1
25.6055227	1	25.6055227	25.6055227	25.6055227	0	0.933773109	148.520925	604.71875	0	1	cisplatin	1
110.3755551	2	55.18777757	55.18777757	67.95419369	0	0.897883401	118.98315	365.9407895	0	1	cisplatin	1
46.22653568	4	11.55663392	7.730506486	29.4755227	1	0.940995476	144.7767	315.9594595	0	1	cisplatin	1
46.29136144	3	15.43045381	12.7893355	32.85702595	0	0.627586893	153.513225	438.8307692	0	1	cisplatin	1
38.34901946	1	38.34901946	38.34901946	38.34901946	0	0.890932534	133.544025	565.5892857	0	1	cisplatin	1
40.17335495	2	20.08667748	20.08667748	20.46450973	2	0.919905722	154.7613	435.1129032	0	1	cisplatin	1
143.0760778	5	28.61521557	18.79667748	78.67887766	9	0.902904758	130.63185	329.1057269	0	1	cisplatin	1
153.9762521	3	51.32541736	42.48618721	71.8510454	0	0.917670836	224.6535	594.8915094	0	1	cisplatin	1
197.35562	5	39.471124	44.42118721	76.07989063	2	0.886979309	141.4485	364.4850746	0	1	cisplatin	1
73.85087117	4	18.46271779	11.71117099	42.64269045	3	0.938142337	187.627275	354.3636364	0	1	cisplatin	1
51.27587117	4	12.81896779	11.46692261	25.22769045	3	0.96073863	126.055575	305.4698795	0	1	cisplatin	1
104.3033874	3	34.7677958	40.28401946	60.26003243	7	0.908509745	183.051	455.2025316	0	1	cisplatin	1
269.0960009	4	67.27400022	36.81477108	194.8214587	8	0.904120718	158.0895	332.7718833	0	1	cisplatin	1
143.5914263	3	47.86380877	42.46720018	59.81737441	1	0.892131756	148.520925	337.4041451	0	1	cisplatin	1
135.4925811	4	33.87314527	15.28159036	102.7272326	5	0.79110399	169.322175	273.7902439	0	1	cisplatin	1
336.5348461	5	67.30696922	54.83286468	121.1840519	8	0.911394383	162.665775	246.8638298	0	1	cisplatin	1
46.7798582	2	23.3899291	23.3899291	27.76185171	0	0.923615259	150.60105	345.8656716	0	1	cisplatin	1
143.4349231	4	35.85873077	33.26727108	62.28670991	6	0.885011316	157.25745	291.8708134	0	1	cisplatin	1
229.60562	5	45.921124	39.95202595	142.3583874	10	0.931308471	172.650375	225.539823	0	1	cisplatin	1
79.5910454	6	13.26517423	4.215419369	59.23720018	1	0.943990394	198.85995	370.9699248	0	1	cisplatin	1
75.43489063	3	25.14496354	21.42251622	47.13870342	0	0.893715267	128.551725	324.4020619	0	1	cisplatin	1
193.3179944	5	38.66359888	32.92185171	90.23191658	6	0.907601159	223.405425	237.2	0	1	cisplatin	1
86.10587117	6	14.35097853	14.90375811	22.51017423	5	0.869905311	209.6766	308.4	0	1	cisplatin	1
133.1797488	5	26.63594977	36.30335495	47.67303892	2	0.920913691	260.015625	342.558011	0	1	cisplatin	1
366.3155106	4	91.57887766	83.31796802	181.2607294	6	0.918804481	160.169625	253.2038095	0	1	cisplatin	1
296.8578526	7	42.40826466	35.86069694	97.62419369	2	0.898364504	239.6304	336.627451	0	1	cisplatin	1
87.9760454	5	17.59520908	9.831503243	38.99401946	6	0.9235468	158.505525	276.5539568	0	1	cisplatin	1
335.1040722	3	111.7013574	68.89321315	220.2056524	18	0.897740578	147.688875	275.3277311	0	1	cisplatin	1
32.65468396	3	10.88489465	3.492167748	27.22751622	1	0.656557032	162.24975	532.1764706	0	1	cisplatin	1
185.2571232	4	46.31428081	45.1254518	82.54887766	11	0.902788049	175.978575	344.7959184	0	1	cisplatin	1
604.8941695	4	151.2235424	132.2541552	312.4675041	20	0.830427375	224.237475	238.8413631	0	1	cisplatin	1
32.92185171	4	8.230462928	8.108338739	13.85800649	0	0.806024638	203.436225	369.8181818	0	1	cisplatin	1
438.8921112	8	54.8615139	38.98452595	139.767265	19	0.914043425	228.397725	285.1410256	0	1	cisplatin	1
89.95688414	4	22.48922104	23.80017423	33.17003243	0	0.938540309	173.89845	243.312	0	1	cisplatin	1
201.0881038	5	40.21762076	29.09769045	89.1553809	1	0.895756377	228.81375	235.2775801	0	1	cisplatin	1
449.3116533	5	89.86233067	13.59083874	263.7493883	18	0.916415898	205.100325	253.5525478	0	1	cisplatin	1
400.0198786	12	33.33498988	36.1373582	81.57188414	7	0.861495718	260.43165	286.8081494	0	1	cisplatin	1
173.2994004	4	43.32485009	41.55110009	87.35003243	3	0.902251307	172.23435	338.1673152	0	1	cisplatin	1
234.563278	5	46.9126556	10.63300649	202.8207618	4	0.919504591	217.581075	303.1407186	0	1	cisplatin	1
254.5170463	5	50.90340926	15.19384523	204.7983429	3	0.916056817	256.687425	386.3783784	0	1	cisplatin	1
239.7311427	7	34.2473061	31.63185171	56.48170991	1	0.890502767	216.333	341.4457831	0	1	cisplatin	1
214.6789425	3	71.55964751	72.78220018	112.4022326	14	0.930114529	152.681175	237.6564417	0	1	cisplatin	1
8.274335495	2	4.137167748	4.137167748	7.629335495	1	0.982626409	203.85225	609.9411765	0	1	cisplatin	1
81.70153568	2	40.85076784	40.85076784	59.25618721	1	0.901121189	181.802925	420.2773109	0	1	cisplatin	1
44.55870342	5	8.911740685	5.583670991	22.3805227	0	0.939532841	237.9663	600.8730159	0	1	cisplatin	1
232.368975	6	38.72816249	38.77269045	88.02188414	7	0.873086248	143.94465	265.6385542	0	1	cisplatin	1
117.2112521	2	58.60562604	58.60562604	89.33873585	2	0.910030691	189.291375	401.8490566	0	1	cisplatin	1
223.6709685	4	55.91774212	50.70519045	82.79705838	7	0.85872611	184.7151	317.5741325	0	1	cisplatin	1
380.5782011	7	54.36831444	35.65835495	141.2707294	17	0.927041707	235.054125	290.5870736	0	1	cisplatin	1
100.3417099	6	16.72361832	6.072167748	53.8748582	5	0.877344195	167.658075	316.1676647	0	1	cisplatin	1
177.9898906	4	44.49747266	45.05276135	65.26352919	5	0.893324084	214.6689	270.7232472	0	1	cisplatin	1
244.9828202	5	48.99656404	38.75370342	89.8003809	10	0.925121028	196.3638	424.3256484	0	1	cisplatin	1
110.6427229	5	22.12854458	28.20450973	30.18534847	3	0.92874493	216.749025	273.2944785	0	1	cisplatin	1
285.1103364	5	57.02206728	34.94852919	157.6897488	11	0.901933949	227.9817	368.3470874	0	1	cisplatin	1
181.7381038	7	25.96258625	17.93034847	63.37436793	3	0.878363669	214.6689	317.1832061	0	1	cisplatin	1
44.9555227	4	11.23888068	10.44409036	23.42234198	2	0.933245416	200.108025	433.0138889	0	1	cisplatin	1
131.1150973	3	43.70503243	17.23950973	102.4410778	8	0.910212793	258.351525	319.1513514	0	1	cisplatin	1
40.01685171	3	13.33895057	14.01450973	16.17083874	2	0.919202592	215.084925	312.640625	0	1	cisplatin	1
185.6997813	7	26.52854018	19.33101297	82.64055513	6	0.902772334	214.252875	296.3703704	0	1	cisplatin	1
424.8965885	5	84.97931769	88.44555513	149.442265	22	0.86122273	197.611875	253.5056726	0	1	cisplatin	1
245.490304	6	40.91505066	34.50193883	108.8642261	11	0.928252966	256.2714	366.1396648	0	1	cisplatin	1
100.2847488	1	100.2847488	100.2847488	100.2847488	2	0.935630056	59.491575	444.1374046	0	1	cisplatin	1
4.404335495	1	4.404335495	4.404335495	4.404335495	0	0.935085737	38.690325	739	0	1	cisplatin	1
62.66454216	2	31.33227108	31.33227108	49.60803892	3	0.934535842	112.742775	364.1222222	0	1	cisplatin	1
265.8899879	4	66.47249698	60.13987441	141.8509036	8	0.917119061	79.04475	294.9708223	0	1	cisplatin	1
52.09636144	1	52.09636144	52.09636144	52.09636144	1	0.911310356	56.995425	467.5333333	0	1	cisplatin	1
45.91352919	2	22.95676459	22.95676459	41.50919369	2	0.89971821	102.34215	360.5735294	0	1	cisplatin	1
48.62318072	2	24.31159036	24.31159036	46.68818072	4	0.906898813	50.75505	474.3736264	0	1	cisplatin	1
3.381503243	1	3.381503243	3.381503243	3.381503243	0	1	45.76275	404.1111111	0	1	cisplatin	1
31.4105227	2	15.70526135	15.70526135	30.7655227	0	0.932607798	64.483875	412.1627907	0	1	cisplatin	1
73.58370342	3	24.52790114	6.339335495	66.59936793	7	0.756488863	59.491575	472.4201681	0	1	cisplatin	1
18.04101297	1	18.04101297	18.04101297	18.04101297	0	0.896770987	114.8229	291	0	1	cisplatin	1
505.0599434	3	168.3533145	70.17534847	400.1384077	20	0.925594794	128.1357	262.1878453	0	1	cisplatin	1
118.6309036	6	19.77181727	7.251503243	76.3660454	5	0.915240704	91.5255	327.2065217	0	1	cisplatin	1
19.17450973	1	19.17450973	19.17450973	19.17450973	2	0.940038275	79.460775	428.4545455	0	1	cisplatin	1
35.23468396	2	17.61734198	17.61734198	32.38751622	2	0.90251333	97.765875	310.0344828	0	1	cisplatin	1
50.53919369	3	16.8463979	15.14800649	30.07468396	5	0.929936528	113.1588	240.9764706	0	1	cisplatin	1
48.1805227	1	48.1805227	48.1805227	48.1805227	0	0.88035386	76.964625	402.5833333	0	1	cisplatin	1
179.2687683	8	22.40859604	10.66541937	84.68621964	21	0.844065153	127.719675	361.4066667	0	1	cisplatin	1
86.92636144	2	43.46318072	43.46318072	71.51118721	2	0.931703159	94.02165	328.4661654	0	1	cisplatin	1
0	0	0	0	0	0	0	94.02165	0	0	1	cisplatin	1
60.37069694	3	20.12356565	7.251503243	51.56202595	1	0.662907888	116.070975	257.1022727	0	1	cisplatin	1
60.03870342	2	30.01935171	30.01935171	49.67286468	0	0.900148135	113.1588	374.4444444	0	1	cisplatin	1
191.8636265	2	95.93181324	95.93181324	167.3726135	2	0.913099805	125.63955	390.6245059	0	1	cisplatin	1
103.5745746	5	20.71491492	17.01818072	41.82220018	0	0.882911846	131.879925	287.7173913	0	1	cisplatin	1
156.3080714	2	78.15403568	78.15403568	113.2227229	9	0.938724698	106.5024	413.2827004	0	1	cisplatin	1
113.3982132	2	56.69910658	56.69910658	85.14786468	0	0.836173378	124.8075	190.7358491	0	1	cisplatin	1
254.8522975	4	63.71307437	47.48019045	152.7969166	20	0.922209954	195.53175	317.5417722	0	1	cisplatin	1
5.850838739	1	5.850838739	5.850838739	5.850838739	0	0.971247251	119.399175	574.6	0	1	cisplatin	1
238.1281362	7	34.01830517	18.52950973	95.11688414	9	0.855566173	160.169625	390.4322767	0	1	cisplatin	1
99.3647164	6	16.56078607	15.81592586	29.42968396	6	0.928530344	214.252875	480.0506329	0	1	cisplatin	1
4.782167748	1	4.782167748	4.782167748	4.782167748	0	0.955295187	167.658075	149.7142857	0	1	cisplatin	1
307.2348137	7	43.89068767	34.05534847	120.8330714	25	0.927351201	167.24205	389.9654472	0	1	cisplatin	1
216.7514587	3	72.25048625	9.232341982	205.5841168	10	0.881708801	138.95235	382.5714286	0	1	cisplatin	1
161.9644328	9	17.99604809	12.30083874	42.42136144	3	0.746882385	172.23435	290.5949367	0	1	cisplatin	1
228.1970908	5	45.63941816	54.78702595	102.6087034	20	0.906936253	133.544025	254.981383	0	1	cisplatin	1
226.5102715	3	75.50342384	75.85069694	119.0925486	14	0.93491436	158.505525	341.5246377	0	1	cisplatin	1
145.5185616	3	48.50618721	62.59185171	80.99170991	13	0.91500463	154.345275	374.814346	0	1	cisplatin	1
215.5184198	7	30.78834569	20.19734198	83.36936793	4	0.921356237	156.4254	367.8963415	0	1	cisplatin	1
105.3910454	6	17.56517423	14.10225486	41.0855227	10	0.942292696	202.604175	397.7388889	0	1	cisplatin	1
404.9664142	4	101.2416036	85.89796802	232.5254782	22	0.903331765	157.673475	272.6144578	0	1	cisplatin	1
215.6827877	4	53.92069694	29.10718396	155.5334198	4	0.909988154	176.810625	380.2532468	0	1	cisplatin	1
170.26562	3	56.75520667	67.88936793	93.30041333	6	0.939756263	174.314475	371.2711864	0	1	cisplatin	1
84.32737441	3	28.1091248	6.118006486	72.13720018	5	0.858802656	152.681175	403.511811	0	1	cisplatin	1
165.7885941	5	33.15771881	36.34919369	66.2405227	14	0.932376023	185.963175	326.559387	0	1	cisplatin	1
293.6518396	4	73.41295991	59.06170991	156.0867423	10	0.917043517	193.0356	349.7595238	0	1	cisplatin	1
413.5000528	5	82.70001056	6.228670991	321.6729944	10	0.910022893	168.0741	302.7790894	0	1	cisplatin	1
495.3011306	6	82.55018844	41.17326784	268.4320139	15	0.898617944	187.627275	269.3742775	0	1	cisplatin	1
134.8475811	6	22.47459685	14.36942261	72.3853809	3	0.916185851	202.18815	407.4747475	0	1	cisplatin	1
200.3055876	7	28.61508394	15.68234198	81.90387766	7	0.925604768	168.0741	396.0643087	0	1	cisplatin	1
382.4942141	6	63.74903568	34.35886144	173.2535616	26	0.938205489	182.21895	258.6316695	0	1	cisplatin	1
125.9092586	5	25.18185171	21.64384523	43.58170991	0	0.897243642	241.710525	357.3255814	0	1	cisplatin	1
197.3935941	5	39.47871881	25.78101297	108.8642261	6	0.895238841	170.154225	361.4041096	0	1	cisplatin	1
272.4238007	4	68.10595018	82.93620342	104.6163939	5	0.910452859	166.41	298.4948454	0	1	cisplatin	1
293.2360333	5	58.64720667	36.5705227	158.8121232	6	0.909754468	274.5765	316.4735516	0	1	cisplatin	1
272.2751622	5	54.45503243	66.71003243	116.8982456	12	0.906542757	190.123425	265.6979695	0	1	cisplatin	1
82.23587117	3	27.41195706	35.50185171	35.83384523	7	0.825160793	195.53175	356.0458015	0	1	cisplatin	1
124.8137359	6	20.80228931	19.38634523	47.64618721	2	0.80083725	230.893875	380.5904255	0	1	cisplatin	1
311.0478526	6	51.84130877	19.5199291	209.7671232	9	0.917191027	225.069525	266.966443	0	1	cisplatin	1
494.4000852	11	44.94546229	13.96867099	275.2251297	48	0.810563938	320.755275	314.7978339	0	1	cisplatin	1
61.12636144	2	30.56318072	30.56318072	59.83636144	6	0.908178942	226.3176	415.9428571	0	1	cisplatin	1
21.15534847	2	10.57767423	10.57767423	11.81234198	0	0.87810141	66.980025	417.1290323	0	1	cisplatin	1
42.89087117	2	21.44543559	21.44543559	36.66220018	2	0.947012594	34.11405	274.3114754	0	1	cisplatin	1
87.7547164	3	29.25157213	34.92167748	40.79936793	0	0.930687873	70.72425	442.552	0	1	cisplatin	1
32.43335495	1	32.43335495	32.43335495	32.43335495	0	0.850627763	62.819775	807.8409091	0	1	cisplatin	1
11.38867099	4	2.847167748	1.423583874	7.896503243	0	0.932447476	79.8768	860.1428571	0	1	cisplatin	1
0.645	1	0.645	0.645	0.645	0	1	51.171075	860.1428571	0	1	cisplatin	1
114.0890519	5	22.81781038	16.97234198	50.1155227	5	0.869930233	71.140275	304.0685714	0	1	cisplatin	1
192.214607	1	192.214607	192.214607	192.214607	4	0.921869155	93.605625	304.612782	0	1	cisplatin	1
68.37786468	1	68.37786468	68.37786468	68.37786468	0	0.893711659	56.163375	239.7052632	0	1	cisplatin	1
10.47650324	1	10.47650324	10.47650324	10.47650324	0	0.749898993	71.140275	482.875	0	1	cisplatin	1
0	0	0	0	0	0	0	59.491575	0	0	1	cisplatin	1
134.4966005	1	134.4966005	134.4966005	134.4966005	9	0.907007446	61.155675	239.5347594	0	1	cisplatin	1
33.14318072	3	11.04772691	9.186503243	14.88083874	1	0.922526455	76.964625	336.3269231	0	1	cisplatin	1
24.44517423	3	8.148391411	6.072167748	15.52583874	2	0.825014086	154.7613	715.1020408	0	1	cisplatin	1
62.63769045	2	31.31884523	31.31884523	47.91335495	1	0.926143269	99.429975	346.0652174	0	1	cisplatin	1
113.5547164	2	56.7773582	56.7773582	101.0325486	5	0.915197879	94.02165	368.2807018	0	1	cisplatin	1
85.59838739	2	42.79919369	42.79919369	76.3660454	6	0.676415135	86.949225	276.421875	0	1	cisplatin	1
0	0	0	0	0	0	0	70.308225	0	0	1	cisplatin	1
136.9200973	4	34.23002432	35.45994531	51.23003243	4	0.930101854	103.590225	390.0927835	0	1	cisplatin	1
11.12150324	2	5.560751622	5.560751622	6.072167748	0	0.950365629	88.1973	996.5714286	0	1	cisplatin	1
74.60653568	2	37.30326784	37.30326784	63.86286468	5	0.947114584	85.285125	277.8782609	0	1	cisplatin	1
292.1784847	3	97.39282823	115.4438777	176.089607	9	0.899849486	127.30365	342.5845411	0	1	cisplatin	1
4.782167748	2	2.391083874	2.391083874	3.492167748	0	0.960736505	89.02935	713.7272727	0	1	cisplatin	1
0	0	0	0	0	0	0	76.132575	0	0	1	cisplatin	1
11.4993355	2	5.749667748	5.749667748	8.007167748	0	0.962982686	77.796675	654.9090909	0	1	cisplatin	1
6.495838739	1	6.495838739	6.495838739	6.495838739	0	0.941834724	77.796675	315.1818182	0	1	cisplatin	1
56.03118721	4	14.0077968	11.65583874	23.15517423	1	0.880258453	241.710525	523.2173913	0	1	cisplatin	1
89.35772288	4	22.33943072	19.48751622	49.73769045	2	0.579224755	133.96005	323.5	0	1	cisplatin	1
275.7784523	4	68.94461306	29.77510333	204.5724068	5	0.923576496	136.040175	251.2075	0	1	cisplatin	1
16.70517423	2	8.352587117	8.352587117	10.63300649	0	0.941334141	108.99855	876.1111111	0	1	cisplatin	1
154.6670908	6	25.77784847	13.36950973	109.2420584	3	0.912848731	167.24205	335.3363636	0	1	cisplatin	1
160.792962	2	80.39648099	80.39648099	122.6194328	4	0.932866008	137.704275	287.4736842	0	1	cisplatin	1
185.2112845	5	37.0422569	15.68234198	114.5854133	10	0.911246865	127.719675	310.0780669	0	1	cisplatin	1
104.9942261	3	34.99807538	28.45269045	61.01569694	0	0.88653831	114.406875	526.3489933	0	1	cisplatin	1
379.8919694	2	189.9459847	189.9459847	292.6447368	5	0.913163152	105.67035	252.3703704	0	1	cisplatin	1
88.73170991	3	29.57723664	9.988006486	78.09870342	2	0.890444529	101.5101	301.2301587	0	1	cisplatin	1
57.25636144	3	19.08545381	22.13234198	22.55601297	2	0.845031585	165.161925	274.0930233	0	1	cisplatin	1
29.76167748	2	14.88083874	14.88083874	28.47167748	3	0.841035787	133.128	322.3617021	0	1	cisplatin	1
53.02751622	2	26.51375811	26.51375811	26.53667748	1	0.92067509	109.414575	647.902439	0	1	cisplatin	1
9.453670991	4	2.363417748	1.29	6.228670991	1	1	118.1511	948.5	0	1	cisplatin	1
24.80401946	1	24.80401946	24.80401946	24.80401946	0	0.909369598	121.895325	549.2727273	0	1	cisplatin	1
122.9167099	2	61.45835495	61.45835495	122.2717099	3	0.933665856	122.31135	284.3351648	0	1	cisplatin	1
33.78818072	1	33.78818072	33.78818072	33.78818072	0	0.921965078	129.7998	366.14	0	1	cisplatin	1
60.03870342	2	30.01935171	30.01935171	58.48153568	2	0.877602506	109.8306	231.5411765	0	1	cisplatin	1
150.5299231	4	37.63248077	11.54517423	121.8559036	4	0.920583004	141.032475	461.9173913	0	1	cisplatin	1
15.63650324	1	15.63650324	15.63650324	15.63650324	0	0.957140091	118.567125	384.5416667	0	1	cisplatin	1
104.2575486	3	34.75251622	25.24667748	57.58835495	4	0.880020106	144.360675	433.408805	0	1	cisplatin	1
195.2831038	5	39.05662076	31.85318072	97.05188414	12	0.910659768	126.4716	293.7718121	0	1	cisplatin	1
42.2648582	2	21.1324291	21.1324291	35.1698582	2	0.950464439	193.451625	529.4126984	0	1	cisplatin	1
156.6937683	2	78.34688414	78.34688414	113.7839101	5	0.875410932	134.7921	254.6886792	0	1	cisplatin	1
77.38887766	5	15.47777553	8.541503243	32.81118721	2	0.912517161	145.60875	433.584	0	1	cisplatin	1
253.4405106	4	63.36012766	73.84531	90.4453809	7	0.900362892	226.733625	294.119186	0	1	cisplatin	1
66.80170991	5	13.36034198	9.877341982	24.49101297	3	0.895166339	144.7767	297.7474747	0	1	cisplatin	1
543.6113049	4	135.9028262	117.6404842	279.1219814	10	0.925786601	120.231225	212.9986702	0	1	cisplatin	1
1.29	1	1.29	1.29	1.29	0	1	127.30365	319.3333333	0	1	cisplatin	1
8.163670991	1	8.163670991	8.163670991	8.163670991	1	1	174.7305	585.0769231	0	1	cisplatin	1
49.31401946	2	24.65700973	24.65700973	32.87601297	0	0.876097412	166.826025	474.6666667	0	1	cisplatin	1
230.0941168	3	76.69803892	45.75702595	173.5475811	9	0.919385873	203.0202	333.2622478	0	1	cisplatin	1
323.2648786	4	80.81621964	83.44205838	155.7357618	7	0.911524824	148.520925	262.9862385	0	1	cisplatin	1
9.988006486	2	4.994003243	4.994003243	7.785838739	0	0.919328983	119.399175	368	0	1	cisplatin	1
160.4531038	2	80.22655189	80.22655189	138.9657618	3	0.914943592	154.7613	280.7363636	0	1	cisplatin	1
398.0547692	7	56.86496703	15.90367099	279.8016978	14	0.868605825	188.459325	251.3953069	0	1	cisplatin	1
65.66821315	2	32.83410658	32.83410658	64.1110454	3	0.906765781	172.650375	421.606383	0	1	cisplatin	1
91.5409036	2	45.7704518	45.7704518	80.15223261	3	0.896525541	148.520925	310.6614173	0	1	cisplatin	1
323.6538332	3	107.8846111	83.90370342	231.4757942	12	0.887425878	151.017075	303.470339	0	1	cisplatin	1
20.46450973	1	20.46450973	20.46450973	20.46450973	1	0.896419692	266.672025	738.3225806	0	1	cisplatin	1
127.7984198	3	42.59947327	37.95220018	54.18786468	4	0.875240661	131.879925	347.150838	0	1	cisplatin	1
243.2612845	6	40.54354742	15.30450973	151.7472326	0	0.90711162	168.0741	293.3049853	0	1	cisplatin	1
461.3754337	4	115.3438584	55.94737441	340.6720139	19	0.927553344	148.1049	284.0354391	0	1	cisplatin	1
115.4248906	5	23.08497813	9.720838739	79.43454216	13	0.92277524	166.826025	480.0515464	0	1	cisplatin	1
64.82087117	4	16.20521779	13.36950973	28.51751622	2	0.848945472	179.306775	481.5	0	1	cisplatin	1
149.7552715	5	29.95105431	24.38034847	76.23639387	4	0.90355133	205.932375	336.2122642	0	1	cisplatin	1
87.2203809	3	29.0734603	13.79318072	67.84352919	0	0.924246174	138.536325	340.9918033	0	1	cisplatin	1
147.1674068	5	29.43348137	18.41884523	81.21303892	4	0.921421517	198.0279	313.5972222	0	1	cisplatin	1
156.8122975	4	39.20307437	31.2998582	91.74324558	4	0.922665777	197.611875	355.4926108	0	1	cisplatin	1
109.0934198	4	27.27335495	24.93760333	57.6610454	7	0.942911124	150.60105	270.9155844	0	1	cisplatin	1
287.6903364	2	143.8451682	143.8451682	274.6986589	11	0.932301923	223.82145	311.8713592	0	1	cisplatin	1
377.9143883	4	94.47859707	85.80072937	156.9530714	3	0.913972523	242.9586	322.4736842	0	1	cisplatin	1
75.92338739	6	12.6538979	9.398338739	36.19269045	4	0.915092201	170.57025	415.373913	0	1	cisplatin	1
35.07818072	3	11.69272691	1.557167748	32.87601297	0	0.915926382	175.978575	493.2666667	0	1	cisplatin	1
0.645	1	0.645	0.645	0.645	0	1	184.299075	1800.666667	0	1	cisplatin	1
283.9768396	4	70.99420991	11.46692261	260.3979944	7	0.905431733	199.275975	267.2	0	1	cisplatin	1
167.3726135	5	33.4745227	25.18185171	75.68307135	1	0.939484353	185.963175	235.7543103	0	1	cisplatin	1
89.57905189	3	29.85968396	27.65118721	34.47901946	1	0.903199298	199.275975	292.744	0	1	cisplatin	1
19.59818072	1	19.59818072	19.59818072	19.59818072	0	0.901792308	182.21895	360.0357143	0	1	cisplatin	1
146.0797488	5	29.21594977	4.782167748	99.99072937	6	0.931602105	201.3561	303.5607477	0	1	cisplatin	1
329.6611751	3	109.8870584	25.89167748	292.4456524	14	0.928319569	174.7305	318.5319588	0	1	cisplatin	1
88.06772288	4	22.01693072	17.67267423	51.43237441	1	0.929332737	172.650375	264.8095238	0	1	cisplatin	1
830.5682214	4	207.6420554	24.04442261	777.162873	37	0.919659864	190.955475	223.4914146	0	1	cisplatin	1
88.44555513	5	17.68911103	19.66300649	39.0398582	0	0.89520882	190.53945	279.7583333	0	1	cisplatin	1
159.4571232	5	31.89142465	18.57534847	67.58422613	2	0.92873335	269.168175	367.3896714	0	1	cisplatin	1
507.6667951	3	169.222265	195.5391492	269.6414587	14	0.924233351	180.55485	233.3347398	0	1	cisplatin	1
52.85202595	1	52.85202595	52.85202595	52.85202595	1	0.89446211	169.7382	300.5921053	0	1	cisplatin	1
248.1619814	3	82.72066048	94.78489063	112.3105551	6	0.915814589	206.764425	316.8991354	0	1	cisplatin	1
314.5858591	3	104.861953	64.24069694	187.8371232	11	0.918411893	174.314475	242.1230068	0	1	cisplatin	1
163.9184198	3	54.63947327	44.73419369	113.8677229	1	0.905905585	197.611875	272.2412281	0	1	cisplatin	1
25.93751622	5	5.187503243	6.763006486	9.186503243	1	0.876473052	232.14195	541.5686275	0	1	cisplatin	1
30.29601297	5	6.059202595	5.694335495	11.4993355	0	0.93580883	193.86765	571.7169811	0	1	cisplatin	1
27.18167748	2	13.59083874	13.59083874	15.63650324	0	0.945753663	201.772125	365.3095238	0	1	cisplatin	1
83.55272288	4	20.88818072	18.44176459	32.81118721	2	0.905501362	287.05725	384.7416667	0	1	cisplatin	1
447.9332335	4	111.9833084	6.606503243	434.075227	7	0.858451014	189.291375	230.5984127	0	1	cisplatin	1
30.98685171	4	7.746712928	4.026503243	22.28884523	1	0.872149726	167.24205	594.5192308	0	1	cisplatin	1
680.5235375	6	113.4205896	47.72443883	436.7469045	45	0.892953313	212.588775	287.6075949	0	1	cisplatin	1
167.9986265	3	55.99954216	31.78835495	127.2450973	4	0.874080399	210.50865	327.3738739	0	1	cisplatin	1
69.06870342	5	13.81374068	10.74367099	25.24667748	0	0.878513759	218.413125	372.4368932	0	1	cisplatin	1
105.7767423	6	17.62945706	13.29125811	47.18454216	2	0.914703366	236.3022	380.130719	0	1	cisplatin	1
352.5033429	4	88.12583572	97.63761955	141.4999231	6	0.921215873	268.336125	323.7365269	0	1	cisplatin	1
73.47303892	4	18.36825973	19.14209685	30.13950973	1	0.844288593	260.43165	466.2654867	0	1	cisplatin	1
597.0323827	5	119.4064765	28.45269045	484.2523178	4	0.889248329	242.9586	196.209596	0	1	cisplatin	1
68.20237441	2	34.10118721	34.10118721	63.04237441	6	0.895812338	47.010825	330.3853211	0	1	cisplatin	1
8.007167748	2	4.003583874	4.003583874	7.362167748	0	0.970651549	35.362125	368.8333333	0	1	cisplatin	1
0	0	0	0	0	0	0	32.44995	0	0	1	cisplatin	1
48.38286468	3	16.12762156	21.26601297	26.47185171	0	0.888996208	33.282	193.265625	0	1	cisplatin	1
0.645	1	0.645	0.645	0.645	0	1	40.77045	193.265625	0	1	cisplatin	1
44.68835495	1	44.68835495	44.68835495	44.68835495	1	0.925888209	66.564	275.109375	0	1	cisplatin	1
51.02769045	2	25.51384523	25.51384523	43.6655227	4	0.938717278	85.285125	277.1139241	0	1	cisplatin	1
73.47303892	4	18.36825973	18.41884523	32.23101297	1	0.766882798	68.2281	416.9913793	0	1	cisplatin	1
113.3523744	1	113.3523744	113.3523744	113.3523744	4	0.922201788	44.09865	231.1360947	0	1	cisplatin	1
18.37300649	3	6.124335495	7.896503243	9.831503243	0	0.75600998	64.483875	408.0625	0	1	cisplatin	1
0	0	0	0	0	0	0	52.835175	0	0	1	cisplatin	1
0	0	0	0	0	0	0	54.499275	0	0	1	cisplatin	1
9.343006486	1	9.343006486	9.343006486	9.343006486	0	0.934049104	95.269725	904.5	0	1	cisplatin	1
55.9205227	5	11.18410454	5.049335495	33.03251622	5	0.823923538	89.445375	252.6752137	0	1	cisplatin	1
0	0	0	0	0	0	0	66.980025	0	0	1	cisplatin	1
31.25401946	2	15.62700973	15.62700973	30.60901946	0	0.927720154	68.644125	543.4255319	0	1	cisplatin	1
20.19734198	6	3.366223664	2.847167748	6.984335495	0	0.87202388	135.208125	768.2380952	0	1	cisplatin	1
61.75237441	2	30.87618721	30.87618721	33.78818072	2	0.903083453	73.636425	231.25	0	1	cisplatin	1
1.29	1	1.29	1.29	1.29	0	1	103.590225	448.7142857	0	1	cisplatin	1
89.53321315	5	17.90664263	17.46083874	48.27220018	0	0.923610796	151.017075	304.481203	0	1	cisplatin	1
0	0	0	0	0	0	0	87.781275	0	0	1	cisplatin	1
17.50667748	3	5.835559159	0.645	16.21667748	0	0.934365671	96.933825	436.6521739	0	1	cisplatin	1
37.1048582	3	12.36828607	13.21300649	23.24685171	0	0.925148354	99.01395	371.3396226	0	1	cisplatin	1
92.56373585	3	30.85457862	12.23601297	79.68272288	0	0.911474367	133.544025	270.442623	0	1	cisplatin	1
0	0	0	0	0	0	0	81.956925	0	0	1	cisplatin	1
101.1700649	2	50.58503243	50.58503243	54.72220018	3	0.852314547	108.582525	285.0863309	0	1	cisplatin	1
94.2047164	3	31.40157213	26.80384523	66.75587117	0	0.893041743	103.1742	205.9160305	0	1	cisplatin	1
127.2830714	4	31.82076784	14.98200973	84.97237441	5	0.929073128	130.215825	275.6666667	0	1	cisplatin	1
4.404335495	2	2.202167748	2.202167748	3.759335495	0	0.947822366	113.1588	391.7692308	0	1	cisplatin	1
482.5956079	4	120.648902	21.67625811	433.5487562	14	0.855210724	132.29595	275.7488922	0	1	cisplatin	1
230.8576459	2	115.428823	115.428823	214.327962	3	0.903308513	108.99855	326.8349515	0	1	cisplatin	1
92.63968396	2	46.31984198	46.31984198	63.03450973	4	0.956961765	114.8229	310.6423841	0	1	cisplatin	1
452.8339304	5	90.56678609	46.84468396	347.0840398	16	0.926799698	164.7459	254.4753846	0	1	cisplatin	1
176.6160778	8	22.07700973	7.495751622	107.1047164	7	0.911989802	179.7228	317.3003663	0	1	cisplatin	1
174.5134523	3	58.17115075	73.65639387	78.52237441	4	0.914017064	167.658075	410.3797468	0	1	cisplatin	1
134.2025811	3	44.73419369	56.12286468	73.94254865	7	0.876480111	156.841425	311.6010363	0	1	cisplatin	1
175.887265	3	58.62908835	63.70636144	100.7463939	3	0.815939814	166.826025	311.2520325	0	1	cisplatin	1
32.32269045	3	10.77423015	4.671503243	26.36118721	1	0.942887593	133.128	326.0612245	0	1	cisplatin	1
243.978975	5	48.79579499	22.62083874	122.4092261	2	0.895295161	164.329875	284.4615385	0	1	cisplatin	1
88.02188414	3	29.34062805	38.77269045	42.64269045	0	0.893978846	121.4793	255.8130081	0	1	cisplatin	1
226.4533104	2	113.2266552	113.2266552	194.5084523	3	0.893541577	143.94465	284.8504983	0	1	cisplatin	1
152.0602391	8	19.00752989	13.66909036	66.28636144	12	0.893311735	163.91385	273.4621514	0	1	cisplatin	1
104.1927229	7	14.8846747	14.92667748	31.89901946	6	0.864153671	215.084925	410.3837209	0	1	cisplatin	1
221.3502715	8	27.66878394	23.36700973	56.50069694	13	0.88322623	242.542575	292.72	0	1	cisplatin	1
122.2337359	5	24.44674717	12.83517423	66.48870342	9	0.66036039	200.52405	303.2910053	0	1	cisplatin	1
132.5078971	6	22.08464952	14.44767423	63.6605227	3	0.827223056	185.963175	318.2227723	0	1	cisplatin	1
193.1726135	5	38.6345227	39.30702595	78.23621964	3	0.886042018	194.283675	328.8651685	0	1	cisplatin	1
198.9049231	8	24.86311538	5.694335495	86.41887766	27	0.910549928	242.542575	346.800554	0	1	cisplatin	1
16.64034847	3	5.546782823	3.759335495	10.67884523	0	0.960984026	185.54715	521.4583333	0	1	cisplatin	1
199.6036265	6	33.26727108	23.46818072	101.9525811	7	0.932088479	227.14965	283.9584775	0	1	cisplatin	1
160.3614263	9	17.81793626	7.896503243	60.3248582	5	0.914368007	191.787525	314.1975806	0	1	cisplatin	1
155.7089101	2	77.85445504	77.85445504	83.8847164	4	0.817914185	181.3869	343.6995516	0	1	cisplatin	1
189.8827877	7	27.12611254	15.83884523	73.25170991	0	0.917668047	220.077225	307.244186	0	1	cisplatin	1
168.7464263	6	28.12440438	15.22625811	70.02670991	20	0.883293764	221.3253	278.6527778	0	1	cisplatin	1
202.755936	7	28.96513372	22.02167748	75.09503243	18	0.849267378	181.802925	256.5046154	0	1	cisplatin	1
144.7439101	9	16.08265668	16.32734198	39.41769045	9	0.821983145	264.5919	353.1208333	0	1	cisplatin	1
109.3147488	4	27.32868721	24.42618721	40.75352919	4	0.900461825	164.329875	279.1372549	0	1	cisplatin	1
32.49818072	5	6.499636144	5.316503243	19.93017423	2	0.859942135	276.656625	369.4285714	0	1	cisplatin	1
217.0186265	3	72.33954216	62.35153568	124.9054133	2	0.895509271	202.18815	195.2687075	0	1	cisplatin	1
244.0896395	6	40.68160658	24.15901946	143.6752391	7	0.910756437	253.77525	296.4870317	0	1	cisplatin	1
108.0437359	4	27.01093396	31.22160658	43.13118721	1	0.912164112	202.18815	264.8639456	0	1	cisplatin	1
60.21419369	2	30.10709685	30.10709685	42.75335495	3	0.889474364	149.352975	238.0989011	0	1	cisplatin	1
369.8155431	8	46.22694288	45.93644856	116.3370584	24	0.916030432	313.266825	358.6775362	0	1	cisplatin	1
67.7597164	3	22.58657213	29.74269045	29.85335495	0	0.872690908	283.313025	175.9772727	0	1	cisplatin	1
0	0	0	0	0	0	0	225.48555	0	0	1	cisplatin	1
0	0	0	0	0	0	0	232.974	0	0	1	cisplatin	1
54.98936793	3	18.32978931	4.404335495	46.55852919	1	0.732753384	52.003125	234.1518987	0	1	cisplatin	1
5.316503243	1	5.316503243	5.316503243	5.316503243	0	0.774650388	46.178775	129.25	0	1	cisplatin	1
0	0	0	0	0	0	0	49.923	0	0	1	cisplatin	1
19.81950973	2	9.909754865	9.909754865	19.17450973	0	0.894791959	95.68575	548.3548387	0	1	cisplatin	1
2.847167748	1	2.847167748	2.847167748	2.847167748	0	0.942926209	55.74735	202.1666667	0	1	cisplatin	1
0	0	0	0	0	0	0	62.40375	0	0	1	cisplatin	1
0	0	0	0	0	0	0	62.40375	0	0	1	cisplatin	1
20.73167748	1	20.73167748	20.73167748	20.73167748	0	0.198654031	146.024775	318.8125	0	1	cisplatin	1
64.01936793	5	12.80387359	12.30083874	26.53667748	2	0.838268519	126.055575	303.3958333	0	1	cisplatin	1
108.8642261	5	21.77284523	11.23216775	70.93887766	1	0.909866779	183.467025	322.6792453	0	1	cisplatin	1
2.469335495	1	2.469335495	2.469335495	2.469335495	0	1	92.773575	153.75	0	1	cisplatin	1
152.2894328	2	76.1447164	76.1447164	143.0570908	0	0.927096038	128.551725	283.2361809	0	1	cisplatin	1
109.0207294	4	27.25518234	10.87725486	83.50688414	4	0.91378954	163.0818	246.6289308	0	1	cisplatin	1
165.8154458	5	33.16308915	18.84251622	89.93789712	0	0.815021955	162.24975	238.5251142	0	1	cisplatin	1
1.935	1	1.935	1.935	1.935	0	1	179.7228	640.4	0	1	cisplatin	1
137.0687359	5	27.41374717	22.02167748	56.23352919	9	0.868217529	169.322175	301.0790698	0	1	cisplatin	1
41.46335495	1	41.46335495	41.46335495	41.46335495	1	0.917939036	37.858275	525.6610169	0	1	cisplatin	1
2.847167748	1	2.847167748	2.847167748	2.847167748	0	0.942926209	41.186475	443.5	0	1	cisplatin	1
21.15534847	2	10.57767423	10.57767423	10.90017423	0	0.734374808	50.75505	354.9032258	0	1	cisplatin	1
0	0	0	0	0	0	0	50.339025	0	0	1	cisplatin	1
11.12150324	2	5.560751622	5.560751622	8.541503243	0	0.930562859	65.73195	615.8571429	0	1	cisplatin	1
28.62818072	3	9.542726907	3.114335495	24.86884523	0	0.932540591	88.1973	391.6136364	0	1	cisplatin	1
7.629335495	2	3.814667748	3.814667748	4.137167748	0	0.94874196	67.39605	370.8571429	0	1	cisplatin	1
272.0348461	4	68.00871153	57.67053892	123.7719166	3	0.867422935	108.99855	274.8928571	0	1	cisplatin	1
82.68639387	2	41.34319694	41.34319694	43.06636144	0	0.911673578	88.1973	269.7407407	0	1	cisplatin	1
40.28401946	2	20.14200973	20.14200973	24.49101297	0	0.909845595	84.453075	397.8	0	1	cisplatin	1
66.64520667	1	66.64520667	66.64520667	66.64520667	0	0.858377653	107.33445	508.7444444	0	1	cisplatin	1
32.5898582	2	16.2949291	16.2949291	20.93401946	0	0.773659421	89.445375	405.2272727	0	1	cisplatin	1
0	0	0	0	0	0	0	77.38065	0	0	1	cisplatin	1
81.32370342	4	20.33092586	20.51984198	29.00601297	0	0.913322748	95.68575	354.0833333	0	1	cisplatin	1
38.23835495	2	19.11917748	19.11917748	26.69318072	0	0.890300427	89.8614	258.0185185	0	1	cisplatin	1
0	0	0	0	0	0	0	96.101775	0	0	1	cisplatin	1
262.8941816	3	87.63139387	83.44205838	148.8431038	5	0.887678543	194.283675	279.3806818	0	1	cisplatin	1
175.9789425	2	87.98947126	87.98947126	131.6684198	6	0.927461019	89.445375	248.0447154	0	1	cisplatin	1
70.69069694	3	23.56356565	6.606503243	63.43919369	0	0.914153389	112.32675	398.71	0	1	cisplatin	1
85.74702595	5	17.14940519	6.339335495	37.83367099	2	0.944138198	153.0972	380.8169014	0	1	cisplatin	1
38.66202595	1	38.66202595	38.66202595	38.66202595	0	0.887563123	87.781275	238.2307692	0	1	cisplatin	1
0	0	0	0	0	0	0	104.8383	0	0	1	cisplatin	1
48.93618721	1	48.93618721	48.93618721	48.93618721	1	0.857570776	132.29595	419.7105263	0	1	cisplatin	1
166.4604458	3	55.48681525	60.61887766	100.7922326	0	0.916585559	132.29595	356.4931507	0	1	cisplatin	1
0	0	0	0	0	0	0	109.8306	0	0	1	cisplatin	1
369.2890722	2	184.6445361	184.6445361	222.8851946	7	0.935881145	88.613325	204.6912351	0	1	cisplatin	1
171.7612196	2	85.88060982	85.88060982	112.7263614	0	0.915137658	140.200425	400.3427419	0	1	cisplatin	1
371.0518396	5	74.21036793	48.1805227	219.4800973	13	0.915665775	113.1588	286.879562	0	1	cisplatin	1
167.0484847	3	55.68282823	58.93205838	77.72873585	1	0.94041489	106.086375	237.6617647	0	1	cisplatin	1
300.2694652	4	75.06736631	33.73284847	232.1587683	9	0.907355859	148.93695	315.330254	0	1	cisplatin	1
35.2805227	3	11.76017423	11.05667748	20.35384523	0	0.947954737	142.28055	431.745098	0	1	cisplatin	1
106.6162196	2	53.30810982	53.30810982	99.09754865	9	0.928526576	129.383775	378.508982	0	1	cisplatin	1
212.9384198	3	70.97947327	56.68405189	151.5828647	2	0.952448928	135.208125	247.3876221	0	1	cisplatin	1
62.15705838	4	15.53926459	7.140838739	46.5853809	0	0.935200118	109.8306	153.0126582	0	1	cisplatin	1
40.01685171	7	5.716693102	3.381503243	15.14800649	0	0.889187553	203.436225	580.8358209	0	1	cisplatin	1
139.4463939	4	34.86159847	38.03601297	59.61503243	2	0.914878811	137.28825	261.1715686	0	1	cisplatin	1
79.07569694	3	26.35856565	26.49083874	32.60884523	0	0.917745974	145.192725	329.6724138	0	1	cisplatin	1
139.1333874	3	46.3777958	2.847167748	134.3512196	6	0.898250003	157.673475	341.0787037	0	1	cisplatin	1
213.3889425	4	53.34723563	47.03360009	91.87289712	4	0.920882419	185.131125	222.5770492	0	1	cisplatin	1
162.6362845	2	81.31814225	81.31814225	85.97621964	2	0.923457708	126.055575	349.5446009	0	1	cisplatin	1
66.37803892	4	16.59450973	12.56800649	38.3948582	4	0.922305624	172.23435	462.8333333	0	1	cisplatin	1
312.4406524	5	62.48813049	45.28751622	141.2059036	6	0.911897101	195.53175	345.1418919	0	1	cisplatin	1
150.6864263	3	50.22880877	48.27220018	96.07489063	4	0.891957778	137.704275	316.2904762	0	1	cisplatin	1
57.12670991	2	28.56335495	28.56335495	47.51653568	2	0.889347805	162.24975	342.012987	0	1	cisplatin	1
59.45852919	3	19.81950973	21.44150324	22.39950973	0	0.954708363	153.0972	263.8915663	0	1	cisplatin	1
212.854607	3	70.95153568	81.33156811	121.9587034	4	0.927406748	195.947775	368.6006601	0	1	cisplatin	1
212.8624717	3	70.95415724	21.42251622	178.2917748	0	0.926145307	127.30365	279.2882562	0	1	cisplatin	1
237.5938007	2	118.7969004	118.7969004	158.6935941	0	0.91413743	152.26515	251.0403727	0	1	cisplatin	1
117.9590519	5	23.59181038	19.66300649	41.02069694	7	0.947582955	133.544025	301.8743169	0	1	cisplatin	1
257.2836589	4	64.32091473	51.10594207	128.0655876	7	0.904624465	199.275975	331.25	0	1	cisplatin	1
97.0898582	3	32.36328607	28.15867099	59.69884523	0	0.95754409	182.634975	251.9183673	0	1	cisplatin	1
112.0244004	7	16.00348577	11.81234198	39.21534847	5	0.905990869	175.56255	205.4601227	0	1	cisplatin	1
124.6382456	4	31.1595614	37.28428081	44.37534847	2	0.902004776	131.879925	255.1609195	0	1	cisplatin	1
498.960924	6	83.16015399	38.63910658	286.4383104	27	0.898393978	132.29595	309.4496644	0	1	cisplatin	1
113.5815681	4	28.39539203	26.34776135	44.89069694	0	0.898409923	187.627275	291.4444444	0	1	cisplatin	1
258.5847813	7	36.94068304	32.29583874	67.06887766	1	0.917980695	236.718225	284.5081967	0	1	cisplatin	1
107.4445746	3	35.8148582	36.14685171	49.87520667	0	0.884655002	175.56255	499.8591549	0	1	cisplatin	1
461.1888211	5	92.23776422	39.84136144	254.4443559	15	0.921529627	160.58565	221.5435816	0	1	cisplatin	1
258.9403688	4	64.73509221	71.68898099	98.10156811	4	0.932581195	187.627275	352.7647059	0	1	cisplatin	1
591.1658146	4	147.7914536	91.95114874	391.8941816	6	0.924538072	163.91385	320.4059041	0	1	cisplatin	1
293.9537238	4	73.48843095	52.42279378	152.0491168	1	0.919353555	175.978575	279.9973404	0	1	cisplatin	1
408.0807497	3	136.0269166	58.85936793	321.7266978	11	0.875035393	204.268275	298.6713533	0	1	cisplatin	1
365.8807173	6	60.98011955	79.34123585	102.7193679	2	0.929605023	194.6997	278.9278557	0	1	cisplatin	1
168.2579295	7	24.03684708	10.09867099	54.81387766	5	0.890314815	170.154225	339.6923077	0	1	cisplatin	1
138.1832456	4	34.5458114	26.69318072	79.5910454	10	0.62618938	213.0048	338.1050228	0	1	cisplatin	1
96.76572937	5	19.35314587	23.09034847	25.40318072	1	0.914983135	198.0279	281.8832117	0	1	cisplatin	1
215.3049555	11	19.57317777	12.83517423	92.15905189	7	0.913583171	191.787525	315.2923077	0	1	cisplatin	1
170.9217423	6	28.48695706	32.17568072	49.82936793	1	0.910053166	155.59335	275.123506	0	1	cisplatin	1
43.5548582	4	10.88871455	11.52225486	17.66318072	0	0.808127299	204.6843	496.7076923	0	1	cisplatin	1
187.7264587	8	23.46580734	5.560751622	132.3592586	3	0.895617455	173.482425	269.7330827	0	1	cisplatin	1
80.35457459	2	40.1772873	40.1772873	56.41688414	1	0.945057654	207.596475	366.22	0	1	cisplatin	1
312.1813494	8	39.02266867	40.89660658	84.9455227	2	0.927897938	241.2945	240.6186047	0	1	cisplatin	1
166.7734523	4	41.69336306	41.42144856	45.97835495	0	0.723931761	163.0818	301.6388889	0	1	cisplatin	1
152.7779295	5	30.55558591	41.77636144	44.62352919	0	0.921813065	200.940075	426.2427184	0	1	cisplatin	1
223.598278	9	24.84425311	11.65583874	92.33454216	8	0.897831425	242.542575	285.5635838	0	1	cisplatin	1
213.5533104	3	71.18443682	81.53391009	123.6344004	2	0.93496942	170.57025	334.3710247	0	1	cisplatin	1
96.23139387	3	32.07713129	7.896503243	81.99555513	2	0.923634153	156.841425	298.8417266	0	1	cisplatin	1
232.6171557	7	33.23102224	31.03269045	48.85237441	2	0.91105713	199.692	287.6739812	0	1	cisplatin	1
59.81737441	7	8.545339202	5.961503243	23.35751622	3	0.860170697	241.710525	449.9252336	0	1	cisplatin	1
183.608278	3	61.20275934	24.97950973	139.9427553	3	0.923253396	191.3715	447.6431373	0	1	cisplatin	1
174.6620908	6	29.11034847	29.42968396	71.04954216	4	0.895609726	250.031025	318.480916	0	1	cisplatin	1
136.8284198	6	22.80473664	24.93760333	46.35618721	1	0.92383807	229.229775	322.0641711	0	1	cisplatin	1
189.2836265	6	31.54727108	27.60534847	57.92821315	0	0.880660357	159.337575	234.5095785	0	1	cisplatin	1
6.606503243	1	6.606503243	6.606503243	6.606503243	0	0.931791326	20.385225	344.6363636	0	1	cisplatin	1
69.38170991	2	34.69085495	34.69085495	36.83769045	0	0.883370082	56.163375	272.7849462	0	1	cisplatin	1
13.96867099	2	6.984335495	6.984335495	13.32367099	0	0.795662473	32.865975	430.4285714	0	1	cisplatin	1
0	0	0	0	0	0	0	33.698025	0	0	1	cisplatin	1
0	0	0	0	0	0	0	37.858275	0	0	1	cisplatin	1
96.04803892	2	48.02401946	48.02401946	93.84587117	3	0.913671375	49.506975	404.0201342	0	1	cisplatin	1
149.1482456	1	149.1482456	149.1482456	149.1482456	8	0.700106404	48.2589	213.483871	0	1	cisplatin	1
0	0	0	0	0	0	0	54.9153	0	0	1	cisplatin	1
51.82919369	5	10.36583874	11.23216775	17.23950973	0	0.910776127	74.468475	447.2839506	0	1	cisplatin	1
0	0	0	0	0	0	0	56.995425	0	0	1	cisplatin	1
0	0	0	0	0	0	0	58.2435	0	0	1	cisplatin	1
10.8543355	2	5.427167748	5.427167748	8.274335495	0	0.961488544	89.8614	1132.655172	0	1	cisplatin	1
0	0	0	0	0	0	0	61.987725	0	0	1	cisplatin	1
1.935	1	1.935	1.935	1.935	0	1	86.949225	750.4	0	1	cisplatin	1
33.45618721	2	16.7280936	16.7280936	20.35384523	3	0.927791754	84.03705	376.1964286	0	1	cisplatin	1
10.8543355	1	10.8543355	10.8543355	10.8543355	0	0.958660357	69.476175	163.875	0	1	cisplatin	1
58.3898582	3	19.46328607	14.88083874	34.32251622	3	0.884469397	88.1973	381.1938776	0	1	cisplatin	1
55.32136144	4	13.83034036	13.93625811	18.26234198	1	0.709554766	119.399175	301.8588235	0	1	cisplatin	1
139.5839101	3	46.52797003	56.67618721	57.28321315	2	0.928632702	123.1434	319.4559585	0	1	cisplatin	1
0	0	0	0	0	0	0	79.8768	0	0	1	cisplatin	1
0	0	0	0	0	0	0	111.910725	0	0	1	cisplatin	1
26.42601297	2	13.21300649	13.21300649	16.86167748	0	0.882412738	106.918425	448.5945946	0	1	cisplatin	1
54.83286468	3	18.27762156	18.41884523	22.28884523	2	0.899707875	109.8306	454.2643678	0	1	cisplatin	1
0	0	0	0	0	0	0	89.445375	0	0	1	cisplatin	1
79.76653568	3	26.58884523	22.55601297	50.71468396	1	0.923728155	132.29595	404.0508475	0	1	cisplatin	1
82.0603809	6	13.67673015	11.01083874	32.54401946	3	0.858503599	184.299075	351.2647059	0	1	cisplatin	1
143.7859036	3	47.92863453	23.68950973	119.4513939	5	0.819345405	106.5024	310.9767442	0	1	cisplatin	1
35.9255227	2	17.96276135	17.96276135	20.88818072	2	0.912633895	145.192725	274.0769231	0	1	cisplatin	1
193.4777553	4	48.36943883	5.883251622	180.1540843	5	0.914991039	171.818325	334.2688172	0	1	cisplatin	1
414.0992141	2	207.049607	207.049607	406.9583753	14	0.886326878	138.536325	249.5255102	0	1	cisplatin	1
112.7800649	4	28.19501622	11.30092586	85.77387766	7	0.880154896	199.692	306.9662921	0	1	cisplatin	1
248.8718072	5	49.77436144	43.77618721	86.5753809	12	0.89634282	145.192725	327.640327	0	1	cisplatin	1
176.4674393	4	44.11685982	30.60901946	111.4900649	2	0.881408722	167.24205	327.4125	0	1	cisplatin	1
79.90405189	2	39.95202595	39.95202595	47.09286468	0	0.903430455	141.864525	429.5660377	0	1	cisplatin	1
115.5624068	4	28.89060171	20.56568072	67.44670991	6	0.900002041	175.146525	333.8837209	0	1	cisplatin	1
145.4995746	6	24.2499291	29.48501622	37.92534847	1	0.908108015	237.9663	336.5792079	0	1	cisplatin	1
4.671503243	1	4.671503243	4.671503243	4.671503243	0	0.94315764	119.8152	176.6666667	0	1	cisplatin	1
219.5527877	6	36.59213129	38.23835495	67.30919369	0	0.82569987	227.14965	308.8571429	0	1	cisplatin	1
74.74405189	4	18.68601297	14.39234198	45.31436793	1	0.814843563	245.45475	345.3300971	0	1	cisplatin	1
106.4217423	7	15.20310605	12.56800649	48.69587117	2	0.918450603	201.772125	283.0135135	0	1	cisplatin	1
0	0	0	0	0	0	0	136.040175	0	0	1	cisplatin	1
148.7514263	4	37.18785658	40.96536468	62.41636144	1	0.903463904	190.53945	268.9117647	0	1	cisplatin	1
127.4205876	3	42.47352919	57.32905189	59.61503243	4	0.845010639	191.3715	498.2582418	0	1	cisplatin	1
185.4594652	4	46.36486631	14.73776135	154.6939425	2	0.906321697	218.413125	365.5	0	1	cisplatin	1
51.13835495	3	17.04611832	9.610174234	39.32601297	2	0.932540014	174.314475	158.3289474	0	1	cisplatin	1
5.049335495	3	1.683111832	1.29	2.469335495	0	1	297.457875	460.3846154	0	1	cisplatin	1
14.01450973	2	7.007254865	7.007254865	13.36950973	0	0.921752035	226.3176	512.1428571	0	1	cisplatin	1
100.7005551	4	25.17513878	26.04818072	40.55118721	7	0.894473733	285.39315	325.7192982	0	1	cisplatin	1
0	0	0	0	0	0	0	241.710525	0	0	1	cisplatin	1
0	0	0	0	0	0	0	294.961725	0	0	1	cisplatin	1
33.76919369	2	16.88459685	16.88459685	33.12419369	0	0.93915743	53.667225	431.4418605	0	1	cisplatin	1
11.81234198	2	5.906170991	5.906170991	10.25517423	0	0.896280159	41.6025	657.3529412	0	1	cisplatin	1
67.27121964	2	33.63560982	33.63560982	41.71153568	1	0.915650067	91.5255	334.988764	0	1	cisplatin	1
70.13737441	2	35.06868721	35.06868721	50.20720018	2	0.879144855	46.178775	379.19	0	1	cisplatin	1
0	0	0	0	0	0	0	41.6025	0	0	1	cisplatin	1
20.13251622	1	20.13251622	20.13251622	20.13251622	0	0.929665919	53.2512	662.3333333	0	1	cisplatin	1
0	0	0	0	0	0	0	57.41145	0	0	1	cisplatin	1
263.4396395	3	87.81321315	24.17800649	225.09062	0	0.824340893	117.735075	453.464986	0	1	cisplatin	1
0	0	0	0	0	0	0	60.73965	0	0	1	cisplatin	1
1.29	1	1.29	1.29	1.29	0	1	91.941525	1009.25	0	1	cisplatin	1
24.91468396	2	12.45734198	12.45734198	24.26968396	0	0.931980515	76.5486	716.1818182	0	1	cisplatin	1
27.49468396	2	13.74734198	13.74734198	14.28167748	0	0.911158321	98.1819	341.2307692	0	1	cisplatin	1
154.2512845	6	25.70854742	14.25875811	95.01408432	6	0.845139917	78.628725	301.5720524	0	1	cisplatin	1
0	0	0	0	0	0	0	62.819775	0	0	1	cisplatin	1
57.34803892	1	57.34803892	57.34803892	57.34803892	0	0.926695968	64.8999	342.75	0	1	cisplatin	1
12.94583874	2	6.472919369	6.472919369	7.629335495	1	0.878447336	87.36525	337.1153846	0	1	cisplatin	1
0	0	0	0	0	0	0	69.8922	0	0	1	cisplatin	1
351.8314912	3	117.2771637	114.5048582	190.7681038	12	0.921202238	126.055575	269.3540856	0	1	cisplatin	1
183.9592586	2	91.97962928	91.97962928	150.7702391	1	0.922169341	143.1126	334.6692913	0	1	cisplatin	1
14.54884523	1	14.54884523	14.54884523	14.54884523	1	0.949517938	81.124875	355.8181818	0	1	cisplatin	1
85.44188414	2	42.72094207	42.72094207	56.50069694	0	0.895462559	99.01395	449.6956522	0	1	cisplatin	1
124.7299231	4	31.18248077	32.0555227	50.63087117	0	0.924020323	108.1665	322.5	0	1	cisplatin	1
128.3327553	4	32.08318883	33.9905227	49.82936793	0	0.898263422	119.399175	175.9352941	0	1	cisplatin	1
10.58716775	2	5.293583874	5.293583874	9.942167748	0	0.976937993	91.5255	824.3333333	0	1	cisplatin	1
1.935	1	1.935	1.935	1.935	0	1	187.21125	313.6	0	1	cisplatin	1
0	0	0	0	0	0	0	85.70115	0	0	1	cisplatin	1
143.5076135	3	47.83587117	53.6803809	78.65989063	1	0.921738797	133.128	270.7445652	0	1	cisplatin	1
124.0390843	4	31.00977108	20.24318072	67.38188414	1	0.885414743	104.00625	298.2631579	0	1	cisplatin	1
55.45887766	3	18.48629255	13.63667748	34.30352919	1	0.927485389	113.1588	312.68	0	1	cisplatin	1
94.3153809	4	23.57884523	28.25034847	36.25751622	0	0.90976466	177.22665	429.2348485	0	1	cisplatin	1
502.3961306	4	125.5990327	120.7508874	252.9978526	22	0.934325206	122.31135	286.4671329	0	1	cisplatin	1
18.52950973	3	6.176503243	7.518670991	9.720838739	0	0.879323572	93.1896	157.6666667	0	1	cisplatin	1
218.0794328	4	54.5198582	49.0373582	78.65202595	10	0.891509391	176.3946	269.6861538	0	1	cisplatin	1
293.3119814	5	58.66239629	32.71950973	155.5982456	17	0.914973745	201.3561	368.8848758	0	1	cisplatin	1
74.22870342	3	24.74290114	25.93751622	39.37185171	6	0.919933168	139.7844	454.2125984	0	1	cisplatin	1
141.9235941	7	20.27479915	12.94583874	58.3060454	8	0.935721788	105.67035	516.6697674	0	1	cisplatin	1
511.7803688	3	170.5934563	218.3197488	258.6685941	12	0.912792626	126.887625	256.1775701	0	1	cisplatin	1
151.8926135	3	50.63087117	51.32170991	61.48520667	0	0.897296476	144.360675	369.9589744	0	1	cisplatin	1
91.80807135	2	45.90403568	45.90403568	82.99940036	2	0.827341397	132.711975	364.442623	0	1	cisplatin	1
285.2511103	5	57.05022205	59.90118721	86.97220018	2	0.924152006	155.59335	244.1858191	0	1	cisplatin	1
16.54867099	2	8.274335495	8.274335495	15.90367099	0	0.949480382	145.60875	1598.821429	0	1	cisplatin	1
80.20919369	4	20.05229842	10.31050649	58.94318072	1	0.946227893	152.26515	524.7301587	0	1	cisplatin	1
61.77136144	4	15.44284036	7.463338739	44.64251622	0	0.813289076	150.60105	445.2978723	0	1	cisplatin	1
91.40338739	4	22.85084685	4.270751622	82.21688414	4	0.925333012	130.63185	239.4850746	0	1	cisplatin	1
121.2109036	4	30.3027259	22.57893234	75.40803892	4	0.902240088	153.92925	321.9828571	0	1	cisplatin	1
60.10352919	7	8.586218456	3.87	22.97968396	1	0.935338305	213.83685	504.0480769	0	1	cisplatin	1
146.7247488	5	29.34494977	24.86884523	74.00737441	10	0.917552373	129.7998	286.6806723	0	1	cisplatin	1
127.0159036	3	42.33863453	30.34185171	69.9160454	0	0.908387501	153.513225	454.7931034	0	1	cisplatin	1
147.0377553	7	21.00539362	19.17450973	46.18069694	10	0.709411668	206.3484	340.1680672	0	1	cisplatin	1
267.0077553	4	66.75193883	28.70643234	207.0148906	8	0.941644064	155.177325	270.2317073	0	1	cisplatin	1
73.36237441	3	24.4541248	7.362167748	60.41653568	2	0.916130479	166.826025	511.7358491	0	1	cisplatin	1
1290.637926	5	258.1275852	46.60436793	1133.658003	69	0.934972465	198.443925	261.4964029	0	1	cisplatin	1
70.78237441	4	17.6955936	12.54508712	44.13503243	0	0.926289478	178.89075	430.9215686	0	1	cisplatin	1
289.0150528	5	57.80301056	21.80034847	213.3398461	2	0.922432866	192.20355	385.6290323	0	1	cisplatin	1
187.1194328	5	37.42388656	11.4993355	85.01821315	8	0.875001497	180.55485	371.9681979	0	1	cisplatin	1
244.5892586	4	61.14731464	68.36443883	107.2153809	3	0.913333959	172.23435	335.0837989	0	1	cisplatin	1
153.6174068	5	30.72348137	26.91450973	64.77503243	5	0.887867044	217.581075	374.9785408	0	1	cisplatin	1
225.4304782	7	32.20435403	13.74734198	108.5512196	4	0.929513512	205.100325	308.4069401	0	1	cisplatin	1
249.8298137	5	49.96596274	31.4105227	177.2879295	17	0.925335093	184.7151	368.2593583	0	1	cisplatin	1
287.8010009	5	57.56020018	57.79069694	80.99170991	7	0.911972519	216.333	254.4310345	0	1	cisplatin	1
155.3769166	6	25.89615276	14.7930936	69.64887766	2	0.907710844	244.6227	368.5315315	0	1	cisplatin	1
354.4272205	7	50.63246008	17.57150324	216.1981362	6	0.919447748	297.8739	362.0764588	0	1	cisplatin	1
123.4130714	6	20.56884523	21.50076784	32.98667748	0	0.831884505	225.069525	301.6744186	0	1	cisplatin	1
206.7713169	6	34.46188616	2.980751622	138.5689425	7	0.930246108	252.527175	339.7871622	0	1	cisplatin	1
0	0	0	0	0	0	0	22.049325	0	0	1	cisplatin	1
10.63300649	2	5.316503243	5.316503243	7.408006486	0	0.747609643	31.6179	857.7419355	0	1	cisplatin	1
2.469335495	1	2.469335495	2.469335495	2.469335495	0	1	29.537775	724.125	0	1	cisplatin	1
54.92454216	3	18.30818072	0.645	53.63454216	1	0.921110014	35.77815	463.5211268	0	1	cisplatin	1
52.67653568	4	13.16913392	2.847167748	46.33720018	4	0.928918792	37.026225	339.2588235	0	1	cisplatin	1
0.645	1	0.645	0.645	0.645	0	1	34.11405	339.2588235	0	1	cisplatin	1
36.88352919	2	18.44176459	18.44176459	36.23852919	0	0.937742327	38.690325	275.8085106	0	1	cisplatin	1
72.60670991	3	24.20223664	16.81583874	55.14587117	2	0.917391938	78.628725	323.7211538	0	1	cisplatin	1
0	0	0	0	0	0	0	36.6102	0	0	1	cisplatin	1
0	0	0	0	0	0	0	37.858275	0	0	1	cisplatin	1
48.49352919	4	12.1233823	2.335751622	43.17702595	4	0.897751678	58.2435	358.7887324	0	1	cisplatin	1
22.93384523	3	7.644615075	5.694335495	14.12517423	2	0.916419577	52.835175	1623.166667	0	1	cisplatin	1
15.52583874	2	7.762919369	7.762919369	12.67867099	2	0.940110091	50.75505	453.8918919	0	1	cisplatin	1
80.64072937	3	26.88024312	0.645	79.35072937	2	0.926922752	62.40375	257.752381	0	1	cisplatin	1
67.30919369	2	33.65459685	33.65459685	45.02034847	2	0.880969988	72.804375	392.4299065	0	1	cisplatin	1
23.15517423	2	11.57758712	11.57758712	15.41517423	1	0.912263489	52.003125	1099.095238	0	1	cisplatin	1
44.35636144	3	14.78545381	13.10234198	25.40318072	1	0.913299648	45.76275	306.1846154	0	1	cisplatin	1
74.22870342	1	74.22870342	74.22870342	74.22870342	0	0.915885282	48.2589	246.2523364	0	1	cisplatin	1
35.07818072	6	5.846363453	4.137167748	14.77017423	1	0.887386572	47.010825	283.8656716	0	1	cisplatin	1
0	0	0	0	0	0	0	47.42685	0	0	1	cisplatin	1
48.66901946	3	16.22300649	21.22017423	26.15884523	10	0.946974117	47.010825	279.85	0	1	cisplatin	1
6.873670991	1	6.873670991	6.873670991	6.873670991	0	0.933133895	61.5717	485.1538462	0	1	cisplatin	1
77.34303892	3	25.78101297	30.71968396	45.06618721	1	0.915598059	50.339025	309.4513274	0	1	cisplatin	1
39.48251622	1	39.48251622	39.48251622	39.48251622	0	0.905879948	63.2358	512.65	0	1	cisplatin	1
0	0	0	0	0	0	0	68.644125	0	0	1	cisplatin	1
44.08919369	4	11.02229842	11.86767423	16.59450973	3	0.936364217	84.03705	318.691358	0	1	cisplatin	1
49.82936793	2	24.91468396	24.91468396	44.51286468	3	0.886532946	64.8999	342.5733333	0	1	cisplatin	1
86.73188414	5	17.34637683	16.06017423	29.74269045	4	0.903628711	54.9153	480.858209	0	1	cisplatin	1
1.29	2	0.645	0.645	0.645	0	1	62.40375	394	0	1	cisplatin	1
163.7619166	2	81.88095829	81.88095829	145.8774068	2	0.772083615	56.163375	219.0913043	0	1	cisplatin	1
147.2322326	3	49.07741087	5.427167748	139.6028971	6	0.939465124	56.5794	256.45	0	1	cisplatin	1
73.69436793	2	36.84718396	36.84718396	52.38251622	0	0.93690157	56.995425	185.6857143	0	1	cisplatin	1
1.29	1	1.29	1.29	1.29	0	1	59.07555	1761	0	1	cisplatin	1
48.98202595	2	24.49101297	24.49101297	45.86769045	4	0.930452686	109.414575	468.0117647	0	1	cisplatin	1
46.40202595	2	23.20101297	23.20101297	44.8448582	3	0.88767065	84.03705	232.5810811	0	1	cisplatin	1
54.72220018	4	13.68055004	11.46692261	30.23118721	3	0.833298726	75.71655	486.5862069	0	1	cisplatin	1
57.08087117	1	57.08087117	57.08087117	57.08087117	0	0.920912687	72.804375	314.7763158	0	1	cisplatin	1
112.8180389	5	22.56360778	17.23950973	53.56185171	7	0.933108966	65.315925	280.5555556	0	1	cisplatin	1
36.36818072	3	12.12272691	2.202167748	33.52101297	1	0.923459257	91.109475	473.6140351	0	1	cisplatin	1
0	0	0	0	0	0	0	66.980025	0	0	1	cisplatin	1
0	0	0	0	0	0	0	68.2281	0	0	1	cisplatin	1
0	0	0	0	0	0	0	76.132575	0	0	1	cisplatin	1
59.83636144	3	19.94545381	24.75818072	33.78818072	4	0.900007871	81.956925	553.6262626	0	1	cisplatin	1
24.49101297	2	12.24550649	12.24550649	23.84601297	0	0.910521005	72.38835	458.9142857	0	1	cisplatin	1
41.82220018	4	10.45555004	8.83159036	22.22401946	3	0.803881347	72.38835	266.8208955	0	1	cisplatin	1
0	0	0	0	0	0	0	71.5563	0	0	1	cisplatin	1
123.0810778	3	41.02702595	50.85220018	70.02670991	6	0.926953303	118.567125	209.1694915	0	1	cisplatin	1
0	0	0	0	0	0	0	72.38835	0	0	1	cisplatin	1
0	0	0	0	0	0	0	73.636425	0	0	1	cisplatin	1
24.75818072	4	6.18954518	7.196170991	9.720838739	0	0.90119639	129.383775	361.673913	0	1	cisplatin	1
60.59202595	3	20.19734198	9.720838739	47.75685171	4	0.933709593	81.5409	352.8468468	0	1	cisplatin	1
75.03020667	1	75.03020667	75.03020667	75.03020667	3	0.899888763	101.094075	184.6227545	0	1	cisplatin	1
97.94506486	5	19.58901297	13.48017423	62.1760454	0	0.840394547	98.1819	320.4087591	0	1	cisplatin	1
190.90562	4	47.726405	55.73553892	67.51153568	6	0.828396108	90.69345	243.6811594	0	1	cisplatin	1
98.59006486	4	24.64751622	25.82685171	39.0398582	12	0.918809607	143.1126	367.7267442	0	1	cisplatin	1
287.0721881	2	143.5360941	143.5360941	223.3658267	12	0.9305711	78.628725	257.573201	0	1	cisplatin	1
56.32520667	3	18.77506889	9.343006486	37.79569694	2	0.934585473	121.063275	227.225	0	1	cisplatin	1
0	0	0	0	0	0	0	79.8768	0	0	1	cisplatin	1
84.06807135	5	16.81361427	7.251503243	39.88720018	0	0.940505365	125.63955	380.4956522	0	1	cisplatin	1
0	0	0	0	0	0	0	81.956925	0	0	1	cisplatin	1
0	0	0	0	0	0	0	81.956925	0	0	1	cisplatin	1
60.27901946	2	30.13950973	30.13950973	50.06968396	5	0.955650687	126.887625	529.8359375	0	1	cisplatin	1
32.07450973	2	16.03725486	16.03725486	31.42950973	0	0.930728205	92.773575	331.5	0	1	cisplatin	1
153.957265	7	21.99389501	5.961503243	91.49506486	5	0.894237454	121.063275	335.4728033	0	1	cisplatin	1
235.5022975	5	47.1004595	38.66202595	112.4022326	0	0.810793051	176.810625	209.6510903	0	1	cisplatin	1
65.46587117	3	21.82195706	20.30800649	26.36118721	2	0.911419944	111.4947	330.1881188	0	1	cisplatin	1
291.0181362	4	72.75453405	14.28167748	259.6076135	13	0.936048457	221.741325	264.8607306	0	1	cisplatin	1
154.4189101	6	25.73648501	8.430838739	76.54153568	11	0.915393635	121.063275	314.0364372	0	1	cisplatin	1
223.5524393	3	74.51747976	51.71852919	132.2407294	10	0.919035366	105.254325	285.1873112	0	1	cisplatin	1
244.0058267	4	61.00145667	66.18912279	103.7310778	5	0.905681378	121.4793	300.9492537	0	1	cisplatin	1
316.7690398	3	105.5896799	13.21300649	293.3466978	14	0.930713545	113.99085	247.9570136	0	1	cisplatin	1
7.251503243	3	2.417167748	1.29	4.671503243	0	0.963381486	131.047875	358.5833333	0	1	cisplatin	1
365.8538656	4	91.4634664	96.43929703	158.0485941	22	0.923440338	98.1819	273.4642202	0	1	cisplatin	1
226.7394652	4	56.68486631	62.16261955	93.44905189	14	0.915869506	128.1357	352.5777126	0	1	cisplatin	1
226.7584523	4	56.68961306	17.71851297	190.6764263	22	0.877591333	142.28055	345.7243243	0	1	cisplatin	1
101.2617423	6	16.87695706	11.22267423	48.00503243	2	0.848465299	183.88305	344.2	0	1	cisplatin	1
156.9150973	2	78.45754865	78.45754865	150.0414263	9	0.825465226	163.0818	330.5584416	0	1	cisplatin	1
294.9608267	2	147.4804133	147.4804133	200.5347813	25	0.905854283	123.559425	297.9364035	0	1	cisplatin	1
97.67789712	3	32.55929904	32.47919369	63.26370342	3	0.857838916	136.4562	307.0428571	0	1	cisplatin	1
34.85685171	2	17.42842586	17.42842586	20.57517423	4	0.92063689	133.96005	1087.951613	0	1	cisplatin	1
192.1039425	4	48.02598563	15.83884523	156.2890843	2	0.920079037	113.1588	254.3911439	0	1	cisplatin	1
48.60419369	7	6.943456242	5.427167748	15.30450973	4	0.953440786	112.32675	371.8152174	0	1	cisplatin	1
100.9677229	5	20.19354458	3.114335495	71.6297164	10	0.918744601	120.64725	286.0869565	0	1	cisplatin	1
100.8380714	5	20.16761427	8.808670991	67.00405189	9	0.924773338	141.032475	352.2787879	0	1	cisplatin	1
75.32422613	2	37.66211306	37.66211306	69.36272288	0	0.923475632	129.7998	322.0102041	0	1	cisplatin	1
187.7185941	5	37.54371881	44.18087117	50.71468396	0	0.931220002	144.360675	335.4925373	0	1	cisplatin	1
422.2897368	2	211.1448684	211.1448684	420.087569	3	0.77966869	128.96775	173.8982456	0	1	cisplatin	1
63.10720018	2	31.55360009	31.55360009	36.14685171	2	0.882362543	123.559425	187.7802198	0	1	cisplatin	1
81.9497164	5	16.38994328	15.41517423	36.34919369	4	0.939234557	158.0895	486.4049587	0	1	cisplatin	1
242.7917748	5	48.55835495	26.26950973	136.8663939	21	0.928240754	156.4254	389.3746835	0	1	cisplatin	1
255.4894328	5	51.09788656	34.58968396	142.2018841	20	0.928564545	130.63185	361.2779097	0	1	cisplatin	1
117.6539101	7	16.80770144	7.251503243	51.23003243	5	0.886764747	153.513225	384.9184783	0	1	cisplatin	1
203.5384523	5	40.70769045	8.965174234	124.9433874	5	0.938560159	144.360675	230.7441077	0	1	cisplatin	1
105.2155551	5	21.04311103	6.606503243	82.54887766	15	0.943523794	150.185025	627.0890052	0	1	cisplatin	1
85.46087117	3	28.48695706	3.225	80.03370342	5	0.879810509	132.29595	231.9124088	0	1	cisplatin	1
276.9925041	5	55.39850083	52.05838739	94.09405189	2	0.892595686	179.7228	264.5764075	0	1	cisplatin	1
185.6081038	6	30.93468396	34.98094207	57.36702595	4	0.908762568	138.95235	308.4295775	0	1	cisplatin	1
0	0	0	0	0	0	0	155.59335	0	0	1	cisplatin	1
331.2910333	4	82.82275833	104.9618132	114.3372326	10	0.900855599	170.986275	285.2530864	0	1	cisplatin	1
180.6884198	3	60.22947327	9.564335495	165.6969166	8	0.926230673	128.551725	278.2720588	0	1	cisplatin	1
132.5727229	4	33.14318072	23.8230936	82.45720018	10	0.925981728	152.681175	468.1267606	0	1	cisplatin	1
113.2685616	4	28.31714041	31.39709685	41.28786468	11	0.92293705	183.051	316.6683673	0	1	cisplatin	1
245.932962	5	49.1865924	4.404335495	220.151949	14	0.924170764	160.169625	322.1420912	0	1	cisplatin	1
191.1348137	4	47.78370342	36.02669369	118.4364263	1	0.914620772	121.895325	217.7738095	0	1	cisplatin	1
187.275936	3	62.42531201	62.72936793	93.33838739	2	0.799527909	180.970875	289.996139	0	1	cisplatin	1
38.72685171	4	9.681712928	7.652254865	20.57517423	3	0.872997062	199.692	374.2112676	0	1	cisplatin	1
56.39003243	4	14.09750811	14.10225486	26.2505227	2	0.946228319	152.681175	256.5930233	0	1	cisplatin	1
223.3121232	5	44.66242465	28.29618721	124.0580714	12	0.918409861	172.23435	201.1987952	0	1	cisplatin	1
159.5599231	2	79.77996153	79.77996153	127.4854133	0	0.856470357	147.688875	411.706422	0	1	cisplatin	1
417.3320787	3	139.1106929	146.9539425	228.8231038	16	0.917086008	168.0741	245.2003339	0	1	cisplatin	1
27.49468396	3	9.164894655	10.52234198	16.32734198	0	0.89866326	146.024775	593.1818182	0	1	cisplatin	1
91.82705838	5	18.36541168	15.57167748	37.05901946	2	0.910395632	168.0741	349.3609023	0	1	cisplatin	1
86.75087117	5	17.35017423	10.74367099	55.96636144	0	0.9090663	128.96775	345.328	0	1	cisplatin	1
444.9832659	3	148.3277553	73.6753809	343.9886913	29	0.921601651	202.604175	276.6807229	0	1	cisplatin	1
89.59803892	9	9.955337658	11.38867099	25.67034847	9	0.907134809	169.7382	355.3425414	0	1	cisplatin	1
58.12269045	4	14.53067261	12.62333874	31.58601297	0	0.90523608	175.56255	277.3333333	0	1	cisplatin	1
160.6934198	1	160.6934198	160.6934198	160.6934198	14	0.881404627	200.940075	338.1192308	0	1	cisplatin	1
27.87251622	4	6.968129054	5.371835495	16.48384523	0	0.906002183	213.420825	408.8809524	0	1	cisplatin	1
67.04202595	3	22.34734198	6.717167748	58.3898582	3	0.94694573	163.497825	426.0097087	0	1	cisplatin	1
147.3697488	7	21.05282126	22.93384523	34.96751622	2	0.851161921	249.615	314.3846154	0	1	cisplatin	1
238.8300973	5	47.76601946	49.20335495	103.0323744	8	0.908807066	226.3176	259.9645777	0	1	cisplatin	1
43.82202595	6	7.303670991	2.068583874	26.96034847	3	0.915660203	151.849125	572.6962025	0	1	cisplatin	1
277.6833429	5	55.53666858	64.26754865	96.23139387	9	0.918042655	211.3407	277.7377892	0	1	cisplatin	1
75.21356162	2	37.60678081	37.60678081	40.95587117	3	0.882283237	180.138825	321.6346154	0	1	cisplatin	1
236.9946395	6	39.49910658	37.64868721	69.8053809	10	0.916402211	231.725925	300.3846154	0	1	cisplatin	1
328.5623948	5	65.71247895	50.1155227	165.9261103	9	0.914991325	180.970875	273.6973094	0	1	cisplatin	1
261.2721881	4	65.31804703	45.62344207	141.88562	5	0.922292089	174.314475	275.6931818	0	1	cisplatin	1
48.7148582	5	9.74297164	12.56800649	20.57517423	2	0.843216296	242.12655	289.7848837	0	1	cisplatin	1
359.2932011	5	71.85864022	40.81835495	130.4700973	8	0.889326738	186.795225	266.272	0	1	cisplatin	1
47.80269045	5	9.56053809	10.74367099	14.88083874	7	0.951925662	157.25745	510.4387755	0	1	cisplatin	1
92.09422613	4	23.02355653	5.450087117	80.54905189	3	0.917248801	151.017075	372.5522388	0	1	cisplatin	1
158.8500973	5	31.77001946	10.25517423	76.67905189	16	0.897822715	295.793775	372.4710425	0	1	cisplatin	1
686.5957052	8	85.82446315	69.51136144	221.3581362	13	0.860949732	199.275975	224.2159091	0	1	cisplatin	1
225.2850973	3	75.09503243	58.48153568	139.6408712	5	0.939884234	172.650375	206.7492447	0	1	cisplatin	1
59.01587117	6	9.835978528	6.095087117	25.18185171	1	0.916753964	211.3407	474.1395349	0	1	cisplatin	1
249.7112845	5	49.9422569	46.93636144	72.56087117	9	0.919743855	198.85995	290.4171123	0	1	cisplatin	1
425.3962076	4	106.3490519	41.68468396	338.2675041	5	0.913381723	202.18815	252.5342237	0	1	cisplatin	1
266.0654782	6	44.34424637	39.46352919	59.30202595	6	0.883393576	231.3099	250.6408269	0	1	cisplatin	1
210.053278	4	52.5133195	49.10611631	72.62569694	5	0.785997439	185.131125	267.9531773	0	1	cisplatin	1
119.0545746	5	23.81091492	21.53318072	51.38653568	2	0.764259597	180.55485	246.7365269	0	1	cisplatin	1
20.99884523	3	6.999615075	5.961503243	14.39234198	1	0.895827222	255.855375	573.6585366	0	1	cisplatin	1
194.3598137	4	48.58995342	33.52494531	109.4712521	0	0.912652399	205.51635	240.6024096	0	1	cisplatin	1
41.30685171	2	20.65342586	20.65342586	35.87968396	4	0.881386694	242.542575	414.5733333	0	1	cisplatin	1
418.6679175	5	83.73358349	77.23237441	152.7320908	4	0.912336906	198.0279	264.4363002	0	1	cisplatin	1
311.6849879	4	77.92124698	62.88587117	157.6170584	9	0.922420494	195.115725	236.8581081	0	1	cisplatin	1
40.70769045	4	10.17692261	11.94592586	15.25867099	1	0.936183208	207.18045	436.9846154	0	1	cisplatin	1
215.396633	6	35.89943883	31.34176459	81.01856162	5	0.920610737	229.6458	295.781759	0	1	cisplatin	1
371.7584077	3	123.9194692	52.78720018	285.0265236	10	0.9125011	199.692	267.8428291	0	1	cisplatin	1
73.45405189	6	12.24234198	4.270751622	48.58520667	2	0.91762442	194.6997	341.3898305	0	1	cisplatin	1
242.4407942	3	80.81359808	84.30838739	95.7160454	3	0.891123423	214.252875	364.2836257	0	1	cisplatin	1
419.7555755	4	104.9388939	62.5997164	280.965304	7	0.88430492	228.397725	261.9843206	0	1	cisplatin	1
154.3082456	5	30.86164912	38.08185171	47.4248582	5	0.910754514	255.855375	425.4675325	0	1	cisplatin	1
384.8037886	5	76.96075773	19.39583874	304.9455755	6	0.924965974	280.40085	316.1980198	0	1	cisplatin	1
484.8626014	7	69.26608592	41.17720018	178.0514587	4	0.921154022	273.74445	257.1824926	0	1	cisplatin	1
65.19870342	5	13.03974068	10.63300649	24.11318072	1	0.851131527	318.259125	469.8181818	0	1	cisplatin	1
0	0	0	0	0	0	0	52.003125	0	0	1	cisplatin	1
60.85919369	3	20.2863979	22.77734198	35.87968396	7	0.935559952	61.155675	422.394958	0	1	cisplatin	1
8.965174234	1	8.965174234	8.965174234	8.965174234	0	0.938278307	30.369825	521.4166667	0	1	cisplatin	1
42.68852919	2	21.34426459	21.34426459	37.37202595	1	0.894259648	29.9538	363.9180328	0	1	cisplatin	1
11.01083874	3	3.67027958	2.202167748	8.163670991	0	0.909825811	43.682625	491.5294118	0	1	cisplatin	1
84.39220018	2	42.19610009	42.19610009	57.8555227	6	0.873047242	67.812075	264.6793893	0	1	cisplatin	1
57.68003243	2	28.84001622	28.84001622	34.41419369	2	0.936778025	173.482425	438.7804878	0	1	cisplatin	1
294.1704458	1	294.1704458	294.1704458	294.1704458	4	0.912861183	74.468475	229.9763593	0	1	cisplatin	1
12.41150324	3	4.137167748	3.114335495	8.007167748	0	0.969249106	60.73965	584.3448276	0	1	cisplatin	1
31.42950973	2	15.71475486	15.71475486	22.51017423	1	0.949195366	53.667225	194.1960784	0	1	cisplatin	1
0	0	0	0	0	0	0	54.9153	0	0	1	cisplatin	1
79.85821315	3	26.61940438	27.07101297	40.86419369	2	0.910443731	69.476175	360.5	0	1	cisplatin	1
0	0	0	0	0	0	0	71.972325	0	0	1	cisplatin	1
45.55468396	4	11.38867099	9.186503243	26.53667748	1	0.895179608	94.437675	582.1647059	0	1	cisplatin	1
18.79667748	4	4.699169369	3.225	11.70167748	0	0.970375712	65.73195	629.2258065	0	1	cisplatin	1
17.83867099	1	17.83867099	17.83867099	17.83867099	0	0.778045266	118.1511	525.6896552	0	1	cisplatin	1
268.8399555	2	134.4199777	134.4199777	268.1949555	18	0.920113513	78.628725	271.8571429	0	1	cisplatin	1
0	0	0	0	0	0	0	67.812075	0	0	1	cisplatin	1
407.0500528	4	101.7625132	74.73062604	256.9438007	4	0.88106123	98.1819	325.675	0	1	cisplatin	1
24.97950973	3	8.326503243	8.163670991	16.17083874	0	0.873105639	91.5255	301.8888889	0	1	cisplatin	1
56.27936793	3	18.75978931	3.114335495	51.87503243	4	0.931521197	128.1357	268.8764045	0	1	cisplatin	1
0	0	0	0	0	0	0	71.140275	0	0	1	cisplatin	1
16.43800649	3	5.479335495	0.645	15.14800649	0	0.937035486	92.773575	667.8	0	1	cisplatin	1
1.29	2	0.645	0.645	0.645	0	1	76.5486	2186	0	1	cisplatin	1
0	0	0	0	0	0	0	96.5178	0	0	1	cisplatin	1
85.46873585	3	28.48957862	37.30720018	45.04720018	1	0.923220148	101.5101	400.92	0	1	cisplatin	1
10.09867099	2	5.049335495	5.049335495	7.896503243	0	0.859407147	101.5101	232.5	0	1	cisplatin	1
0	0	0	0	0	0	0	94.437675	0	0	1	cisplatin	1
344.1641816	4	86.0410454	66.77879054	209.9616005	48	0.933482497	109.414575	272.6532399	0	1	cisplatin	1
120.2607618	7	17.18010883	5.316503243	82.66740685	0	0.906215208	95.68575	301.3888889	0	1	cisplatin	1
30.67384523	2	15.33692261	15.33692261	21.48734198	0	0.911956397	84.453075	478.9361702	0	1	cisplatin	1
0	0	0	0	0	0	0	81.5409	0	0	1	cisplatin	1
76.85454216	4	19.21363554	3.759335495	67.13370342	7	0.943059809	160.58565	264.8487395	0	1	cisplatin	1
148.7435616	4	37.18589041	37.94826784	66.99618721	12	0.933835029	118.567125	268.7020408	0	1	cisplatin	1
66.26737441	5	13.25347488	9.186503243	34.25769045	1	0.92209732	219.6612	406.87	0	1	cisplatin	1
30.45251622	4	7.613129054	8.297254865	10.36583874	1	0.898171961	135.208125	338.1896552	0	1	cisplatin	1
505.189595	6	84.19826583	36.34919369	228.7124393	26	0.916042701	228.81375	248.0120968	0	1	cisplatin	1
73.7860454	3	24.59534847	23.13618721	39.74968396	0	0.917085836	135.208125	319.17	0	1	cisplatin	1
121.7720908	3	40.59069694	58.13055513	58.97003243	2	0.918499323	129.7998	349.7852761	0	1	cisplatin	1
18.41884523	4	4.604711306	4.726835495	8.320174234	0	0.905386046	153.92925	490.137931	0	1	cisplatin	1
192.821633	2	96.41081649	96.41081649	105.2234198	3	0.918094572	139.7844	327.2684825	0	1	cisplatin	1
318.6424717	4	79.66061793	89.46445504	116.0240519	4	0.910772461	161.833725	288.8744493	0	1	cisplatin	1
410.855227	3	136.9517423	53.3405227	323.5241816	14	0.871094896	141.4485	242.207483	0	1	cisplatin	1
101.9067423	4	25.47668559	22.97968396	42.95569694	1	0.930724034	148.1049	287.3381295	0	1	cisplatin	1
204.8664263	5	40.97328526	27.55950973	104.1658712	7	0.910816314	188.459325	308.2207358	0	1	cisplatin	1
79.92303892	4	19.98075973	16.64984198	42.21901946	1	0.927297126	153.0972	202.6324786	0	1	cisplatin	1
197.9168072	5	39.58336144	5.316503243	115.0928971	12	0.944402351	149.769	312.0425532	0	1	cisplatin	1
86.55639387	4	21.63909847	24.40326784	36.19269045	1	0.894368391	123.1434	259.5121951	0	1	cisplatin	1
58.97003243	2	29.48501622	29.48501622	35.87968396	2	0.927368213	134.376075	324.3928571	0	1	cisplatin	1
212.1179295	3	70.70597652	53.71835495	112.6425486	6	0.916455848	143.528625	334.8187702	0	1	cisplatin	1
238.3573299	6	39.72622165	24.91468396	144.8166005	12	0.888238147	217.16505	267.5382353	0	1	cisplatin	1
196.9588007	7	28.13697153	25.07118721	65.24454216	13	0.883337975	162.24975	377.3069307	0	1	cisplatin	1
188.1881038	7	26.88401483	19.86534847	74.98436793	10	0.937151113	207.596475	286.7319588	0	1	cisplatin	1
64.39720018	7	9.199600026	6.873670991	25.40318072	1	0.662706006	175.56255	354.7524752	0	1	cisplatin	1
170.6166005	8	21.32707507	9.79909036	76.74387766	5	0.813828995	218.82915	358.43083	0	1	cisplatin	1
67.46569694	2	33.73284847	33.73284847	64.61852919	0	0.902804562	108.582525	205.4742268	0	1	cisplatin	1
90.73940036	5	18.14788007	9.49950973	35.70419369	3	0.934293558	163.497825	296.2230769	0	1	cisplatin	1
155.0828971	4	38.77072428	22.80026135	106.2573744	1	0.892775944	182.21895	268.0087719	0	1	cisplatin	1
179.757265	5	35.95145301	35.05919369	67.19852919	0	0.900663523	214.252875	318.9308943	0	1	cisplatin	1
206.8361427	5	41.36722854	26.96034847	101.7044004	6	0.880185242	175.146525	240.979021	0	1	cisplatin	1
0	0	0	0	0	0	0	113.1588	0	0	1	cisplatin	1
23.09034847	3	7.696782823	0.645	21.80034847	0	0.922279152	136.872225	550.7380952	0	1	cisplatin	1
84.88069694	4	21.22017423	20.44159036	39.59318072	0	0.913630788	178.474725	430.0645161	0	1	cisplatin	1
387.0092141	9	43.00102378	5.049335495	186.7795746	13	0.909450931	215.084925	400.7193606	0	1	cisplatin	1
168.0366005	6	28.00610009	16.80634523	89.42254865	8	0.877360378	178.474725	314.0153846	0	1	cisplatin	1
79.62901946	2	39.81450973	39.81450973	78.98401946	0	0.94017545	153.92925	215.6386555	0	1	cisplatin	1
225.754607	4	56.43865176	54.16494531	111.0853809	3	0.918161876	181.802925	290.5462963	0	1	cisplatin	1
617.5459888	5	123.5091978	68.69087117	367.6055106	36	0.878914213	211.756725	264.1263383	0	1	cisplatin	1
38.5055227	2	19.25276135	19.25276135	34.10118721	4	0.893115909	202.604175	409.2539683	0	1	cisplatin	1
55.10003243	4	13.77500811	10.49942261	33.45618721	5	0.895429183	193.86765	406.3522727	0	1	cisplatin	1
74.54170991	4	18.63542748	17.64026135	24.22384523	8	0.944155297	198.0279	455.6992481	0	1	cisplatin	1
242.9829944	6	40.49716574	39.54178081	64.08419369	9	0.906474598	204.6843	392.5229885	0	1	cisplatin	1
265.3825041	7	37.91178631	28.8305227	102.5975811	8	0.891366955	269.168175	294.0529101	0	1	cisplatin	1
132.2407294	7	18.89153277	7.74	70.42352919	1	0.863344608	263.75985	315.2626263	0	1	cisplatin	1
122.5009036	2	61.2504518	61.2504518	100.7463939	3	0.893961673	166.41	341.9653179	0	1	cisplatin	1
160.7661103	8	20.09576378	16.75101297	47.36003243	7	0.879504345	178.89075	264.3621399	0	1	cisplatin	1
175.5742586	5	35.11485171	19.12867099	110.1542261	11	0.908372277	209.260575	359.189781	0	1	cisplatin	1
0	0	0	0	0	0	0	145.192725	0	0	1	cisplatin	1
400.7866654	7	57.25523791	53.71835495	167.4027229	14	0.907504997	201.772125	252.2941176	0	1	cisplatin	1
43.61968396	3	14.53989465	5.316503243	33.89884523	1	0.93074662	33.282	416.9444444	0	1	cisplatin	1
90.64772288	5	18.12954458	22.35367099	32.52503243	1	0.938401054	69.476175	370.1550388	0	1	cisplatin	1
0	0	0	0	0	0	0	34.530075	0	0	1	cisplatin	1
0	0	0	0	0	0	0	37.026225	0	0	1	cisplatin	1
0	0	0	0	0	0	0	41.6025	0	0	1	cisplatin	1
0	0	0	0	0	0	0	42.018525	0	0	1	cisplatin	1
0	0	0	0	0	0	0	42.43455	0	0	1	cisplatin	1
0	0	0	0	0	0	0	43.2666	0	0	1	cisplatin	1
0	0	0	0	0	0	0	44.514675	0	0	1	cisplatin	1
0	0	0	0	0	0	0	45.346725	0	0	1	cisplatin	1
0	0	0	0	0	0	0	52.835175	0	0	1	cisplatin	1
0	0	0	0	0	0	0	56.163375	0	0	1	cisplatin	1
0	0	0	0	0	0	0	56.5794	0	0	1	cisplatin	1
0	0	0	0	0	0	0	58.659525	0	0	1	cisplatin	1
0	0	0	0	0	0	0	61.987725	0	0	1	cisplatin	1
23.73534847	3	7.911782823	4.026503243	19.06384523	0	0.698166067	99.01395	249.6486486	0	1	cisplatin	1
0	0	0	0	0	0	0	67.812075	0	0	1	cisplatin	1
23.68950973	1	23.68950973	23.68950973	23.68950973	2	0.944133944	131.879925	264.64	0	1	cisplatin	1
104.5247164	4	26.1311791	13.66909036	76.54153568	5	0.924788137	101.926125	367.075	0	1	cisplatin	1
128.5999231	1	128.5999231	128.5999231	128.5999231	11	0.933643402	112.742775	312.484375	0	1	cisplatin	1
0	0	0	0	0	0	0	70.72425	0	0	1	cisplatin	1
0	0	0	0	0	0	0	71.5563	0	0	1	cisplatin	1
0	0	0	0	0	0	0	74.05245	0	0	1	cisplatin	1
0	0	0	0	0	0	0	79.04475	0	0	1	cisplatin	1
0	0	0	0	0	0	0	80.292825	0	0	1	cisplatin	1
121.4780714	1	121.4780714	121.4780714	121.4780714	13	0.93785392	116.070975	375.8	0	1	cisplatin	1
0	0	0	0	0	0	0	86.5332	0	0	1	cisplatin	1
7.896503243	1	7.896503243	7.896503243	7.896503243	0	0.934463961	175.978575	547.75	0	1	cisplatin	1
54.4360454	1	54.4360454	54.4360454	54.4360454	1	0.931499243	89.8614	331.2957746	0	1	cisplatin	1
47.29520667	2	23.64760333	23.64760333	25.33835495	0	0.934663091	110.66265	298.9322034	0	1	cisplatin	1
10.36583874	1	10.36583874	10.36583874	10.36583874	0	0.928898344	100.262025	639.5	0	1	cisplatin	1
0	0	0	0	0	0	0	92.773575	0	0	1	cisplatin	1
9.720838739	1	9.720838739	9.720838739	9.720838739	0	0.928932188	174.314475	689.5625	0	1	cisplatin	1
37.50167748	1	37.50167748	37.50167748	37.50167748	0	0.719003715	141.4485	309.125	0	1	cisplatin	1
0	0	0	0	0	0	0	95.68575	0	0	1	cisplatin	1
157.6976135	4	39.42440338	34.61260333	64.20272288	0	0.920293641	130.63185	284.5294118	0	1	cisplatin	1
67.15269045	2	33.57634523	33.57634523	36.41401946	0	0.937411517	118.567125	800.0927835	0	1	cisplatin	1
116.4745746	3	38.8248582	42.9098582	68.78254865	2	0.917438347	160.169625	386.9371069	0	1	cisplatin	1
160.6554458	3	53.55181525	65.71405189	85.33121964	4	0.893654976	157.25745	373.2697674	0	1	cisplatin	1
231.8425041	4	57.96062604	56.07146477	104.0172326	1	0.880581554	115.65495	364.3122924	0	1	cisplatin	1
0	0	0	0	0	0	0	98.597925	0	0	1	cisplatin	1
201.1260778	2	100.5630389	100.5630389	197.9010778	0	0.90028195	174.7305	485.4260563	0	1	cisplatin	1
155.5065681	3	51.8355227	57.11884523	75.78587117	4	0.943186322	161.001675	307.9419643	0	1	cisplatin	1
189.6313494	1	189.6313494	189.6313494	189.6313494	0	0.950171112	134.7921	288.3185841	0	1	cisplatin	1
0	0	0	0	0	0	0	102.758175	0	0	1	cisplatin	1
167.5133874	3	55.8377958	33.78818072	118.9550324	0	0.919537248	169.7382	247.3632653	0	1	cisplatin	1
93.35737441	5	18.67147488	20.99884523	30.89517423	5	0.937344391	180.55485	344.1369863	0	1	cisplatin	1
23.95667748	4	5.989169369	3.492167748	15.68234198	0	0.940328913	202.604175	346.3783784	0	1	cisplatin	1
97.09772288	4	24.27443072	23.46818072	36.14685171	0	0.718735915	157.25745	542.8368794	0	1	cisplatin	1
0	0	0	0	0	0	0	112.32675	0	0	1	cisplatin	1
0	0	0	0	0	0	0	113.1588	0	0	1	cisplatin	1
388.482569	4	97.12064225	26.58251622	311.9600204	7	0.888548343	196.3638	234.5403377	0	1	cisplatin	1
249.4251297	6	41.57085495	34.55727108	110.2648906	3	0.83864483	230.893875	250.0596591	0	1	cisplatin	1
147.2132456	3	49.07108186	58.03887766	64.72919369	5	0.934511098	170.986275	374.4292237	0	1	cisplatin	1
0	0	0	0	0	0	0	117.735075	0	0	1	cisplatin	1
117.2950649	4	29.32376622	20.00842586	74.4310454	0	0.884306235	193.86765	454.3478261	0	1	cisplatin	1
98.0747164	6	16.34578607	15.03734198	33.03251622	0	0.917601007	225.901575	192.8014184	0	1	cisplatin	1
0	0	0	0	0	0	0	121.063275	0	0	1	cisplatin	1
161.697265	6	26.94954417	28.84001622	34.21185171	2	0.922176305	255.023325	332.4159292	0	1	cisplatin	1
76.99205838	4	19.24801459	10.74367099	54.8597164	2	0.945431192	208.428525	232.7222222	0	1	cisplatin	1
0	0	0	0	0	0	0	137.704275	0	0	1	cisplatin	1
0	0	0	0	0	0	0	145.192725	0	0	1	cisplatin	1
0	0	0	0	0	0	0	149.352975	0	0	1	cisplatin	1
0	0	0	0	0	0	0	150.60105	0	0	1	cisplatin	1
126.0120584	5	25.20241168	14.12517423	56.61136144	3	0.876559898	267.08805	393.6898396	0	1	cisplatin	1
0	0	0	0	0	0	0	179.306775	0	0	1	cisplatin	1
0	0	0	0	0	0	0	188.87535	0	0	1	cisplatin	1
0	0	0	0	0	0	0	197.19585	0	0	1	cisplatin	1
0	0	0	0	0	0	0	198.0279	0	0	1	cisplatin	1
0	0	0	0	0	0	0	211.3407	0	0	1	cisplatin	1
0	0	0	0	0	0	0	227.565675	0	0	1	cisplatin	1
0	0	0	0	0	0	0	234.222075	0	0	1	cisplatin	1
0	0	0	0	0	0	0	241.710525	0	0	1	cisplatin	1
0	0	0	0	0	0	0	246.702825	0	0	1	cisplatin	1
0	0	0	0	0	0	0	265.42395	0	0	1	cisplatin	1
0	0	0	0	0	0	0	273.328425	0	0	1	cisplatin	1
0	0	0	0	0	0	0	307.8585	0	0	1	cisplatin	1
0	0	0	0	0	0	0	360.693675	0	0	1	cisplatin	1
0	0	0	0	0	0	0	545.408775	0	0	1	cisplatin	1
0	0	0	0	0	0	0	641.926575	0	0	1	cisplatin	1
0	0	0	0	0	0	0	740.5245	0	0	1	cisplatin	1
39.6848582	1	39.6848582	39.6848582	39.6848582	2	0.872721692	31.201875	271.8596491	0	1	cisplatin	1
55.14587117	1	55.14587117	55.14587117	55.14587117	1	0.840533322	57.827475	463.24	0	1	cisplatin	1
0	0	0	0	0	0	0	34.11405	0	0	1	cisplatin	1
66.35905189	4	16.58976297	16.13842586	25.65136144	2	0.928266412	64.06785	314.3085106	0	1	cisplatin	1
15.57167748	2	7.785838739	7.785838739	14.92667748	1	0.934022515	101.094075	494.4444444	0	1	cisplatin	1
0	0	0	0	0	0	0	49.923	0	0	1	cisplatin	1
0	0	0	0	0	0	0	56.163375	0	0	1	cisplatin	1
0	0	0	0	0	0	0	61.5717	0	0	1	cisplatin	1
0	0	0	0	0	0	0	64.06785	0	0	1	cisplatin	1
1.935	1	1.935	1.935	1.935	0	1	68.2281	198.5	0	1	cisplatin	1
0	0	0	0	0	0	0	69.476175	0	0	1	cisplatin	1
50.80636144	5	10.16127229	13.63667748	16.43800649	0	0.904802068	96.933825	339.3783784	0	1	cisplatin	1
29.80751622	2	14.90375811	14.90375811	22.02167748	0	0.910631914	102.758175	294.6428571	0	1	cisplatin	1
52.31769045	2	26.15884523	26.15884523	49.73769045	1	0.920594801	105.254325	367.8227848	0	1	cisplatin	1
12.94583874	3	4.31527958	2.58	7.896503243	0	0.899203358	125.63955	366.52	0	1	cisplatin	1
6.717167748	2	3.358583874	3.358583874	4.782167748	0	0.968173206	101.5101	1204.705882	0	1	cisplatin	1
177.1124393	2	88.55621964	88.55621964	164.922265	0	0.879955025	111.078675	394.7257384	0	1	cisplatin	1
68.6260454	3	22.87534847	22.86901946	23.84601297	0	0.925647123	105.67035	415.12	0	1	cisplatin	1
59.56919369	2	29.78459685	29.78459685	34.60867099	0	0.957912088	138.95235	277.5542169	0	1	cisplatin	1
149.7094328	3	49.90314426	46.38303892	80.07954216	0	0.893761704	110.66265	282.5151515	0	1	cisplatin	1
64.15688414	2	32.07844207	32.07844207	41.39852919	1	0.92576521	108.99855	463.2857143	0	1	cisplatin	1
300.5333753	5	60.10667506	21.80034847	235.9796719	3	0.893932481	138.536325	326.6334165	0	1	cisplatin	1
0	0	0	0	0	0	0	126.055575	0	0	1	cisplatin	1
166.0177877	2	83.00889387	83.00889387	123.5505876	0	0.909398507	135.208125	326.7735849	0	1	cisplatin	1
241.6661427	3	80.5553809	85.03720018	105.5744004	6	0.908543219	171.818325	397.958209	0	1	cisplatin	1
25.44901946	2	12.72450973	12.72450973	17.93034847	0	0.852648927	165.161925	278.9166667	0	1	cisplatin	1
37.63919369	1	37.63919369	37.63919369	37.63919369	2	0.938607119	123.559425	272.2	0	1	cisplatin	1
212.3392586	5	42.46785171	37.70401946	89.25818072	4	0.930989109	191.787525	338.6360656	0	1	cisplatin	1
77.92321315	6	12.98720219	6.362254865	35.50185171	6	0.884291369	171.818325	287.3587786	0	1	cisplatin	1
410.6607497	8	51.33259372	44.08919369	138.0725811	10	0.872693205	300.786075	324.3623932	0	1	cisplatin	1
35.12401946	5	7.024803892	3.87	15.19384523	1	0.892885501	133.96005	263.8265306	0	1	cisplatin	1
237.4183104	4	59.35457761	50.09260333	108.0247488	1	0.924313498	213.0048	324.6125	0	1	cisplatin	1
233.456633	4	58.36415824	45.89060982	139.7404133	6	0.883928024	171.818325	245.5675676	0	1	cisplatin	1
78.52237441	7	11.21748206	7.251503243	29.05185171	3	0.720727834	183.88305	263.5934959	0	1	cisplatin	1
179.5549231	5	35.91098461	22.35367099	87.17454216	6	0.904687828	148.1049	318.9157088	0	1	cisplatin	1
98.49838739	3	32.8327958	34.70034847	38.61618721	4	0.880596773	147.27285	246.141844	0	1	cisplatin	1
215.7744652	3	71.92482174	87.29307135	108.3947164	0	0.900574667	179.7228	282.9337979	0	1	cisplatin	1
145.8584198	4	36.46460495	34.55727108	68.84737441	7	0.890459012	149.769	335.2801932	0	1	cisplatin	1
91.60572937	3	30.53524312	23.68950973	66.62621964	0	0.924697551	175.56255	236.0983607	0	1	cisplatin	1
504.5144856	5	100.9028971	77.49954216	278.0690398	10	0.842021378	160.58565	364.318314	0	1	cisplatin	1
244.7883429	4	61.19708572	38.41777757	144.1067748	0	0.880397711	194.6997	393.15	0	1	cisplatin	1
138.9578971	5	27.79157942	18.52950973	52.25286468	6	0.916285034	236.3022	378.2211982	0	1	cisplatin	1
1.29	1	1.29	1.29	1.29	0	1	127.719675	438.6666667	0	1	cisplatin	1
118.2072326	4	29.55180815	13.70150324	86.77772288	1	0.891245744	232.974	310.9520958	0	1	cisplatin	1
143.9771232	3	47.99237441	51.58887766	81.37740685	2	0.941449281	174.7305	309.4086022	0	1	cisplatin	1
128.0197488	3	42.67324961	32.7005227	90.64772288	3	0.894686724	225.901575	296.2146893	0	1	cisplatin	1
379.4905431	5	75.89810861	69.2710454	196.3517748	2	0.868057951	222.573375	302.9942748	0	1	cisplatin	1
0	0	0	0	0	0	0	39.9384	0	0	1	cisplatin	1
0	0	0	0	0	0	0	43.2666	0	0	1	cisplatin	1
24.00251622	2	12.00125811	12.00125811	19.33101297	1	0.935438864	62.40375	362	0	1	cisplatin	1
0	0	0	0	0	0	0	61.5717	0	0	1	cisplatin	1
36.99419369	2	18.49709685	18.49709685	26.84968396	0	0.87083307	50.339025	374.1020408	0	1	cisplatin	1
63.04237441	2	31.52118721	31.52118721	62.39737441	2	0.93073947	62.40375	293.2117647	0	1	cisplatin	1
0	0	0	0	0	0	0	56.163375	0	0	1	cisplatin	1
55.76401946	2	27.88200973	27.88200973	55.11901946	0	0.928362681	63.651825	315.8227848	0	1	cisplatin	1
41.26101297	3	13.75367099	14.77017423	25.84583874	0	0.932622619	73.2204	267.3666667	0	1	cisplatin	1
0	0	0	0	0	0	0	108.582525	0	0	1	cisplatin	1
40.06269045	2	20.03134523	20.03134523	29.58618721	1	0.817701497	89.445375	496.7301587	0	1	cisplatin	1
60.59202595	4	15.14800649	17.02767423	25.89167748	1	0.909876676	95.269725	316.4065934	0	1	cisplatin	1
73.6753809	2	36.83769045	36.83769045	38.08185171	0	0.91617548	102.34215	425.3047619	0	1	cisplatin	1
154.14062	2	77.07031	77.07031	139.5917748	1	0.900845648	87.36525	199.3877551	0	1	cisplatin	1
165.0977553	5	33.01955106	19.66300649	94.8497164	3	0.862941211	168.0741	324.8755187	0	1	cisplatin	1
89.09055513	1	89.09055513	89.09055513	89.09055513	0	0.894672243	189.7074	217.7768595	0	1	cisplatin	1
64.59954216	3	21.53318072	9.988006486	45.37919369	2	0.92004145	118.567125	303	0	1	cisplatin	1
152.1139425	4	38.02848563	26.95085495	96.92223261	2	0.918921649	116.487	302.5771144	0	1	cisplatin	1
8.430838739	2	4.215419369	4.215419369	6.228670991	0	0.940881487	151.4331	439.25	0	1	cisplatin	1
68.65289712	2	34.32644856	34.32644856	65.42789712	0	0.957368759	128.1357	237.5773196	0	1	cisplatin	1
311.1094207	3	103.7031402	80.79723261	196.1651622	6	0.919749406	151.849125	277.8354115	0	1	cisplatin	1
100.0287034	3	33.34290114	32.87601297	41.21517423	0	0.908596604	177.642675	394.8482759	0	1	cisplatin	1
85.88454216	2	42.94227108	42.94227108	81.85803892	0	0.897079275	129.383775	336.5333333	0	1	cisplatin	1
102.9944004	2	51.49720018	51.49720018	84.95338739	2	0.847333436	125.223525	225.05	0	1	cisplatin	1
67.13370342	2	33.56685171	33.56685171	66.48870342	2	0.912055434	150.60105	294.3578947	0	1	cisplatin	1
23.42234198	2	11.71117099	11.71117099	16.43800649	0	0.893126845	133.96005	386.1714286	0	1	cisplatin	1
36.94835495	5	7.389670991	8.808670991	14.54884523	0	0.839572065	132.29595	384.6071429	0	1	cisplatin	1
109.1313939	2	54.56569694	54.56569694	55.21069694	1	0.879546833	160.169625	315.6866667	0	1	cisplatin	1
45.04720018	4	11.26180004	8.808670991	20.02185171	0	0.905913289	161.833725	498.983871	0	1	cisplatin	1
50.42852919	4	12.6071323	10.44409036	28.89534847	1	0.915521151	195.53175	396.0657895	0	1	cisplatin	1
35.76901946	1	35.76901946	35.76901946	35.76901946	0	0.792584873	180.970875	477.745098	0	1	cisplatin	1
13.36950973	2	6.684754865	6.684754865	12.72450973	0	0.940415331	140.61645	270.7727273	0	1	cisplatin	1
63.97352919	2	31.98676459	31.98676459	32.60884523	3	0.928469828	128.1357	444.9690722	0	1	cisplatin	1
105.3989101	3	35.13297003	39.62003243	43.97852919	0	0.908589669	185.131125	294.1678832	0	1	cisplatin	1
103.3912196	4	25.84780491	20.73167748	59.08069694	0	0.812670931	164.7459	310.2430556	0	1	cisplatin	1
63.39335495	2	31.69667748	31.69667748	60.54618721	0	0.909365147	174.314475	181.0105263	0	1	cisplatin	1
12.19017423	2	6.095087117	6.095087117	10.90017423	0	0.907015541	153.513225	239.55	0	1	cisplatin	1
44.93653568	2	22.46826784	22.46826784	29.89919369	0	0.933922609	141.864525	375.0491803	0	1	cisplatin	1
76.80870342	2	38.40435171	38.40435171	71.11436793	3	0.897302092	136.4562	385.5625	0	1	cisplatin	1
53.10020667	2	26.55010333	26.55010333	46.60436793	1	0.923814243	175.56255	427.2054795	0	1	cisplatin	1
28.89534847	3	9.631782823	13.32367099	14.92667748	0	0.908950074	146.856825	353.5952381	0	1	cisplatin	1
126.5542586	6	21.09237643	17.5849291	42.31069694	0	0.935565056	256.2714	451.6918605	0	1	cisplatin	1
12.45734198	1	12.45734198	12.45734198	12.45734198	0	0.913512647	179.306775	678.5	0	1	cisplatin	1
152.7969166	5	30.55938332	16.21667748	79.49936793	2	0.923187736	261.679725	383.2777778	0	1	cisplatin	1
21.10950973	3	7.036503243	5.961503243	13.85800649	0	0.877042561	200.52405	264.90625	0	1	cisplatin	1
161.8917423	2	80.94587117	80.94587117	93.0253809	2	0.91708418	209.6766	292.876652	0	1	cisplatin	1
179.2497813	3	59.74992709	60.52720018	90.85006486	4	0.907779944	227.14965	284.2016461	0	1	cisplatin	1
167.7504458	4	41.93761144	46.00520667	62.68352919	4	0.930849582	250.44705	317.4317181	0	1	cisplatin	1
199.4012845	3	66.46709483	83.59069694	99.70457459	3	0.899403049	189.291375	292.7655678	0	1	cisplatin	1
27.82667748	1	27.82667748	27.82667748	27.82667748	0	0.903988628	179.306775	250.9	0	1	cisplatin	1
38.44069694	3	12.81356565	14.28167748	16.48384523	0	0.820006622	187.21125	447.8113208	0	1	cisplatin	1
0.645	1	0.645	0.645	0.645	0	1	169.7382	1386.5	0	1	cisplatin	1
363.6706849	6	60.61178081	54.42261955	121.0923744	4	0.918525119	299.954025	282.6693069	0	1	cisplatin	1
79.01087117	2	39.50543559	39.50543559	66.97720018	1	0.92851062	234.6381	369.8938053	0	1	cisplatin	1
19.17450973	2	9.587254865	9.587254865	11.92300649	0	0.746435665	153.92925	291.8275862	0	1	cisplatin	1
0	0	0	0	0	0	0	201.772125	0	0	1	cisplatin	1
101.0515357	2	50.52576784	50.52576784	89.50636144	2	0.923479023	221.741325	295.4304636	0	1	cisplatin	1
15.08318072	2	7.54159036	7.54159036	13.79318072	0	0.977107197	213.420825	789.5789474	0	1	cisplatin	1
66.28636144	3	22.09545381	22.39950973	41.68468396	2	0.925086298	257.10345	332.9285714	0	1	cisplatin	1
10.63300649	1	10.63300649	10.63300649	10.63300649	0	0.929181657	151.017075	205.8666667	0	1	cisplatin	1
57.90136144	5	11.58027229	15.25867099	18.15167748	0	0.902052528	189.291375	363.2470588	0	1	cisplatin	1
242.726949	2	121.3634745	121.3634745	143.2057294	3	0.848705038	202.604175	191.159292	0	1	cisplatin	1
91.16307135	2	45.58153568	45.58153568	60.57303892	0	0.917247163	189.291375	465.9826087	0	1	cisplatin	1
177.0666005	7	25.29522865	18.26234198	70.20220018	1	0.911261291	217.581075	258.8137652	0	1	cisplatin	1
22.93384523	3	7.644615075	8.430838739	9.186503243	0	0.88031921	183.051	418.3783784	0	1	cisplatin	1
78.56821315	4	19.64205329	11.44400324	46.60436793	2	0.891643591	210.092625	238.4909091	0	1	cisplatin	1
74.80887766	4	18.70221941	17.71851297	29.00601297	2	0.876380582	245.45475	328.8425926	0	1	cisplatin	1
247.3794652	6	41.22991087	28.06143234	90.93387766	2	0.869532726	229.6458	211.0410557	0	1	cisplatin	1
4.293670991	1	4.293670991	4.293670991	4.293670991	0	1	225.48555	442.8571429	0	1	cisplatin	1
201.5576135	3	67.18587117	94.94139387	95.87254865	1	0.857929368	195.947775	203.692029	0	1	cisplatin	1
28.78468396	3	9.594894655	11.38867099	13.63667748	1	0.939284429	210.924675	473.3636364	0	1	cisplatin	1
53.05436793	6	8.842394655	8.375506486	15.03734198	0	0.883755238	220.49325	422.047619	0	1	cisplatin	1
247.9864912	6	41.33108186	45.41160658	62.01954216	4	0.904529466	294.961725	319.9008746	0	1	cisplatin	1
25.93751622	2	12.96875811	12.96875811	16.64034847	0	0.956629926	197.19585	293.2105263	0	1	cisplatin	1
213.4426459	4	53.36066149	53.7222873	84.24356162	2	0.920126588	232.974	263.415493	0	1	cisplatin	1
273.6299879	3	91.20999598	92.40723261	134.7290519	1	0.899176174	207.596475	227.1048387	0	1	cisplatin	1
28.67401946	2	14.33700973	14.33700973	27.11685171	0	0.821831294	272.9124	374.0444444	0	1	cisplatin	1
0	0	0	0	0	0	0	229.229775	0	0	1	cisplatin	1
0.645	1	0.645	0.645	0.645	0	1	177.22665	810.5	0	1	cisplatin	1
42.10835495	2	21.05417748	21.05417748	35.23468396	2	0.904236208	215.916975	294.3387097	0	1	cisplatin	1
81.03754865	7	11.57679266	7.251503243	48.42870342	3	0.855867336	304.5303	333.480315	0	1	cisplatin	1
165.5214263	4	41.38035658	27.47176459	95.27338739	2	0.888545569	326.1636	354.8680851	0	1	cisplatin	1
1.29	2	0.645	0.645	0.645	0	1	35.362125	2791	0	1	cisplatin	1
16.59450973	3	5.531503243	2.847167748	12.45734198	1	0.541989822	58.2435	579.7272727	0	1	cisplatin	1
21.37667748	1	21.37667748	21.37667748	21.37667748	0	0.894198324	54.9153	226.5	0	1	cisplatin	1
0	0	0	0	0	0	0	48.2589	0	0	1	cisplatin	1
299.7888332	2	149.8944166	149.8944166	268.5806524	11	0.922882582	57.41145	357.3696682	0	1	cisplatin	1
83.59856162	1	83.59856162	83.59856162	83.59856162	2	0.909528466	58.2435	331.4504505	0	1	cisplatin	1
51.2110454	1	51.2110454	51.2110454	51.2110454	0	0.930989712	79.8768	335.1818182	0	1	cisplatin	1
0.645	1	0.645	0.645	0.645	0	1	55.74735	1355.5	0	1	cisplatin	1
0	0	0	0	0	0	0	55.331325	0	0	1	cisplatin	1
170.1392261	5	34.02784523	6.339335495	119.6458712	3	0.920643327	115.238925	360.4375	0	1	cisplatin	1
0	0	0	0	0	0	0	75.71655	0	0	1	cisplatin	1
78.90020667	3	26.30006889	32.54401946	43.88685171	6	0.917799566	97.765875	302.6666667	0	1	cisplatin	1
85.55254865	4	21.38813716	20.35384523	27.71601297	0	0.926807458	113.1588	298.0737705	0	1	cisplatin	1
35.39118721	1	35.39118721	35.39118721	35.39118721	0	0.906769358	130.63185	202.96	0	1	cisplatin	1
29.14352919	1	29.14352919	29.14352919	29.14352919	0	0.961627908	86.949225	303.5675676	0	1	cisplatin	1
126.7867099	3	42.26223664	6.228670991	115.5087034	0	0.930370636	141.864525	320.6684783	0	1	cisplatin	1
71.8510454	3	23.95034847	21.31185171	40.28401946	0	0.90309072	122.727375	351.3505155	0	1	cisplatin	1
631.835531	4	157.9588827	40.35277757	529.4213049	9	0.853373926	163.91385	245.2828871	0	1	cisplatin	1
165.4755876	4	41.36889689	21.10950973	121.0544004	4	0.810751583	111.4947	274.4699248	0	1	cisplatin	1
81.83905189	2	40.91952595	40.91952595	48.38286468	4	0.931082441	141.032475	425.7931034	0	1	cisplatin	1
37.59335495	2	18.79667748	18.79667748	32.16618721	0	0.903110024	124.8075	244.3076923	0	1	cisplatin	1
127.6340519	2	63.81702595	63.81702595	120.6497164	0	0.400373943	104.422275	233.6555556	0	1	cisplatin	1
274.2481362	5	54.84962724	70.80136144	82.94569694	9	0.93218736	171.818325	318.3808354	0	1	cisplatin	1
46.71503243	2	23.35751622	23.35751622	24.64751622	0	0.924621677	149.352975	462.4262295	0	1	cisplatin	1
36.30335495	4	9.075838739	4.915751622	25.82685171	0	0.884845843	138.536325	266.3584906	0	1	cisplatin	1
55.7260454	2	27.8630227	27.8630227	28.34202595	0	0.926550686	157.25745	196.1388889	0	1	cisplatin	1
96.18555513	3	32.06185171	4.671503243	90.22405189	3	0.91575122	181.3869	335.8992806	0	1	cisplatin	1
75.89653568	5	15.17930714	13.74734198	35.07818072	3	0.914528443	126.4716	280.1111111	0	1	cisplatin	1
48.91720018	2	24.45860009	24.45860009	42.68852919	1	0.931256722	239.6304	283.6865672	0	1	cisplatin	1
108.8642261	2	54.43211306	54.43211306	78.3010454	0	0.894073085	116.903025	360.047619	0	1	cisplatin	1
201.5844652	3	67.19482174	76.27436793	80.68656811	0	0.90975671	206.3484	255.4586466	0	1	cisplatin	1
68.53436793	4	17.13359198	10.82192261	41.57401946	2	0.929453111	135.62415	308.7352941	0	1	cisplatin	1
9.075838739	2	4.537919369	4.537919369	6.873670991	0	0.936697915	172.23435	312.9333333	0	1	cisplatin	1
64.62639387	2	32.31319694	32.31319694	63.98139387	0	0.94771266	173.482425	612.183908	0	1	cisplatin	1
49.73769045	4	12.43442261	9.398338739	30.29601297	0	0.901671184	192.20355	435.7361111	0	1	cisplatin	1
42.2648582	3	14.08828607	14.99150324	18.84251622	0	0.936663102	168.0741	364.3728814	0	1	cisplatin	1
154.4647488	4	38.61618721	27.39351297	96.45272288	11	0.876611599	146.856825	260.4493927	0	1	cisplatin	1
277.5995301	7	39.65707573	7.408006486	174.982962	6	0.886286731	225.069525	341.327957	0	1	cisplatin	1
8.698006486	1	8.698006486	8.698006486	8.698006486	0	0.938942499	48.2589	757.8125	0	1	cisplatin	1
20.99884523	1	20.99884523	20.99884523	20.99884523	0	0.82814906	50.75505	287.7241379	0	1	cisplatin	1
26.73901946	1	26.73901946	26.73901946	26.73901946	0	0.898192828	71.140275	193.9428571	0	1	cisplatin	1
1.935	1	1.935	1.935	1.935	0	1	90.69345	570	0	1	cisplatin	1
24.22384523	1	24.22384523	24.22384523	24.22384523	0	0.92761542	74.8845	305.3055556	0	1	cisplatin	1
10.74367099	1	10.74367099	10.74367099	10.74367099	0	0.842800483	75.300525	325.0666667	0	1	cisplatin	1
0.645	1	0.645	0.645	0.645	0	1	121.895325	628	0	1	cisplatin	1
86.02205838	3	28.67401946	23.24685171	61.21803892	0	0.921869476	132.29595	292.5258621	0	1	cisplatin	1
0	0	0	0	0	0	0	90.277425	0	0	1	cisplatin	1
20.73167748	2	10.36583874	10.36583874	14.39234198	0	0.931609748	108.1665	282.0645161	0	1	cisplatin	1
36.03618721	2	18.0180936	18.0180936	27.60534847	1	0.924709095	122.31135	230.9423077	0	1	cisplatin	1
10.74367099	3	3.581223664	3.759335495	6.339335495	0	0.873106263	112.742775	796.28	0	1	cisplatin	1
154.8694328	2	77.4347164	77.4347164	115.2304133	3	0.720978315	126.4716	261.9383886	0	1	cisplatin	1
0	0	0	0	0	0	0	143.528625	0	0	1	cisplatin	1
60.84020667	3	20.28006889	24.69335495	30.56318072	0	0.904870268	141.4485	265.0444444	0	1	cisplatin	1
46.44786468	1	46.44786468	46.44786468	46.44786468	0	0.866524443	125.223525	323.8253968	0	1	cisplatin	1
37.05901946	2	18.52950973	18.52950973	33.83401946	0	0.908064033	153.92925	184.7735849	0	1	cisplatin	1
0	0	0	0	0	0	0	137.28825	0	0	1	cisplatin	1
53.58870342	2	26.79435171	26.79435171	28.7198582	0	0.931510562	121.895325	339.2916667	0	1	cisplatin	1
63.53087117	3	21.17695706	16.86167748	43.44419369	0	0.898898614	150.185025	303.25	0	1	cisplatin	1
0	0	0	0	0	0	0	208.428525	0	0	1	cisplatin	1
180.0702715	3	60.02342384	58.50838739	114.9553809	1	0.932350246	178.89075	265.9837398	0	1	cisplatin	1
195.3937683	3	65.1312561	52.36352919	97.58621964	4	0.894237064	133.96005	278.3065693	0	1	cisplatin	1
77.72087117	2	38.86043559	38.86043559	58.32503243	0	0.881280918	142.28055	304.5321101	0	1	cisplatin	1
51.60786468	5	10.32157294	4.671503243	36.83769045	1	0.92204736	184.7151	332.5421687	0	1	cisplatin	1
37.37202595	2	18.68601297	18.68601297	27.76185171	0	0.927085916	159.337575	490.8979592	0	1	cisplatin	1
194.1227553	2	97.06137766	97.06137766	131.4392261	0	0.891573012	133.544025	311.6951673	0	1	cisplatin	1
241.2693234	4	60.31733086	40.86419369	153.6900973	0	0.856825468	164.7459	249.7003155	0	1	cisplatin	1
78.90020667	5	15.78004133	14.92667748	43.77618721	0	0.854809011	165.161925	358.1391304	0	1	cisplatin	1
50.87118721	4	12.7177968	12.94583874	23.68950973	0	0.898790874	164.329875	311.8076923	0	1	cisplatin	1
52.72237441	1	52.72237441	52.72237441	52.72237441	0	0.921583526	152.681175	192.1940299	0	1	cisplatin	1
38.61618721	5	7.723237441	6.45	15.68234198	0	0.912234433	157.25745	367.7592593	0	1	cisplatin	1
36.68118721	4	9.170296802	8.864003243	16.75101297	0	0.921168111	151.017075	408.1071429	0	1	cisplatin	1
107.3987359	8	13.42484198	12.00125811	51.76436793	4	0.877028458	178.89075	259.5900621	0	1	cisplatin	1
3.759335495	2	1.879667748	1.879667748	3.114335495	0	0.96176055	155.59335	409.5714286	0	1	cisplatin	1
114.2075811	5	22.84151622	26.09401946	43.22286468	3	0.922335975	245.038725	276.9079755	0	1	cisplatin	1
291.1366654	6	48.52277757	34.82443883	125.7717423	18	0.886114655	178.89075	286.4747706	0	1	cisplatin	1
59.1455227	3	19.71517423	10.36583874	47.22251622	2	0.925801041	202.18815	358.2022472	0	1	cisplatin	1
117.4057294	4	29.35143234	27.2599291	50.53919369	3	0.892808597	180.970875	317.2634731	0	1	cisplatin	1
90.82321315	2	45.41160658	45.41160658	74.54170991	3	0.919148677	150.185025	251.1804511	0	1	cisplatin	1
19.86534847	1	19.86534847	19.86534847	19.86534847	0	0.853866357	156.4254	448.5714286	0	1	cisplatin	1
184.0889101	2	92.04445504	92.04445504	120.1991937	0	0.931059051	183.051	229.9922179	0	1	cisplatin	1
58.26020667	4	14.56505167	11.94592586	32.43335495	2	0.909181843	200.108025	405.7228916	0	1	cisplatin	1
214.1177553	5	42.82355106	48.87136144	78.16352919	2	0.921489718	167.658075	221.8295082	0	1	cisplatin	1
129.6417423	1	129.6417423	129.6417423	129.6417423	2	0.927625016	161.833725	237.3276836	0	1	cisplatin	1
49.80251622	2	24.90125811	24.90125811	41.15034847	0	0.870218054	215.084925	345.4933333	0	1	cisplatin	1
123.5885616	5	24.71771232	26.42601297	36.10101297	1	0.894639837	212.17275	295.0949721	0	1	cisplatin	1
50.0048582	2	25.0024291	25.0024291	33.25384523	0	0.936716556	160.58565	213.3239437	0	1	cisplatin	1
99.34572937	4	24.83643234	26.81727108	34.05534847	0	0.911436492	158.505525	345.6571429	0	1	cisplatin	1
193.48562	5	38.697124	32.27685171	83.48789712	6	0.915772831	200.940075	274.1697417	0	1	cisplatin	1
94.26954216	3	31.42318072	27.11685171	42.59685171	2	0.923863459	166.826025	236.9779412	0	1	cisplatin	1
63.08821315	3	21.02940438	7.251503243	49.34087117	0	0.904785417	208.84455	216.5348837	0	1	cisplatin	1
54.25269045	2	27.12634523	27.12634523	29.05185171	2	0.876053547	192.619575	307.5487805	0	1	cisplatin	1
202.6721232	2	101.3360616	101.3360616	181.2954458	0	0.859513395	199.275975	217.6319703	0	1	cisplatin	1
112.4670584	5	22.49341168	25.51384523	42.48618721	2	0.920910057	235.054125	341.71875	0	1	cisplatin	1
56.10387766	3	18.70129255	9.610174234	44.29153568	2	0.938233362	170.986275	336.5890411	0	1	cisplatin	1
49.24919369	4	12.31229842	7.385087117	30.71968396	1	0.908706671	188.459325	351.0945946	0	1	cisplatin	1
291.2931686	5	58.25863373	66.35905189	104.9752391	4	0.91781357	214.6689	231.914787	0	1	cisplatin	1
218.4540074	3	72.81800246	56.21454216	112.8985941	1	0.912966406	202.18815	261.2867384	0	1	cisplatin	1
52.94370342	3	17.64790114	24.80401946	26.20468396	0	0.92263652	226.733625	462.6901408	0	1	cisplatin	1
99.23506486	3	33.07835495	17.93034847	71.0953809	1	0.905277411	246.2868	276.4087591	0	1	cisplatin	1
132.9584198	3	44.31947327	35.65835495	63.04237441	2	0.906451019	192.619575	287.252809	0	1	cisplatin	1
141.7212521	5	28.34425041	29.89919369	46.29136144	1	0.900559677	266.672025	320.9253731	0	1	cisplatin	1
134.5155876	4	33.62889689	32.08793559	52.34454216	0	0.919876557	199.692	227.7597765	0	1	cisplatin	1
48.00503243	5	9.601006486	8.053006486	18.15167748	0	0.883456827	222.9894	290.1029412	0	1	cisplatin	1
182.3641168	5	36.47282335	39.74968396	48.58520667	2	0.922804374	217.9971	240.3020408	0	1	cisplatin	1
236.036633	3	78.67887766	48.93618721	166.635936	4	0.874403107	225.48555	209.2383901	0	1	cisplatin	1
16.70517423	3	5.568391411	5.961503243	7.629335495	0	0.94285095	247.11885	434.7241379	0	1	cisplatin	1
94.2047164	4	23.5511791	27.44884523	33.9905227	2	0.914713311	246.2868	272.5766423	0	1	cisplatin	1
78.90020667	6	13.15003444	11.57758712	23.57884523	0	0.924854947	235.47015	344.5826087	0	1	cisplatin	1
108.4405551	5	21.68811103	27.22751622	34.81101297	0	0.906252801	265.42395	251.2645161	0	1	cisplatin	1
146.9192261	5	29.38384523	10.52234198	85.79286468	7	0.931165812	296.625825	392.2522124	0	1	cisplatin	1
244.3109685	8	30.53887106	25.85926459	87.46856162	7	0.858275635	404.792325	299.2128852	0	1	cisplatin	1
34.79202595	1	34.79202595	34.79202595	34.79202595	0	0.918574537	21.6333	288.1333333	0	1	cisplatin	1
7.140838739	1	7.140838739	7.140838739	7.140838739	0	0.942454812	24.12945	349.9	0	1	cisplatin	1
46.76087117	1	46.76087117	46.76087117	46.76087117	0	0.936418356	40.354425	634.5084746	0	1	cisplatin	1
0	0	0	0	0	0	0	29.9538	0	0	1	cisplatin	1
0	0	0	0	0	0	0	31.6179	0	0	1	cisplatin	1
0	0	0	0	0	0	0	32.865975	0	0	1	cisplatin	1
25.24667748	2	12.62333874	12.62333874	13.32367099	0	0.900398398	37.858275	260.7027027	0	1	cisplatin	1
0	0	0	0	0	0	0	36.194175	0	0	1	cisplatin	1
168.5061103	3	56.16870342	34.74618721	133.1149231	6	0.91444982	65.315925	203.8130435	0	1	cisplatin	1
20.99884523	1	20.99884523	20.99884523	20.99884523	1	0.836537226	38.2743	233.3125	0	1	cisplatin	1
0	0	0	0	0	0	0	43.682625	0	0	1	cisplatin	1
119.0545746	1	119.0545746	119.0545746	119.0545746	5	0.910482478	44.09865	331.3431953	0	1	cisplatin	1
117.2950649	2	58.64753243	58.64753243	77.5453809	0	0.90519266	74.05245	256.9303797	0	1	cisplatin	1
0	0	0	0	0	0	0	47.010825	0	0	1	cisplatin	1
28.20450973	2	14.10225486	14.10225486	16.81583874	0	0.927032493	49.09095	397.106383	0	1	cisplatin	1
50.16136144	3	16.72045381	22.13234198	25.82685171	0	0.8780545	55.331325	384.4444444	0	1	cisplatin	1
54.76803892	3	18.25601297	14.39234198	39.73069694	4	0.939305795	50.339025	230.9186047	0	1	cisplatin	1
0	0	0	0	0	0	0	53.2512	0	0	1	cisplatin	1
36.85667748	2	18.42833874	18.42833874	36.21167748	0	0.927511711	75.71655	357.8113208	0	1	cisplatin	1
0	0	0	0	0	0	0	54.9153	0	0	1	cisplatin	1
73.6753809	2	36.83769045	36.83769045	52.07737441	0	0.918076843	67.39605	378.3861386	0	1	cisplatin	1
64.08419369	2	32.04209685	32.04209685	62.14919369	0	0.886907178	57.827475	218.6021505	0	1	cisplatin	1
0	0	0	0	0	0	0	56.995425	0	0	1	cisplatin	1
0	0	0	0	0	0	0	58.2435	0	0	1	cisplatin	1
0	0	0	0	0	0	0	59.9076	0	0	1	cisplatin	1
0	0	0	0	0	0	0	61.5717	0	0	1	cisplatin	1
164.3231038	4	41.08077595	2.980751622	157.7166005	10	0.910395987	116.903025	379.563786	0	1	cisplatin	1
81.55289712	3	27.18429904	17.55251622	63.3553809	2	0.913400337	66.980025	238.3303571	0	1	cisplatin	1
0	0	0	0	0	0	0	62.40375	0	0	1	cisplatin	1
8.698006486	1	8.698006486	8.698006486	8.698006486	0	0.938942499	64.06785	1038.625	0	1	cisplatin	1
127.6419166	4	31.91047914	23.97959685	72.43121964	8	0.941191453	84.03705	335.7552083	0	1	cisplatin	1
0	0	0	0	0	0	0	69.06015	0	0	1	cisplatin	1
4.515	1	4.515	4.515	4.515	0	1	86.117175	1374.25	0	1	cisplatin	1
0	0	0	0	0	0	0	71.140275	0	0	1	cisplatin	1
0	0	0	0	0	0	0	72.38835	0	0	1	cisplatin	1
0	0	0	0	0	0	0	72.38835	0	0	1	cisplatin	1
39.48251622	3	13.16083874	14.61367099	19.17450973	2	0.922822825	99.846	602.0128205	0	1	cisplatin	1
115.1007618	5	23.02015236	3.225	106.8264263	5	0.940415239	142.696575	368.9483871	0	1	cisplatin	1
0	0	0	0	0	0	0	74.468475	0	0	1	cisplatin	1
0	0	0	0	0	0	0	76.132575	0	0	1	cisplatin	1
118.4095746	2	59.2047873	59.2047873	106.7537359	1	0.896113577	76.964625	215.8703704	0	1	cisplatin	1
0	0	0	0	0	0	0	79.04475	0	0	1	cisplatin	1
10.47650324	1	10.47650324	10.47650324	10.47650324	0	0.925691157	79.460775	249.5333333	0	1	cisplatin	1
0	0	0	0	0	0	0	80.70885	0	0	1	cisplatin	1
0	0	0	0	0	0	0	82.37295	0	0	1	cisplatin	1
0	0	0	0	0	0	0	84.453075	0	0	1	cisplatin	1
0	0	0	0	0	0	0	87.36525	0	0	1	cisplatin	1
69.29003243	2	34.64501622	34.64501622	36.85667748	0	0.911744802	106.5024	333.3673469	0	1	cisplatin	1
111.0663939	5	22.21327877	12.52216775	72.93870342	0	0.9236993	136.872225	437.4451613	0	1	cisplatin	1
150.5299231	2	75.26496153	75.26496153	113.0472326	11	0.922222553	120.231225	279.7641921	0	1	cisplatin	1
44.51286468	4	11.12821617	6.095087117	31.03269045	4	0.934883528	134.376075	552.6438356	0	1	cisplatin	1
54.42818072	2	27.21409036	27.21409036	32.45234198	0	0.93637891	138.95235	422.8690476	0	1	cisplatin	1
102.9027229	5	20.58054458	10.8543355	43.93269045	10	0.941166914	119.8152	378.0755814	0	1	cisplatin	1
25.71618721	1	25.71618721	25.71618721	25.71618721	0	0.937026934	93.1896	248.6388889	0	1	cisplatin	1
106.8185616	2	53.40928081	53.40928081	76.54153568	11	0.900892598	145.192725	390.6047904	0	1	cisplatin	1
132.2675811	2	66.13379054	66.13379054	73.6753809	5	0.913069495	96.5178	301.5555556	0	1	cisplatin	1
57.05401946	1	57.05401946	57.05401946	57.05401946	1	0.937012907	116.487	424.3058824	0	1	cisplatin	1
22.82318072	3	7.607726907	5.427167748	16.75101297	0	0.929059888	115.65495	395.5	0	1	cisplatin	1
91.60572937	7	13.08653277	8.587341982	27.80769045	2	0.924016202	118.1511	239.2608696	0	1	cisplatin	1
202.4507942	6	33.74179904	27.84959685	85.44188414	8	0.894552239	169.322175	246.3473684	0	1	cisplatin	1
104.5057294	5	20.90114587	17.01818072	51.92087117	3	0.930673697	182.21895	294.724359	0	1	cisplatin	1
27.60534847	2	13.80267423	13.80267423	24.49101297	0	0.914312712	118.98315	295.6097561	0	1	cisplatin	1
140.7822326	3	46.92741087	69.4655227	70.67170991	2	0.767531932	122.31135	308.5841584	0	1	cisplatin	1
148.1064263	4	37.02660658	40.29744531	46.08901946	1	0.90379986	145.192725	377.5148515	0	1	cisplatin	1
133.1339101	5	26.62678202	17.08300649	81.99555513	8	0.846737153	185.131125	284.1921182	0	1	cisplatin	1
149.3047488	4	37.32618721	39.98443883	56.76786468	3	0.912272324	137.28825	297.6775701	0	1	cisplatin	1
52.09636144	4	13.02409036	7.974754865	33.67751622	4	0.940476852	188.459325	356.6321839	0	1	cisplatin	1
166.3877553	6	27.73129255	17.6955936	74.87370342	7	0.905442017	127.719675	313.296	0	1	cisplatin	1
0	0	0	0	0	0	0	103.1742	0	0	1	cisplatin	1
16.54867099	2	8.274335495	8.274335495	12.41150324	0	0.940427289	188.459325	774.1212121	0	1	cisplatin	1
60.84020667	2	30.42010333	30.42010333	46.93636144	3	0.876791274	112.742775	250.9204545	0	1	cisplatin	1
22.82318072	3	7.607726907	7.629335495	12.61384523	0	0.957752134	165.161925	346.2727273	0	1	cisplatin	1
129.6607294	3	43.22024312	28.04800649	93.07121964	8	0.932155632	107.750475	291.8282828	0	1	cisplatin	1
121.2567423	5	24.25134847	28.89534847	54.39020667	1	0.881723075	152.681175	386.871345	0	1	cisplatin	1
48.98202595	3	16.32734198	12.61384523	28.09384523	0	0.924396119	200.108025	351.2571429	0	1	cisplatin	1
28.69300649	4	7.173251622	6.850751622	11.4993355	0	0.955350343	120.64725	456.2075472	0	1	cisplatin	1
0	0	0	0	0	0	0	108.1665	0	0	1	cisplatin	1
79.27803892	5	15.85560778	16.54867099	21.95685171	0	0.931427109	161.833725	315.0176991	0	1	cisplatin	1
187.478278	3	62.49275934	42.15419369	107.7117423	1	0.899159085	144.7767	292.6784314	0	1	cisplatin	1
61.88202595	2	30.94101297	30.94101297	38.41384523	2	0.91076147	157.673475	448.0322581	0	1	cisplatin	1
121.4780714	4	30.36951784	14.71484198	84.37321315	8	0.888132014	140.61645	335.5968586	0	1	cisplatin	1
73.45405189	2	36.72702595	36.72702595	70.07254865	0	0.914906459	150.185025	416.5463918	0	1	cisplatin	1
180.7152715	4	45.17881788	15.57167748	147.6369166	3	0.923323106	148.93695	254.5568627	0	1	cisplatin	1
204.0000973	2	102.0000486	102.0000486	160.6017423	18	0.908717661	165.993975	352.4523077	0	1	cisplatin	1
245.3796395	9	27.26440438	16.86167748	83.57170991	16	0.758161022	214.252875	273.1887755	0	1	cisplatin	1
261.5125041	3	87.17083471	69.49237441	129.9357618	6	0.894692472	136.872225	250.7881356	0	1	cisplatin	1
0	0	0	0	0	0	0	116.487	0	0	1	cisplatin	1
206.4962845	3	68.83209483	80.3198582	92.09422613	0	0.89181967	163.497825	319.2697842	0	1	cisplatin	1
175.020936	7	25.00299086	8.430838739	80.61387766	6	0.909208036	184.299075	271.1207547	0	1	cisplatin	1
61.32870342	6	10.22145057	8.864003243	25.6055227	0	0.923917203	230.893875	345.9101124	0	1	cisplatin	1
71.44636144	2	35.72318072	35.72318072	55.1648582	1	0.902799827	156.841425	365.4134615	0	1	cisplatin	1
97.67789712	4	24.41947428	22.39001622	50.42852919	5	0.735948499	178.0587	256.1756757	0	1	cisplatin	1
24.00251622	3	8.000838739	3.114335495	20.24318072	0	0.87618233	172.650375	445.8181818	0	1	cisplatin	1
209.5647813	6	34.92746354	19.57526135	82.77020667	10	0.789466811	169.322175	284.6571429	0	1	cisplatin	1
119.1004133	6	19.85006889	13.04700973	50.74153568	2	0.763072753	237.13425	330.1987952	0	1	cisplatin	1
259.2376459	4	64.80941149	60.53669369	117.3867423	1	0.893263607	180.970875	263.3107345	0	1	cisplatin	1
188.9169166	4	47.22922914	48.33702595	72.80118721	4	0.89092905	149.769	279.6573427	0	1	cisplatin	1
86.90737441	9	9.656374935	6.717167748	22.55601297	3	0.930980764	193.86765	382.7466667	0	1	cisplatin	1
100.8112196	4	25.20280491	25.9699291	37.1048582	0	0.866318402	156.841425	292.2642857	0	1	cisplatin	1
96.62821315	3	32.20940438	27.16269045	52.00468396	0	0.931802515	161.001675	212.0451128	0	1	cisplatin	1
76.16370342	6	12.69395057	12.11192261	24.71234198	2	0.73002487	228.81375	260.4358974	0	1	cisplatin	1
108.1544004	5	21.63088007	12.99167748	51.98569694	4	0.869555874	210.924675	399.4423077	0	1	cisplatin	1
47.13870342	3	15.71290114	21.42251622	23.51401946	0	0.735455642	177.22665	357.0588235	0	1	cisplatin	1
70.18321315	4	17.54580329	14.52592586	37.90636144	0	0.889443226	176.3946	324.2574257	0	1	cisplatin	1
3.492167748	3	1.164055916	1.29	1.557167748	0	1	290.801475	1301.733333	0	1	cisplatin	1
49.62702595	4	12.40675649	8.486170991	27.98318072	0	0.8869854	149.769	268.9452055	0	1	cisplatin	1
111.1770584	9	12.35300649	11.43450973	36.74601297	5	0.922172566	252.11115	381.6961326	0	1	cisplatin	1
91.60572937	4	22.90143234	23.41284847	27.16269045	0	0.92385882	158.92155	349.5333333	0	1	cisplatin	1
168.6816005	5	33.73632011	39.30702595	49.29503243	2	0.901234583	190.53945	264.2553191	0	1	cisplatin	1
170.3304458	5	34.06608915	21.91101297	70.02670991	4	0.913511251	188.459325	285.7167382	0	1	cisplatin	1
149.7284198	6	24.95473664	23.43576784	42.44034847	0	0.917492691	221.741325	270.8317308	0	1	cisplatin	1
151.9764263	5	30.39528526	27.16269045	44.51286468	0	0.87540823	214.6689	286.7451923	0	1	cisplatin	1
58.3060454	4	14.57651135	7.518670991	41.97870342	0	0.92110734	284.977125	483.2857143	0	1	cisplatin	1
142.3662521	5	28.47325041	33.63167748	53.90170991	2	0.82397766	193.451625	319.73	0	1	cisplatin	1
161.9375811	5	32.38751622	11.92300649	100.9677229	10	0.9252649	195.53175	378.6166008	0	1	cisplatin	1
0	0	0	0	0	0	0	151.849125	0	0	1	cisplatin	1
102.5707294	4	25.64268234	21.7774291	42.84503243	7	0.896444533	235.054125	375.1612903	0	1	cisplatin	1
55.74503243	3	18.58167748	7.785838739	40.55118721	0	0.861876823	229.229775	360.4871795	0	1	cisplatin	1
137.4924068	5	27.49848137	19.06384523	74.27454216	2	0.907454898	233.80605	305.2488038	0	1	cisplatin	1
163.1437683	4	40.78594207	26.26001622	108.6887359	4	0.867078379	198.0279	305.2510823	0	1	cisplatin	1
85.88454216	4	21.47113554	22.02167748	32.92185171	1	0.913975949	190.955475	362.4318182	0	1	cisplatin	1
107.6390519	7	15.37700741	3.759335495	55.74503243	8	0.911739376	200.940075	338.0628571	0	1	cisplatin	1
161.9375811	6	26.98959685	25.56917748	44.29153568	2	0.932060324	224.6535	325.5853659	0	1	cisplatin	1
143.6104133	5	28.72208267	12.30083874	98.76555513	1	0.872653774	254.191275	370.1089109	0	1	cisplatin	1
128.3059036	7	18.3294148	8.274335495	64.82087117	0	0.908365907	214.6689	349.5347594	0	1	cisplatin	1
31.05167748	2	15.52583874	15.52583874	30.40667748	2	0.839913239	31.201875	215.0612245	0	1	cisplatin	1
62.35153568	2	31.17576784	31.17576784	61.70653568	2	0.921269829	41.186475	336.8977273	0	1	cisplatin	1
0.645	1	0.645	0.645	0.645	0	1	39.10635	149.3333333	0	1	cisplatin	1
53.00852919	2	26.50426459	26.50426459	36.79185171	4	0.917919598	86.5332	483.3950617	0	1	cisplatin	1
0	0	0	0	0	0	0	41.6025	0	0	1	cisplatin	1
99.91803892	1	99.91803892	99.91803892	99.91803892	4	0.913763885	56.163375	317.3666667	0	1	cisplatin	1
61.19905189	2	30.59952595	30.59952595	60.55405189	0	0.938973354	59.9076	480.7333333	0	1	cisplatin	1
0	0	0	0	0	0	0	43.682625	0	0	1	cisplatin	1
0	0	0	0	0	0	0	44.514675	0	0	1	cisplatin	1
61.03468396	2	30.51734198	30.51734198	51.58101297	0	0.932853893	46.5948	260.9677419	0	1	cisplatin	1
0	0	0	0	0	0	0	49.09095	0	0	1	cisplatin	1
76.56838739	1	76.56838739	76.56838739	76.56838739	2	0.934438524	49.923	508.7333333	0	1	cisplatin	1
5.694335495	2	2.847167748	2.847167748	3.114335495	0	0.97475475	50.339025	267.6153846	0	1	cisplatin	1
16.32734198	4	4.081835495	1.879667748	11.92300649	0	0.913723328	78.628725	394.92	0	1	cisplatin	1
0	0	0	0	0	0	0	50.75505	0	0	1	cisplatin	1
63.90870342	3	21.30290114	5.049335495	54.18786468	2	0.90974537	51.171075	272.5591398	0	1	cisplatin	1
0	0	0	0	0	0	0	52.835175	0	0	1	cisplatin	1
51.98569694	2	25.99284847	25.99284847	40.81835495	0	0.820256745	118.1511	290.3	0	1	cisplatin	1
0	0	0	0	0	0	0	55.74735	0	0	1	cisplatin	1
0	0	0	0	0	0	0	56.5794	0	0	1	cisplatin	1
0	0	0	0	0	0	0	56.995425	0	0	1	cisplatin	1
0	0	0	0	0	0	0	56.995425	0	0	1	cisplatin	1
1.29	1	1.29	1.29	1.29	0	1	57.41145	133	0	1	cisplatin	1
7.140838739	2	3.570419369	3.570419369	4.671503243	0	0.962813994	57.827475	324.1666667	0	1	cisplatin	1
88.58307135	1	88.58307135	88.58307135	88.58307135	0	0.897061042	99.01395	275.6936937	0	1	cisplatin	1
26.73901946	1	26.73901946	26.73901946	26.73901946	0	0.895525939	59.491575	171.6666667	0	1	cisplatin	1
0	0	0	0	0	0	0	59.491575	0	0	1	cisplatin	1
0	0	0	0	0	0	0	59.9076	0	0	1	cisplatin	1
0	0	0	0	0	0	0	60.323625	0	0	1	cisplatin	1
0	0	0	0	0	0	0	60.323625	0	0	1	cisplatin	1
0	0	0	0	0	0	0	61.5717	0	0	1	cisplatin	1
24.49101297	2	12.24550649	12.24550649	17.61734198	0	0.904690077	101.926125	516	0	1	cisplatin	1
0	0	0	0	0	0	0	62.819775	0	0	1	cisplatin	1
0	0	0	0	0	0	0	63.2358	0	0	1	cisplatin	1
2.58	1	2.58	2.58	2.58	0	1	63.2358	349.5714286	0	1	cisplatin	1
31.42950973	2	15.71475486	15.71475486	28.96017423	0	0.946729884	74.8845	521.7234043	0	1	cisplatin	1
1.29	1	1.29	1.29	1.29	0	1	64.06785	115	0	1	cisplatin	1
82.65954216	2	41.32977108	41.32977108	57.52352919	0	0.897429288	64.483875	253.4247788	0	1	cisplatin	1
0	0	0	0	0	0	0	65.73195	0	0	1	cisplatin	1
0	0	0	0	0	0	0	65.73195	0	0	1	cisplatin	1
10.78950973	1	10.78950973	10.78950973	10.78950973	0	0.759490621	92.35755	241	0	1	cisplatin	1
0	0	0	0	0	0	0	66.980025	0	0	1	cisplatin	1
0	0	0	0	0	0	0	68.2281	0	0	1	cisplatin	1
0	0	0	0	0	0	0	69.8922	0	0	1	cisplatin	1
0	0	0	0	0	0	0	69.8922	0	0	1	cisplatin	1
0	0	0	0	0	0	0	70.308225	0	0	1	cisplatin	1
1.935	1	1.935	1.935	1.935	0	1	70.308225	128.75	0	1	cisplatin	1
27.33818072	2	13.66909036	13.66909036	14.01450973	0	0.936054792	70.72425	443.452381	0	1	cisplatin	1
66.35118721	1	66.35118721	66.35118721	66.35118721	5	0.941608744	70.72425	277.3925234	0	1	cisplatin	1
34.90269045	1	34.90269045	34.90269045	34.90269045	0	0.927573324	82.788975	367.56	0	1	cisplatin	1
0	0	0	0	0	0	0	72.38835	0	0	1	cisplatin	1
0	0	0	0	0	0	0	72.804375	0	0	1	cisplatin	1
50.53919369	4	12.63479842	11.22267423	23.42234198	0	0.918280064	116.070975	269.1621622	0	1	cisplatin	1
72.35852919	3	24.11950973	26.64734198	38.08185171	1	0.870065277	104.422275	344.2454545	0	1	cisplatin	1
0	0	0	0	0	0	0	76.132575	0	0	1	cisplatin	1
7.785838739	3	2.59527958	1.557167748	4.671503243	0	0.965894584	99.429975	544.1052632	0	1	cisplatin	1
111.7572326	2	55.87861631	55.87861631	98.43356162	8	0.926223663	96.101775	265.5138122	0	1	cisplatin	1
2.847167748	1	2.847167748	2.847167748	2.847167748	0	0.942926209	81.124875	293.8	0	1	cisplatin	1
0	0	0	0	0	0	0	82.788975	0	0	1	cisplatin	1
0	0	0	0	0	0	0	82.788975	0	0	1	cisplatin	1
0	0	0	0	0	0	0	84.453075	0	0	1	cisplatin	1
130.2219166	2	65.11095829	65.11095829	91.98356162	4	0.906821781	170.986275	406.3186813	0	1	cisplatin	1
1.29	1	1.29	1.29	1.29	0	1	88.613325	135.5	0	1	cisplatin	1
0	0	0	0	0	0	0	88.613325	0	0	1	cisplatin	1
23.78118721	2	11.8905936	11.8905936	15.08318072	0	0.947169536	96.933825	831.5806452	0	1	cisplatin	1
8.541503243	2	4.270751622	4.270751622	5.427167748	0	0.911530268	151.849125	354.9411765	0	1	cisplatin	1
0	0	0	0	0	0	0	93.1896	0	0	1	cisplatin	1
24.86884523	1	24.86884523	24.86884523	24.86884523	0	0.872739669	129.383775	224.1388889	0	1	cisplatin	1
139.0954133	6	23.18256889	6.850751622	96.34205838	1	0.876631827	161.833725	391.745098	0	1	cisplatin	1
102.9675486	3	34.32251622	32.81118721	58.23335495	0	0.905481724	122.31135	212.1793103	0	1	cisplatin	1
7.362167748	2	3.681083874	3.681083874	3.87	0	0.974496015	131.047875	425.0769231	0	1	cisplatin	1
0	0	0	0	0	0	0	94.8537	0	0	1	cisplatin	1
0	0	0	0	0	0	0	96.101775	0	0	1	cisplatin	1
196.4624393	2	98.23121964	98.23121964	133.7978971	0	0.91930715	116.487	276.5037594	0	1	cisplatin	1
7.629335495	3	2.543111832	0.645	6.339335495	0	0.863267994	129.383775	764.375	0	1	cisplatin	1
121.0923744	1	121.0923744	121.0923744	121.0923744	5	0.912872498	161.4177	343.2349727	0	1	cisplatin	1
82.07936793	8	10.25992099	2.791835495	34.00950973	7	0.870134033	130.215825	430.9551282	0	1	cisplatin	1
0	0	0	0	0	0	0	98.597925	0	0	1	cisplatin	1
82.21688414	4	20.55422104	13.99159036	46.98220018	0	0.927171249	109.8306	227.4649123	0	1	cisplatin	1
101.2159036	5	20.24318072	8.698006486	53.16503243	6	0.923815872	125.63955	306.0197368	0	1	cisplatin	1
19.17450973	2	9.587254865	9.587254865	9.610174234	0	0.940502833	119.8152	487.5357143	0	1	cisplatin	1
29.52136144	2	14.76068072	14.76068072	18.99901946	0	0.955402917	122.727375	377.4444444	0	1	cisplatin	1
77.21338739	2	38.60669369	38.60669369	67.3360454	0	0.889670519	108.1665	394.6960784	0	1	cisplatin	1
337.1798461	2	168.5899231	168.5899231	283.4614912	2	0.890726263	104.00625	178.1891304	0	1	cisplatin	1
44.86384523	4	11.21596131	7.440419369	29.33800649	0	0.937604469	127.719675	638.1408451	0	1	cisplatin	1
248.8907942	2	124.4453971	124.4453971	227.7812845	11	0.927346472	117.31905	318.0681199	0	1	cisplatin	1
221.7169814	3	73.90566048	42.46720018	147.3966005	2	0.907235548	139.7844	334.9013605	0	1	cisplatin	1
158.472265	4	39.61806626	15.6499291	116.2722326	0	0.699818661	134.7921	390.8186047	0	1	cisplatin	1
211.1867748	9	23.4651972	11.65583874	99.99072937	5	0.914783673	188.0433	319.8291139	0	1	cisplatin	1
0	0	0	0	0	0	0	108.582525	0	0	1	cisplatin	1
99.70457459	3	33.2348582	40.59702595	57.81754865	2	0.927712594	158.505525	365.7111111	0	1	cisplatin	1
143.194607	6	23.86576784	16.38267423	62.11121964	1	0.927378349	129.7998	289.6345178	0	1	cisplatin	1
0	0	0	0	0	0	0	287.05725	0	0	1	cisplatin	1
66.42387766	4	16.60596941	19.00851297	21.80034847	0	0.820208134	200.108025	298.344086	0	1	cisplatin	1
217.3885941	6	36.23143234	27.96026135	98.70072937	6	0.932443245	158.0895	226.6746988	0	1	cisplatin	1
265.099607	2	132.5498035	132.5498035	188.8710778	9	0.929794653	142.696575	244.5754476	0	1	cisplatin	1
1.29	1	1.29	1.29	1.29	0	1	114.8229	238.8181818	0	1	cisplatin	1
317.0551946	5	63.41103892	43.50901946	164.8384523	8	0.913187777	143.1126	226.2800926	0	1	cisplatin	1
36.74601297	2	18.37300649	18.37300649	32.71950973	0	0.930495781	142.28055	620.3090909	0	1	cisplatin	1
149.7742586	4	37.44356464	19.11917748	97.89922613	3	0.895612359	142.28055	237.9567308	0	1	cisplatin	1
310.3491492	3	103.4497164	56.10387766	202.9045746	3	0.904797046	160.169625	361.6004566	0	1	cisplatin	1
109.3717099	2	54.68585495	54.68585495	102.2308712	1	0.919921337	157.25745	298.2468354	0	1	cisplatin	1
168.3954458	5	33.67908915	19.28517423	107.6469166	4	0.904696222	166.41	307.4347826	0	1	cisplatin	1
257.321633	5	51.46432659	51.38653568	111.4632132	12	0.903572762	230.061825	395.6527415	0	1	cisplatin	1
135.0689101	5	27.01378202	22.44534847	55.90153568	1	0.919731604	161.833725	462.5	0	1	cisplatin	1
120.0584198	3	40.01947327	31.52118721	85.04506486	0	0.909995514	191.3715	280.5796178	0	1	cisplatin	1
144.2095746	3	48.0698582	30.94101297	85.23954216	0	0.90009743	133.544025	378.7462687	0	1	cisplatin	1
32.27685171	3	10.75895057	11.01083874	13.21300649	1	0.91017079	195.947775	264.8627451	0	1	cisplatin	1
141.2785941	3	47.09286468	47.26835495	63.55772288	2	0.933700334	203.85225	416.5105263	0	1	cisplatin	1
81.33156811	4	20.33289203	14.22634523	49.11954216	0	0.93114845	182.634975	350.8761905	0	1	cisplatin	1
104.1278971	5	20.82557942	19.70884523	41.06653568	6	0.944707901	162.24975	304.9285714	0	1	cisplatin	1
54.34436793	3	18.11478931	11.27800649	38.66202595	2	0.903985847	200.52405	470.9651163	0	1	cisplatin	1
444.7887886	8	55.59859858	15.49342586	366.2205755	27	0.90891429	182.21895	323.0337942	0	1	cisplatin	1
287.8278526	6	47.97130877	28.56335495	129.9089101	5	0.915555384	169.322175	274.7189055	0	1	cisplatin	1
326.1310333	3	108.7103444	98.2960454	183.570304	17	0.871265103	186.3792	325.2360515	0	1	cisplatin	1
223.7010778	3	74.56702595	92.5748582	108.8373744	2	0.926368317	194.6997	283.3088685	0	1	cisplatin	1
89.09055513	2	44.54527757	44.54527757	68.58020667	0	0.721452038	181.802925	662.7916667	0	1	cisplatin	1
336.2218396	3	112.0739465	158.9339101	160.9605876	3	0.912341934	145.192725	288.8580645	0	1	cisplatin	1
112.6425486	8	14.08031858	9.531922613	30.56318072	8	0.815189634	201.3561	296.5376344	0	1	cisplatin	1
154.6860778	4	38.67151946	36.52468396	68.15653568	3	0.750047911	145.60875	326.3963964	0	1	cisplatin	1
0	0	0	0	0	0	0	137.28825	0	0	1	cisplatin	1
109.8412196	3	36.61373988	24.71234198	61.97370342	8	0.92688834	178.0587	325.9943182	0	1	cisplatin	1
240.7271232	2	120.3635616	120.3635616	149.4802391	14	0.89387762	185.963175	330.5055556	0	1	cisplatin	1
225.3008267	8	28.16260333	19.55234198	67.49254865	9	0.917255646	210.092625	322.4224924	0	1	cisplatin	1
425.2017303	8	53.15021628	22.36709685	290.7588332	5	0.908935475	191.787525	226.7123746	0	1	cisplatin	1
149.5260778	3	49.84202595	29.16251622	91.8460454	4	0.912839437	270.41625	334.1474654	0	1	cisplatin	1
38.19251622	2	19.09625811	19.09625811	21.15534847	0	0.925551681	525.02355	169.1864407	0	1	cisplatin	1
0	0	0	0	0	0	0	22.049325	0	0	1	cisplatin	1
29.20835495	1	29.20835495	29.20835495	29.20835495	0	0.910346343	30.369825	467.6923077	0	1	cisplatin	1
0	0	0	0	0	0	0	32.033925	0	0	1	cisplatin	1
0	0	0	0	0	0	0	44.09865	0	0	1	cisplatin	1
95.0710454	2	47.5355227	47.5355227	68.80153568	1	0.869372348	49.506975	195.6691176	0	1	cisplatin	1
0	0	0	0	0	0	0	52.835175	0	0	1	cisplatin	1
47.22251622	2	23.61125811	23.61125811	43.19601297	0	0.929241925	104.422275	253.4057971	0	1	cisplatin	1
16.32734198	1	16.32734198	16.32734198	16.32734198	0	0.902290933	73.636425	238.3913043	0	1	cisplatin	1
0.645	1	0.645	0.645	0.645	0	1	76.132575	238.3913043	0	1	cisplatin	1
74.71720018	2	37.35860009	37.35860009	65.26352919	5	0.875208088	76.964625	364.5423729	0	1	cisplatin	1
2.202167748	1	2.202167748	2.202167748	2.202167748	0	0.947822366	84.8691	972.3	0	1	cisplatin	1
38.30318072	3	12.76772691	5.961503243	31.69667748	1	0.776502788	103.1742	985.1875	0	1	cisplatin	1
21.48734198	2	10.74367099	10.74367099	13.85800649	2	0.912497658	120.64725	555.6341463	0	1	cisplatin	1
0	0	0	0	0	0	0	89.445375	0	0	1	cisplatin	1
83.25870342	3	27.75290114	13.63667748	64.9505227	0	0.817623249	98.597925	233.9083333	0	1	cisplatin	1
0	0	0	0	0	0	0	99.846	0	0	1	cisplatin	1
0	0	0	0	0	0	0	100.262025	0	0	1	cisplatin	1
96.25824558	1	96.25824558	96.25824558	96.25824558	1	0.908687818	102.34215	198.4049587	0	1	cisplatin	1
0	0	0	0	0	0	0	104.422275	0	0	1	cisplatin	1
3.492167748	2	1.746083874	1.746083874	2.847167748	0	0.953467683	143.94465	1187.333333	0	1	cisplatin	1
61.4203809	2	30.71019045	30.71019045	57.6610454	1	0.906381617	120.64725	194.9113924	0	1	cisplatin	1
111.5169166	3	37.17230553	34.41419369	74.90055513	1	0.922050272	110.66265	223.9866667	0	1	cisplatin	1
97.52139387	2	48.76069694	48.76069694	90.53705838	0	0.827293922	116.070975	413.2624113	0	1	cisplatin	1
112.6504133	1	112.6504133	112.6504133	112.6504133	4	0.905094622	116.070975	287.4210526	0	1	cisplatin	1
61.9547164	2	30.9773582	30.9773582	61.3097164	1	0.932199754	118.98315	366.617284	0	1	cisplatin	1
6.763006486	1	6.763006486	6.763006486	6.763006486	0	0.974656196	120.64725	199.6666667	0	1	cisplatin	1
325.2188656	6	54.20314426	44.42511955	122.8328971	15	0.931386759	141.864525	219.2284483	0	1	cisplatin	1
0	0	0	0	0	0	0	123.1434	0	0	1	cisplatin	1
0	0	0	0	0	0	0	125.223525	0	0	1	cisplatin	1
0	0	0	0	0	0	0	125.223525	0	0	1	cisplatin	1
0	0	0	0	0	0	0	126.055575	0	0	1	cisplatin	1
37.01318072	4	9.25329518	7.574003243	20.57517423	2	0.933155203	126.4716	236.4677419	0	1	cisplatin	1
0	0	0	0	0	0	0	126.887625	0	0	1	cisplatin	1
127.1455551	2	63.57277757	63.57277757	103.4560454	4	0.878133901	127.30365	216.3459459	0	1	cisplatin	1
0	0	0	0	0	0	0	129.383775	0	0	1	cisplatin	1
0	0	0	0	0	0	0	132.29595	0	0	1	cisplatin	1
11.54517423	1	11.54517423	11.54517423	11.54517423	0	0.886397566	134.7921	331.5625	0	1	cisplatin	1
0	0	0	0	0	0	0	135.208125	0	0	1	cisplatin	1
39.74968396	2	19.87484198	19.87484198	38.19251622	0	0.911725909	192.619575	255.1724138	0	1	cisplatin	1
18.75083874	1	18.75083874	18.75083874	18.75083874	0	0.934692349	140.200425	162.5517241	0	1	cisplatin	1
0	0	0	0	0	0	0	137.28825	0	0	1	cisplatin	1
226.4375811	2	113.2187905	113.2187905	124.5007294	0	0.932393285	138.536325	164.0716511	0	1	cisplatin	1
103.6394004	4	25.90985009	18.3405936	61.26387766	3	0.910358913	146.024775	299.5838926	0	1	cisplatin	1
155.5144328	2	77.7572164	77.7572164	146.7057618	0	0.876252703	167.658075	158.4146341	0	1	cisplatin	1
73.74020667	1	73.74020667	73.74020667	73.74020667	3	0.904345189	143.528625	262.4716981	0	1	cisplatin	1
42.93670991	2	21.46835495	21.46835495	31.50220018	0	0.969918595	173.0664	233.1346154	0	1	cisplatin	1
58.63803892	2	29.31901946	29.31901946	31.34569694	0	0.939959145	184.299075	282.8461538	0	1	cisplatin	1
32.54401946	2	16.27200973	16.27200973	24.64751622	0	0.868897235	201.3561	331.5	0	1	cisplatin	1
50.42852919	2	25.21426459	25.21426459	30.18534847	0	0.87303125	153.513225	305.9066667	0	1	cisplatin	1
0	0	0	0	0	0	0	153.92925	0	0	1	cisplatin	1
43.24185171	3	14.41395057	14.88083874	24.86884523	2	0.877990804	225.48555	295.4242424	0	1	cisplatin	1
55.69919369	2	27.84959685	27.84959685	31.54017423	1	0.959434104	209.260575	284.7407407	0	1	cisplatin	1
70.87405189	2	35.43702595	35.43702595	67.1147164	2	0.926358452	165.57795	212.2021277	0	1	cisplatin	1
137.2900649	2	68.64503243	68.64503243	112.9097164	1	0.916241226	160.169625	176.4479167	0	1	cisplatin	1
183.4897488	4	45.87243721	16.13842586	148.3657294	6	0.918032452	178.89075	358.1732852	0	1	cisplatin	1
223.1176459	6	37.18627432	21.17826784	122.7680714	0	0.881454182	209.6766	194.5164474	0	1	cisplatin	1
159.3575811	4	39.83939527	34.51143234	59.94702595	1	0.903180269	201.772125	255.0577778	0	1	cisplatin	1
31.96384523	1	31.96384523	31.96384523	31.96384523	0	0.921032911	170.986275	276.0217391	0	1	cisplatin	1
137.1145746	4	34.27864365	40.39468396	55.68020667	4	0.871288968	199.692	428.2512315	0	1	cisplatin	1
16.86167748	4	4.215419369	3.492167748	9.232341982	1	0.963632568	179.7228	380.3	0	1	cisplatin	1
125.9662196	3	41.98873988	27.13583874	98.1853809	1	0.887568774	186.795225	274.8156425	0	1	cisplatin	1
121.8559036	3	40.61863453	14.01450973	103.4370584	4	0.869898699	192.619575	223.8647059	0	1	cisplatin	1
251.0549879	3	83.68499598	44.15401946	198.5159685	5	0.916039303	211.756725	231.0114613	0	1	cisplatin	1
55.05419369	2	27.52709685	27.52709685	43.77618721	2	0.909070096	181.802925	222.7875	0	1	cisplatin	1
58.85936793	3	19.61978931	15.79300649	36.08202595	0	0.919632283	233.80605	313.8765432	0	1	cisplatin	1
164.5634198	4	41.14085495	44.68835495	51.49720018	0	0.915884028	222.9894	254.0262009	0	1	cisplatin	1
175.7117748	3	58.57059159	64.08419369	99.59391009	0	0.92193387	217.581075	224.407563	0	1	cisplatin	1
7.629335495	2	3.814667748	3.814667748	6.984335495	0	0.929963036	192.20355	253.4615385	0	1	cisplatin	1
164.7546395	4	41.18865986	49.81987441	58.35188414	0	0.933559901	194.283675	195.6990291	0	1	cisplatin	1
220.1866654	2	110.0933327	110.0933327	161.3462845	4	0.921393641	175.978575	185.3114187	0	1	cisplatin	1
216.3389101	3	72.11297003	63.5498582	145.6482132	2	0.928376227	195.53175	212.525641	0	1	cisplatin	1
0	0	0	0	0	0	0	227.565675	0	0	1	cisplatin	1
0	0	0	0	0	0	0	180.970875	0	0	1	cisplatin	1
201.0881038	3	67.02936793	40.42153568	130.2788777	3	0.907687853	235.054125	226.8928571	0	1	cisplatin	1
564.972253	2	282.4861265	282.4861265	544.9314142	6	0.912924321	247.11885	160.3881163	0	1	cisplatin	1
59.19136144	1	59.19136144	59.19136144	59.19136144	0	0.927529458	184.299075	238.9277108	0	1	cisplatin	1
70.40454216	3	23.46818072	9.343006486	53.27569694	1	0.894931684	200.940075	191.07	0	1	cisplatin	1
62.79419369	3	20.9313979	14.01450973	43.99751622	0	0.92500014	233.80605	334.5164835	0	1	cisplatin	1
10.09867099	1	10.09867099	10.09867099	10.09867099	0	0.932592862	237.13425	536.7058824	0	1	cisplatin	1
149.1672326	5	29.83344652	26.38017423	67.90835495	0	0.916414227	272.9124	288.1784038	0	1	cisplatin	1
107.5552391	3	35.85174637	23.6705227	66.33220018	2	0.904087927	200.52405	275.3959732	0	1	cisplatin	1
269.7141492	3	89.9047164	45.20370342	202.2216005	6	0.912477593	247.11885	249.1013333	0	1	cisplatin	1
92.42621964	3	30.80873988	38.72685171	48.65003243	1	0.851744099	242.12655	216.7651515	0	1	cisplatin	1
69.02286468	3	23.00762156	16.54867099	44.9555227	0	0.921278219	225.069525	329.5775862	0	1	cisplatin	1
0	0	0	0	0	0	0	203.436225	0	0	1	cisplatin	1
135.2902391	3	45.09674637	22.39950973	98.49838739	0	0.88599201	258.76755	255.655914	0	1	cisplatin	1
100.5250649	5	20.10501297	19.22034847	36.61636144	2	0.926384788	233.80605	214.3741007	0	1	cisplatin	1
40.17335495	2	20.08667748	20.08667748	31.36468396	0	0.829766379	208.84455	253.8448276	0	1	cisplatin	1
38.30318072	2	19.15159036	19.15159036	24.33450973	0	0.936633158	240.46245	357.2321429	0	1	cisplatin	1
216.1712845	2	108.0856423	108.0856423	190.3444328	0	0.874617655	208.428525	156.0511945	0	1	cisplatin	1
157.8731038	7	22.55330054	16.70517423	37.41786468	2	0.924935914	246.702825	218.4093023	0	1	cisplatin	1
0	0	0	0	0	0	0	240.46245	0	0	1	cisplatin	1
141.6944004	3	47.23146679	48.44769045	48.87136144	0	0.904328179	265.007925	230.6517413	0	1	cisplatin	1
11.65583874	2	5.827919369	5.827919369	7.140838739	0	0.964745488	244.206675	488.7	0	1	cisplatin	1
48.00503243	4	12.00125811	10.93258712	24.8498582	2	0.934795893	372.342375	478.6621622	0	1	cisplatin	1
106.2842261	3	35.42807538	32.38751622	61.70653568	1	0.884202949	251.695125	298.3918919	0	1	cisplatin	1
249.6654458	2	124.8327229	124.8327229	222.5485941	2	0.883014042	215.916975	222.6051873	0	1	cisplatin	1
42.42136144	4	10.60534036	9.665506486	22.44534847	0	0.90732533	216.333	359.9193548	0	1	cisplatin	1
62.95069694	3	20.98356565	21.37667748	23.57884523	2	0.891939521	256.687425	241.8369565	0	1	cisplatin	1
195.9739425	3	65.32464751	39.19636144	154.5754133	0	0.914348281	274.5765	227.0749064	0	1	cisplatin	1
175.9599555	4	43.98998887	27.25043559	116.1425811	2	0.910589629	297.04185	228.6186441	0	1	cisplatin	1
203.2712845	2	101.6356423	101.6356423	169.6127553	0	0.913432254	263.75985	227.3127273	0	1	cisplatin	1
0	0	0	0	0	0	0	30.78585	0	0	1	cisplatin	1
99.05957459	2	49.5297873	49.5297873	60.6647164	0	0.925889965	81.956925	443.2481752	0	1	cisplatin	1
26.62835495	1	26.62835495	26.62835495	26.62835495	0	0.762108461	32.44995	257.7647059	0	1	cisplatin	1
28.8305227	3	9.610174234	7.408006486	20.77751622	0	0.899638895	104.8383	1104.511628	0	1	cisplatin	1
25.71618721	2	12.8580936	12.8580936	24.15901946	0	0.893319448	34.9461	478.8108108	0	1	cisplatin	1
74.91954216	2	37.45977108	37.45977108	59.50436793	6	0.850198871	124.8075	271.7207207	0	1	cisplatin	1
9.877341982	2	4.938670991	4.938670991	9.232341982	0	0.966862369	47.42685	204	0	1	cisplatin	1
0	0	0	0	0	0	0	47.42685	0	0	1	cisplatin	1
0	0	0	0	0	0	0	109.8306	0	0	1	cisplatin	1
0	0	0	0	0	0	0	56.163375	0	0	1	cisplatin	1
57.5503809	2	28.77519045	28.77519045	43.37936793	0	0.938753573	61.5717	218.3648649	0	1	cisplatin	1
168.4602715	5	33.69205431	10.63300649	86.4647164	5	0.916696591	83.205	304.8934426	0	1	cisplatin	1
0	0	0	0	0	0	0	67.812075	0	0	1	cisplatin	1
0	0	0	0	0	0	0	69.476175	0	0	1	cisplatin	1
0	0	0	0	0	0	0	69.8922	0	0	1	cisplatin	1
43.46318072	3	14.48772691	1.935	39.97101297	1	0.946499049	73.636425	303.4366197	0	1	cisplatin	1
80.86205838	2	40.43102919	40.43102919	64.42405189	3	0.941243802	78.628725	189.981982	0	1	cisplatin	1
36.08202595	3	12.02734198	11.92300649	21.95685171	0	0.830632813	79.04475	198.54	0	1	cisplatin	1
53.45118721	3	17.8170624	8.274335495	42.97468396	3	0.876504048	105.254325	438.9775281	0	1	cisplatin	1
0	0	0	0	0	0	0	79.8768	0	0	1	cisplatin	1
15.41517423	2	7.707587117	7.707587117	14.77017423	0	0.907873395	92.35755	243.7916667	0	1	cisplatin	1
0.645	1	0.645	0.645	0.645	0	1	94.8537	2191	0	1	cisplatin	1
0	0	0	0	0	0	0	89.445375	0	0	1	cisplatin	1
0	0	0	0	0	0	0	89.8614	0	0	1	cisplatin	1
1.557167748	1	1.557167748	1.557167748	1.557167748	0	1	89.8614	132	0	1	cisplatin	1
100.6357294	2	50.31786468	50.31786468	71.42737441	5	0.924885578	149.769	245.0273973	0	1	cisplatin	1
0	0	0	0	0	0	0	91.109475	0	0	1	cisplatin	1
24.22384523	2	12.11192261	12.11192261	16.70517423	0	0.913463049	123.97545	257.9714286	0	1	cisplatin	1
0	0	0	0	0	0	0	93.605625	0	0	1	cisplatin	1
63.10720018	4	15.77680004	14.58125811	31.36468396	0	0.916601014	149.352975	333.7282609	0	1	cisplatin	1
148.4574068	5	29.69148137	14.99150324	107.5283874	11	0.920345164	119.8152	360.6666667	0	1	cisplatin	1
97.01391009	2	48.50695504	48.50695504	84.4459036	3	0.879666191	141.032475	330.7727273	0	1	cisplatin	1
0	0	0	0	0	0	0	96.5178	0	0	1	cisplatin	1
326.0740722	4	81.51851806	12.96875811	295.9993883	10	0.924619522	164.7459	328.6325167	0	1	cisplatin	1
367.8995301	3	122.6331767	33.03251622	331.3748461	18	0.854210298	147.688875	391.9287054	0	1	cisplatin	1
115.3410778	2	57.67053892	57.67053892	80.2360454	0	0.895406818	102.34215	282.1390728	0	1	cisplatin	1
37.05901946	4	9.264754865	5.127587117	24.86884523	2	0.866303493	150.60105	362.25	0	1	cisplatin	1
196.71062	3	65.57020667	20.73167748	163.410936	10	0.83983797	178.89075	337.1393728	0	1	cisplatin	1
191.9284523	4	47.98211306	19.81950973	150.9994328	5	0.906459183	150.60105	198.2915129	0	1	cisplatin	1
304.5978526	4	76.14946315	49.71870342	187.3866005	4	0.911635735	195.53175	197.2584541	0	1	cisplatin	1
183.9671232	4	45.99178081	26.26950973	130.7831038	2	0.925378246	133.96005	243.7061224	0	1	cisplatin	1
115.1767099	2	57.58835495	57.58835495	114.5317099	1	0.907366993	123.97545	226.2969697	0	1	cisplatin	1
185.2302715	7	26.46146736	29.85335495	50.58503243	3	0.90531821	173.0664	336.262963	0	1	cisplatin	1
200.8936265	3	66.96454216	38.33003243	138.1832456	14	0.898379795	184.299075	348.8148148	0	1	cisplatin	1
84.46489063	5	16.89297813	13.79318072	35.39118721	2	0.916016293	220.077225	317.387931	0	1	cisplatin	1
55.83670991	5	11.16734198	12.99167748	20.77751622	4	0.928810906	140.61645	418.5274725	0	1	cisplatin	1
0	0	0	0	0	0	0	118.98315	0	0	1	cisplatin	1
59.32887766	2	29.66443883	29.66443883	30.49835495	1	0.907340977	128.1357	267.4074074	0	1	cisplatin	1
118.9818841	5	23.79637683	16.86167748	55.00835495	2	0.850449973	154.345275	321.15	0	1	cisplatin	1
346.2904013	3	115.4301338	5.049335495	338.7717303	13	0.932435811	172.650375	296.4578059	0	1	cisplatin	1
123.0352391	3	41.01174637	15.68234198	93.11705838	2	0.79340368	192.619575	403.6627907	0	1	cisplatin	1
1.29	1	1.29	1.29	1.29	0	1	123.559425	285.3333333	0	1	cisplatin	1
227.3196395	7	32.47423421	4.782167748	125.6420908	7	0.930842579	196.779825	313.4662577	0	1	cisplatin	1
114.6502391	3	38.21674637	21.59800649	73.83188414	3	0.920273945	141.032475	351.87	0	1	cisplatin	1
24.26968396	4	6.067420991	5.505419369	12.61384523	0	0.940384306	179.7228	534.8823529	0	1	cisplatin	1
15.52583874	3	5.17527958	4.404335495	8.919335495	0	0.946645077	235.886175	572.6666667	0	1	cisplatin	1
43.37936793	4	10.84484198	4.537919369	32.10136144	3	0.938236148	215.50095	486.3428571	0	1	cisplatin	1
215.1484523	6	35.85807538	34.34543559	79.85821315	12	0.917208995	177.642675	325.742515	0	1	cisplatin	1
267.7064587	9	29.74516208	11.65583874	155.7737359	15	0.850302119	190.955475	273.1923077	0	1	cisplatin	1
12.72450973	2	6.362254865	6.362254865	12.07950973	0	0.827143427	148.1049	737.68	0	1	cisplatin	1
28.25034847	3	9.416782823	6.495838739	18.90734198	0	0.547595902	139.7844	431.6666667	0	1	cisplatin	1
149.4992261	4	37.37480653	33.00959685	82.83503243	0	0.910896701	176.3946	261.4626168	0	1	cisplatin	1
219.468975	8	27.43362187	15.9724291	97.47555513	12	0.871781208	193.0356	319.1784615	0	1	cisplatin	1
369.8882335	4	92.47205838	73.5054518	219.0073299	20	0.915028401	143.528625	281.9130435	0	1	cisplatin	1
128.8402391	3	42.94674637	35.39118721	86.30821315	1	0.832608668	143.1126	272.9044944	0	1	cisplatin	1
453.9864142	7	64.85520203	39.57419369	224.9151297	0	0.858561248	230.061825	347.638126	0	1	cisplatin	1
92.40723261	3	30.80241087	16.75101297	62.01954216	4	0.851119934	175.146525	273.3650794	0	1	cisplatin	1
80.72454216	2	40.36227108	40.36227108	41.84118721	2	0.926443236	210.50865	481.7777778	0	1	cisplatin	1
2.469335495	1	2.469335495	2.469335495	2.469335495	0	1	168.90615	348	0	1	cisplatin	1
486.3929175	5	97.27858349	40.28401946	285.2131362	9	0.895075122	193.86765	256.8948905	0	1	cisplatin	1
132.8019166	4	33.20047914	17.31776135	89.46838739	6	0.927366811	216.749025	360.2562814	0	1	cisplatin	1
132.2217423	6	22.03695706	20.35384523	62.13020667	6	0.643791716	175.146525	309.0867347	0	1	cisplatin	1
36.47884523	3	12.15961508	12.1443355	16.81583874	0	0.921917636	169.322175	332.5892857	0	1	cisplatin	1
130.1760778	4	32.54401946	33.81110009	38.23835495	8	0.941115332	194.6997	331.9746193	0	1	cisplatin	1
296.6555106	2	148.3277553	148.3277553	249.4251297	2	0.884895583	187.21125	189.4962406	0	1	cisplatin	1
207.4274393	3	69.14247976	55.79087117	124.6113939	3	0.872655952	164.7459	255.9041096	0	1	cisplatin	1
100.7005551	6	16.78342586	16.86167748	35.18884523	0	0.919026117	215.50095	272.4685315	0	1	cisplatin	1
116.5394004	7	16.64848577	15.83884523	38.94818072	0	0.897791371	194.283675	337.9337349	0	1	cisplatin	1
0	0	0	0	0	0	0	148.1049	0	0	1	cisplatin	1
133.3094004	3	44.43646679	54.39020667	72.84702595	0	0.921357486	158.0895	253.0486486	0	1	cisplatin	1
95.38405189	4	23.84601297	11.08909036	72.56087117	6	0.909700027	172.23435	438.7569444	0	1	cisplatin	1
273.5193234	5	54.70386468	39.30702595	118.5392261	4	0.918521628	198.0279	251.7190722	0	1	cisplatin	1
58.74870342	5	11.74974068	10.52234198	24.11318072	1	0.910675663	182.634975	331.2	0	1	cisplatin	1
429.6028081	6	71.60046802	31.17576784	277.4240398	8	0.862118844	170.154225	261.3666093	0	1	cisplatin	1
112.8907294	4	28.22268234	19.58475486	62.28670991	0	0.918297622	193.0356	179.8064516	0	1	cisplatin	1
0	0	0	0	0	0	0	179.306775	0	0	1	cisplatin	1
190.039291	6	31.67321516	32.19860009	51.00870342	10	0.8966981	159.337575	262.3355932	0	1	cisplatin	1
72.40436793	4	18.10109198	5.238251622	59.08069694	0	0.919826086	193.86765	383.6635514	0	1	cisplatin	1
70.53419369	2	35.26709685	35.26709685	38.41384523	6	0.929232664	261.679725	368.6869565	0	1	cisplatin	1
165.2352715	4	41.30881788	28.06143234	106.6430714	3	0.894215922	164.329875	373.2599119	0	1	cisplatin	1
376.1437562	4	94.03593905	33.96760333	307.5635495	6	0.878673724	238.382325	374.5769981	0	1	cisplatin	1
58.85936793	4	14.71484198	13.29125811	26.84968396	4	0.918613151	174.7305	338.9659091	0	1	cisplatin	1
155.3310778	4	38.83276946	37.57043559	73.20587117	4	0.902014126	187.21125	243.3230088	0	1	cisplatin	1
118.0048906	7	16.85784152	4.782167748	61.37454216	3	0.927448156	235.47015	374.4431818	0	1	cisplatin	1
235.1781686	5	47.03563373	32.92185171	122.1957618	3	0.931791326	200.52405	325.7032258	0	1	cisplatin	1
209.389291	4	52.34732275	49.18436793	86.21653568	0	0.916673928	176.810625	226.024911	0	1	cisplatin	1
265.0884847	4	66.27212117	67.00961306	107.0667423	2	0.892125294	221.741325	208.0110803	0	1	cisplatin	1
4.404335495	1	4.404335495	4.404335495	4.404335495	0	0.935085737	205.51635	297.2222222	0	1	cisplatin	1
354.8207822	4	88.70519554	55.48179703	223.0338332	6	0.930351272	207.18045	271.70282	0	1	cisplatin	1
165.0519166	3	55.01730553	60.79436793	77.62919369	2	0.921814853	262.9278	315.5042735	0	1	cisplatin	1
62.80205838	2	31.40102919	31.40102919	39.93303892	1	0.933562125	191.3715	324.525	0	1	cisplatin	1
14.88083874	2	7.440419369	7.440419369	9.186503243	0	0.924175016	193.0356	413.3846154	0	1	cisplatin	1
71.60286468	6	11.93381078	13.26833874	19.81950973	2	0.912004772	299.954025	385.6814159	0	1	cisplatin	1
61.3097164	4	15.3274291	16.02776135	28.60919369	0	0.941425263	210.924675	388.7901235	0	1	cisplatin	1
121.1840519	4	30.29601297	29.3055936	55.32136144	6	0.927449332	210.924675	276.4120879	0	1	cisplatin	1
180.2726135	5	36.0545227	18.41884523	93.82688414	11	0.910670183	259.5996	325.9781818	0	1	cisplatin	1
86.0410454	5	17.20820908	6.717167748	38.77269045	4	0.929202525	209.260575	359.0076336	0	1	cisplatin	1
0	0	0	0	0	0	0	220.909275	0	0	1	cisplatin	1
87.28520667	2	43.64260333	43.64260333	63.06136144	1	0.828462323	251.695125	260.3846154	0	1	cisplatin	1
0	0	0	0	0	0	0	377.7507	0	0	1	cisplatin	1
0	0	0	0	0	0	0	411.86475	0	0	1	cisplatin	1
149.1292586	1	149.1292586	149.1292586	149.1292586	2	0.886366862	483.005025	244.6534653	0	1	cisplatin	1
32.81118721	2	16.4055936	16.4055936	32.16618721	3	0.791284012	48.2589	293.4705882	0	1	cisplatin	1
12.03367099	1	12.03367099	12.03367099	12.03367099	0	0.91786725	50.339025	492	0	1	cisplatin	1
27.33818072	1	27.33818072	27.33818072	27.33818072	0	0.911720288	34.11405	258.7631579	0	1	cisplatin	1
0	0	0	0	0	0	0	47.010825	0	0	1	cisplatin	1
51.02769045	1	51.02769045	51.02769045	51.02769045	2	0.935838782	40.77045	417.8108108	0	1	cisplatin	1
46.65020667	2	23.32510333	23.32510333	31.72352919	0	0.931106761	55.331325	390.8688525	0	1	cisplatin	1
66.64520667	6	11.10753444	11.54517423	16.97234198	1	0.917322836	118.98315	452.3809524	0	1	cisplatin	1
50.85220018	3	16.95073339	0.645	49.56220018	3	0.86403954	77.38065	293.9295775	0	1	cisplatin	1
62.01954216	3	20.67318072	10.78950973	49.02786468	0	0.93173373	79.460775	474.8372093	0	1	cisplatin	1
127.1265681	2	63.56328405	63.56328405	106.2383874	7	0.918881244	109.414575	448.0732984	0	1	cisplatin	1
159.098278	3	53.03275934	65.79786468	79.2859036	0	0.923735931	94.437675	213.1394231	0	1	cisplatin	1
29.80751622	1	29.80751622	29.80751622	29.80751622	2	0.935797232	71.972325	422.9347826	0	1	cisplatin	1
13.70150324	1	13.70150324	13.70150324	13.70150324	0	0.942740495	72.804375	600.88	0	1	cisplatin	1
21.80034847	1	21.80034847	21.80034847	21.80034847	1	0.923191525	94.437675	662.3043478	0	1	cisplatin	1
71.03055513	2	35.51527757	35.51527757	48.09670991	2	0.830553529	89.02935	315.7291667	0	1	cisplatin	1
0	0	0	0	0	0	0	61.987725	0	0	1	cisplatin	1
107.5094004	3	35.83646679	39.35286468	58.16852919	2	0.896174622	109.8306	365.5935484	0	1	cisplatin	1
59.01587117	4	14.75396779	15.06026135	25.40318072	0	0.888002805	87.781275	335.4534884	0	1	cisplatin	1
24.97950973	3	8.326503243	7.251503243	10.8543355	1	0.803483675	109.414575	428.2222222	0	1	cisplatin	1
62.61870342	4	15.65467586	12.56800649	32.81118721	1	0.927260431	157.25745	396.53125	0	1	cisplatin	1
41.22303892	2	20.61151946	20.61151946	40.57803892	0	0.957618898	80.292825	624.6153846	0	1	cisplatin	1
119.0087359	7	17.00124798	17.66318072	35.39118721	1	0.906966508	112.32675	458.3352273	0	1	cisplatin	1
55.47786468	2	27.73893234	27.73893234	54.83286468	0	0.843789667	97.34985	331.5921053	0	1	cisplatin	1
233.0408267	3	77.68027555	16.92650324	209.6184847	0	0.890507689	134.376075	256.8684211	0	1	cisplatin	1
11.54517423	1	11.54517423	11.54517423	11.54517423	0	0.930332163	142.696575	819.1875	0	1	cisplatin	1
62.46220018	2	31.23110009	31.23110009	33.29968396	4	0.892399671	128.551725	445.5252525	0	1	cisplatin	1
170.1281038	4	42.53202595	22.61134523	114.5395746	11	0.921775965	157.673475	391.4166667	0	1	cisplatin	1
75.34321315	5	15.06864263	19.22034847	26.53667748	0	0.925284309	156.4254	463.5277778	0	1	cisplatin	1
77.76670991	3	25.92223664	13.36950973	61.28286468	4	0.913800958	105.67035	367.1666667	0	1	cisplatin	1
109.7574068	5	21.95148137	13.36950973	58.21436793	3	0.902876647	192.20355	286.3708609	0	1	cisplatin	1
29.31901946	2	14.65950973	14.65950973	17.12884523	0	0.895129983	126.4716	537.6428571	0	1	cisplatin	1
0	0	0	0	0	0	0	106.086375	0	0	1	cisplatin	1
106.2652391	6	17.71087318	14.44767423	32.96769045	3	0.877536366	227.14965	434.2451613	0	1	cisplatin	1
121.7910778	6	20.29851297	4.482587117	65.9353809	5	0.774580336	198.443925	350.9781421	0	1	cisplatin	1
322.3448461	4	80.58621153	33.13368721	249.8488007	8	0.903866687	198.0279	327.7969095	0	1	cisplatin	1
31.03269045	4	7.758172613	2.847167748	24.04835495	1	0.958464395	237.9663	317.3541667	0	1	cisplatin	1
153.6442586	5	30.72885171	28.25034847	69.22520667	6	0.928685838	177.22665	314.2334802	0	1	cisplatin	1
214.6219814	7	30.66028306	12.83517423	129.5579295	6	0.876467771	153.0972	337.8681672	0	1	cisplatin	1
80.32772288	5	16.06554458	10.09867099	27.76185171	0	0.870134427	215.084925	427.0089286	0	1	cisplatin	1
72.71737441	5	14.54347488	13.48017423	35.01335495	5	0.912670135	129.383775	389.8956522	0	1	cisplatin	1
68.75569694	3	22.91856565	24.66650324	30.7655227	0	0.938565294	148.93695	307.5495495	0	1	cisplatin	1
62.72936793	7	8.961338275	7.251503243	18.15167748	2	0.927112572	199.275975	349.847619	0	1	cisplatin	1
223.2472975	8	27.90591218	23.60176459	57.03503243	10	0.915535263	196.779825	289.5107034	0	1	cisplatin	1
58.01202595	2	29.00601297	29.00601297	33.41034847	3	0.87562539	143.528625	370.5789474	0	1	cisplatin	1
133.5575811	7	19.07965444	21.37667748	46.51269045	8	0.917052815	215.084925	338.1578947	0	1	cisplatin	1
184.1884523	3	61.39615075	42.9098582	98.47940036	5	0.918683156	204.6843	462.9444444	0	1	cisplatin	1
0	0	0	0	0	0	0	119.399175	0	0	1	cisplatin	1
174.3949231	9	19.37721367	13.48017423	48.51251622	14	0.821359427	284.977125	359.4913495	0	1	cisplatin	1
101.5668841	3	33.85562805	35.05919369	54.05034847	2	0.923871511	190.53945	178.7310345	0	1	cisplatin	1
351.9467627	6	58.65779378	32.62227108	183.4406524	2	0.929646962	225.901575	323.5663717	0	1	cisplatin	1
82.15205838	3	27.38401946	27.58636144	29.96401946	0	0.936775113	162.665775	179.8888889	0	1	cisplatin	1
276.7443234	8	34.59304043	36.09151946	68.13754865	1	0.895161109	186.795225	275.2578947	0	1	cisplatin	1
246.7312076	3	82.24373585	71.2060454	158.9954782	5	0.935744173	182.21895	187.2063492	0	1	cisplatin	1
232.8574717	4	58.21436793	55.87861631	85.19370342	0	0.919020775	166.41	269.8643533	0	1	cisplatin	1
102.2577229	4	25.56443072	21.21068072	58.27919369	5	0.903535672	247.11885	350.3096774	0	1	cisplatin	1
236.460304	3	78.82010132	52.72237441	145.3889101	2	0.936615688	190.955475	218.0729483	0	1	cisplatin	1
130.2487683	2	65.12438414	65.12438414	85.42289712	0	0.826011309	222.573375	263.4107143	0	1	cisplatin	1
198.5428202	5	39.70856404	35.70419369	113.2764263	0	0.91318769	176.810625	206.2421875	0	1	cisplatin	1
213.2324393	4	53.30810982	54.76410658	103.0592261	3	0.918754525	172.23435	228.7458194	0	1	cisplatin	1
72.22887766	5	14.44577553	11.27800649	30.6548582	0	0.928753773	178.474725	191.1714286	0	1	cisplatin	1
41.26101297	2	20.63050649	20.63050649	22.88800649	0	0.850285601	162.24975	327.7377049	0	1	cisplatin	1
90.82321315	6	15.13720219	8.675087117	45.11202595	3	0.909234578	276.656625	278.5251799	0	1	cisplatin	1
0	0	0	0	0	0	0	237.13425	0	0	1	cisplatin	1
129.7065681	1	129.7065681	129.7065681	129.7065681	2	0.929404431	37.858275	347.4463277	0	1	cisplatin	1
28.02901946	2	14.01450973	14.01450973	21.80034847	0	0.914581288	68.644125	615.5609756	0	1	cisplatin	1
0	0	0	0	0	0	0	32.44995	0	0	1	cisplatin	1
0	0	0	0	0	0	0	33.698025	0	0	1	cisplatin	1
45.15786468	3	15.05262156	14.54884523	29.96401946	0	0.909357263	49.506975	406.8032787	0	1	cisplatin	1
0	0	0	0	0	0	0	56.163375	0	0	1	cisplatin	1
29.05185171	2	14.52592586	14.52592586	26.20468396	2	0.932770469	58.2435	233.5952381	0	1	cisplatin	1
0	0	0	0	0	0	0	63.651825	0	0	1	cisplatin	1
19.91118721	1	19.91118721	19.91118721	19.91118721	0	0.894946624	69.8922	728.25	0	1	cisplatin	1
0	0	0	0	0	0	0	69.476175	0	0	1	cisplatin	1
43.99751622	2	21.99875811	21.99875811	39.21534847	0	0.914999886	83.205	421.5211268	0	1	cisplatin	1
0	0	0	0	0	0	0	123.559425	0	0	1	cisplatin	1
4.404335495	1	4.404335495	4.404335495	4.404335495	0	0.878679656	77.38065	225.6666667	0	1	cisplatin	1
0	0	0	0	0	0	0	79.04475	0	0	1	cisplatin	1
10.52234198	1	10.52234198	10.52234198	10.52234198	0	0.945352499	94.437675	609.75	0	1	cisplatin	1
0	0	0	0	0	0	0	80.70885	0	0	1	cisplatin	1
7.251503243	1	7.251503243	7.251503243	7.251503243	0	0.932773116	81.5409	162.6666667	0	1	cisplatin	1
15.19384523	2	7.596922613	7.596922613	10.14450973	0	0.935782626	100.262025	825.5652174	0	1	cisplatin	1
11.54517423	2	5.772587117	5.772587117	8.053006486	0	0.935962243	183.467025	273.0588235	0	1	cisplatin	1
97.72373585	3	32.57457862	8.698006486	82.41922613	0	0.89453465	171.4023	292.129771	0	1	cisplatin	1
42.75335495	2	21.37667748	21.37667748	24.22384523	2	0.885708366	140.61645	659.0684932	0	1	cisplatin	1
40.01685171	3	13.33895057	19.55234198	19.81950973	1	0.907559188	113.99085	342.5614035	0	1	cisplatin	1
7.030174234	1	7.030174234	7.030174234	7.030174234	0	1	114.406875	272	0	1	cisplatin	1
0	0	0	0	0	0	0	90.69345	0	0	1	cisplatin	1
48.1805227	3	16.06017423	13.48017423	21.26601297	1	0.930159079	142.696575	345.2027027	0	1	cisplatin	1
98.60905189	4	24.65226297	32.38751622	33.18901946	4	0.874713687	108.99855	400.6078431	0	1	cisplatin	1
116.0050649	3	38.66835495	35.32636144	71.22503243	0	0.917369638	135.62415	466.2993631	0	1	cisplatin	1
31.47534847	3	10.49178282	11.65583874	12.83517423	0	0.911853825	105.254325	649.9615385	0	1	cisplatin	1
101.0973744	3	33.6991248	34.32251622	60.70269045	0	0.919605612	150.185025	333.4966443	0	1	cisplatin	1
46.66919369	2	23.33459685	23.33459685	32.54401946	0	0.915725348	143.528625	296.4603175	0	1	cisplatin	1
133.1339101	4	33.28347752	33.07835495	56.87852919	9	0.91642792	119.399175	322.1775701	0	1	cisplatin	1
145.8394328	4	36.4598582	28.38393234	83.48789712	6	0.922622402	153.0972	309.4641148	0	1	cisplatin	1
217.2399555	2	108.6199777	108.6199777	161.7620908	4	0.875811623	131.047875	284.2715232	0	1	cisplatin	1
89.8003809	3	29.9334603	26.51769045	57.05401946	1	0.900443085	141.864525	288.5813953	0	1	cisplatin	1
223.9571232	3	74.65237441	36.03618721	180.402265	7	0.908493243	146.4408	310.827044	0	1	cisplatin	1
176.513278	3	58.83775934	38.10870342	122.9894004	4	0.92410882	156.4254	262.9372385	0	1	cisplatin	1
26.80384523	2	13.40192261	13.40192261	22.39950973	2	0.886005307	195.947775	335.325	0	1	cisplatin	1
66.73688414	3	22.24562805	31.2998582	34.14702595	0	0.935477405	152.681175	479.1956522	0	1	cisplatin	1
159.8460778	4	39.96151946	31.57651946	94.11303892	1	0.903369967	158.0895	440.8421053	0	1	cisplatin	1
271.328278	7	38.76118257	10.74367099	98.02887766	1	0.88613924	175.146525	308.1704261	0	1	cisplatin	1
[truncated: 187,363 more rows]
