# Supplementary material for: Modeling Chemotherapeutic Neurotoxicity with Human Induced Pluripotent Stem Cell-Derived Neuronal Cells
Source: PLoS One. 2015 Feb 17;10(2):e0118020. doi: 10.1371/journal.pone.0118020 (PMC4331516; doi:10.1371/journal.pone.0118020)
Supplement: S3 Table — (GZ) [file pone.0118020.s011.gz › iCell-neuron.siRNA.cell-level-outgrowth.txt]

Total_Outgrowth	Processes	Mean_Process_Length	Median_Process_Length	Max_Process_Length	Branches	Straightness	Cell_Body_Area	Mean_Outgrowth_Intensity	dose	cell_line	treatment	expt
0	0	0	0	0	0	0	28.705725	0	0	1	NTC	1
0	0	0	0	0	0	0	37.44225	0	0	1	NTC	1
0	0	0	0	0	0	0	47.010825	0	0	1	NTC	1
0	0	0	0	0	0	0	52.835175	0	0	1	NTC	1
83.16702595	3	27.72234198	35.94450973	46.57751622	0	0.923514484	78.2127	249.8760331	0	1	NTC	1
45.55468396	1	45.55468396	45.55468396	45.55468396	3	0.909352548	114.406875	488.8552632	0	1	NTC	1
11.23216775	3	3.744055916	4.137167748	4.515	0	0.932723182	101.094075	171.05	0	1	NTC	1
12.41150324	2	6.205751622	6.205751622	11.76650324	0	0.949912275	143.1126	485.3333333	0	1	NTC	1
11.54517423	2	5.772587117	5.772587117	10.90017423	0	0.827188059	154.345275	458.9375	0	1	NTC	1
5.205838739	1	5.205838739	5.205838739	5.205838739	0	1	123.97545	568.7	0	1	NTC	1
17.23950973	1	17.23950973	17.23950973	17.23950973	0	0.901184638	127.30365	407.88	0	1	NTC	1
0.645	1	0.645	0.645	0.645	0	1	169.322175	2455.285714	0	1	NTC	1
53.92069694	2	26.96034847	26.96034847	46.2455227	0	0.564247821	247.11885	465.9473684	0	1	NTC	1
62.57286468	2	31.28643234	31.28643234	34.54384523	4	0.83220108	118.567125	335.4387755	0	1	NTC	1
58.32503243	1	58.32503243	58.32503243	58.32503243	0	0.798094449	189.291375	307.9156627	0	1	NTC	1
58.57321315	1	58.57321315	58.57321315	58.57321315	2	0.943524765	119.399175	313.5494505	0	1	NTC	1
2.58	2	1.29	1.29	1.935	0	1	210.092625	848.5714286	0	1	NTC	1
161.6704133	4	40.41760333	24.97950973	91.0903809	2	0.917105646	132.711975	212.1574468	0	1	NTC	1
114.7609036	3	38.25363453	51.4055227	62.7103809	0	0.916616089	143.94465	343.1176471	0	1	NTC	1
23.89185171	2	11.94592586	11.94592586	17.55251622	0	0.95152969	166.41	437.6060606	0	1	NTC	1
0	0	0	0	0	0	0	134.7921	0	0	1	NTC	1
0	0	0	0	0	0	0	135.208125	0	0	1	NTC	1
0	0	0	0	0	0	0	137.28825	0	0	1	NTC	1
20.88818072	3	6.962726907	6.072167748	14.17101297	0	0.903281134	194.283675	459	0	1	NTC	1
0	0	0	0	0	0	0	141.032475	0	0	1	NTC	1
46.18069694	2	23.09034847	23.09034847	43.71136144	1	0.933791047	141.032475	379.1904762	0	1	NTC	1
28.13968396	2	14.06984198	14.06984198	17.88450973	0	0.930392511	267.504075	267.4358974	0	1	NTC	1
51.71852919	3	17.23950973	0.645	50.42852919	0	0.854168625	167.24205	362.7794118	0	1	NTC	1
42.10835495	3	14.03611832	5.427167748	32.16618721	0	0.887684735	173.89845	259.28	0	1	NTC	1
0	0	0	0	0	0	0	149.352975	0	0	1	NTC	1
65.57653568	3	21.85884523	4.671503243	60.26003243	2	0.798092851	319.091175	204.4117647	0	1	NTC	1
0	0	0	0	0	0	0	151.4331	0	0	1	NTC	1
144.6790843	2	72.33954216	72.33954216	104.7728971	0	0.838450822	153.513225	262.6528497	0	1	NTC	1
48.7148582	3	16.23828607	13.85800649	30.56318072	0	0.855907247	260.847675	559.125	0	1	NTC	1
132.2675811	2	66.13379054	66.13379054	95.03307135	0	0.877421866	155.59335	475.4469274	0	1	NTC	1
186.4174717	1	186.4174717	186.4174717	186.4174717	4	0.923231787	156.009375	212.0244898	0	1	NTC	1
63.86286468	2	31.93143234	31.93143234	45.02034847	1	0.931837196	169.322175	257.0978261	0	1	NTC	1
72.52289712	3	24.17429904	25.38419369	39.24220018	0	0.953643936	158.92155	411.5053763	0	1	NTC	1
27.49468396	3	9.164894655	1.557167748	25.29251622	0	0.932625302	229.6458	387.35	0	1	NTC	1
141.1679295	2	70.58396477	70.58396477	134.9392586	0	0.889946998	159.337575	209.3043478	0	1	NTC	1
73.94254865	4	18.48563716	18.81959685	25.62450973	1	0.867038107	159.337575	294.984	0	1	NTC	1
2.847167748	1	2.847167748	2.847167748	2.847167748	0	0.942926209	210.924675	202.4	0	1	NTC	1
3.87	2	1.935	1.935	3.225	0	1	197.611875	183.875	0	1	NTC	1
101.9715681	3	33.9905227	43.82202595	51.65370342	2	0.904123021	211.756725	205.5857143	0	1	NTC	1
22.06751622	1	22.06751622	22.06751622	22.06751622	0	0.906082941	161.833725	363.8666667	0	1	NTC	1
33.72335495	2	16.86167748	16.86167748	16.86167748	0	0.886584602	304.5303	313.0208333	0	1	NTC	1
47.95919369	3	15.9863979	21.22017423	23.89185171	0	0.928114838	306.1944	274.3780488	0	1	NTC	1
0	0	0	0	0	0	0	162.665775	0	0	1	NTC	1
41.88702595	1	41.88702595	41.88702595	41.88702595	0	0.905057109	210.092625	253.3548387	0	1	NTC	1
2.202167748	1	2.202167748	2.202167748	2.202167748	0	0.947822366	207.18045	503	0	1	NTC	1
28.80367099	2	14.4018355	14.4018355	28.15867099	0	0.963989789	173.0664	524.0434783	0	1	NTC	1
78.36587117	4	19.59146779	9.131170991	59.45852919	1	0.890161253	295.37775	342.648	0	1	NTC	1
43.11220018	1	43.11220018	43.11220018	43.11220018	1	0.893242266	165.57795	262.875	0	1	NTC	1
86.75873585	3	28.91957862	33.28069694	48.27220018	0	0.923556608	259.5996	258.2831858	0	1	NTC	1
126.9052391	3	42.30174637	55.79087117	65.04220018	0	0.902683115	247.534875	261.3028571	0	1	NTC	1
0	0	0	0	0	0	0	168.0741	0	0	1	NTC	1
18.30818072	1	18.30818072	18.30818072	18.30818072	0	0.872641319	208.84455	335.826087	0	1	NTC	1
111.4632132	5	22.29264263	10.965	74.87370342	1	0.90260302	270.000225	397.0962567	0	1	NTC	1
134.6262521	4	33.65656302	15.62700973	99.34572937	3	0.7700404	172.23435	303.9032258	0	1	NTC	1
47.09286468	2	23.54643234	23.54643234	46.44786468	0	0.880533005	271.2483	321.8	0	1	NTC	1
31.89901946	1	31.89901946	31.89901946	31.89901946	2	0.855731416	172.650375	256.1041667	0	1	NTC	1
57.23737441	1	57.23737441	57.23737441	57.23737441	1	0.907597829	190.955475	469.9605263	0	1	NTC	1
68.29405189	2	34.14702595	34.14702595	45.62737441	0	0.913841899	218.413125	190.712766	0	1	NTC	1
128.9509036	1	128.9509036	128.9509036	128.9509036	1	0.87147541	296.2098	406.9378531	0	1	NTC	1
22.17818072	2	11.08909036	11.08909036	21.53318072	0	0.929674454	242.9586	352.2	0	1	NTC	1
0	0	0	0	0	0	0	177.642675	0	0	1	NTC	1
0	0	0	0	0	0	0	233.80605	0	0	1	NTC	1
234.8304458	4	58.70761144	68.86636144	90.64772288	6	0.855749196	240.46245	258.7238372	0	1	NTC	1
37.12384523	1	37.12384523	37.12384523	37.12384523	0	0.869422749	262.511775	637.625	0	1	NTC	1
144.5684198	2	72.28420991	72.28420991	108.9559036	1	0.760080496	302.8662	317.3636364	0	1	NTC	1
14.23583874	1	14.23583874	14.23583874	14.23583874	0	0.935472759	201.772125	368.4761905	0	1	NTC	1
134.3322326	4	33.58305815	40.36227108	51.13835495	2	0.933696304	215.50095	292.7989691	0	1	NTC	1
59.28303892	2	29.64151946	29.64151946	29.69685171	1	0.881629637	203.85225	456.9512195	0	1	NTC	1
90.09440036	1	90.09440036	90.09440036	90.09440036	0	0.806712378	203.436225	188.2956522	0	1	NTC	1
46.55852919	2	23.27926459	23.27926459	25.51384523	1	0.890982427	194.6997	209.1692308	0	1	NTC	1
29.05185171	1	29.05185171	29.05185171	29.05185171	0	0.817133552	185.131125	152.2682927	0	1	NTC	1
66.93922613	2	33.46961306	33.46961306	58.35188414	2	0.884692935	189.291375	359.6	0	1	NTC	1
36.47884523	2	18.23942261	18.23942261	33.63167748	0	0.725102927	188.0433	297.4	0	1	NTC	1
63.26370342	2	31.63185171	31.63185171	54.23370342	0	0.891307765	273.74445	500.9545455	0	1	NTC	1
65.44688414	2	32.72344207	32.72344207	52.56587117	1	0.846599136	188.459325	358.4705882	0	1	NTC	1
147.6290519	2	73.81452595	73.81452595	146.9840519	0	0.916546102	232.974	397.7075472	0	1	NTC	1
44.66936793	3	14.88978931	11.65583874	29.89919369	0	0.904504519	226.733625	361.0169492	0	1	NTC	1
109.6657294	3	36.55524312	37.95220018	48.77968396	6	0.926843568	190.123425	273.71875	0	1	NTC	1
0	0	0	0	0	0	0	237.13425	0	0	1	NTC	1
42.2648582	2	21.1324291	21.1324291	23.15517423	1	0.946189267	248.366925	613.015873	0	1	NTC	1
55.14587117	3	18.38195706	17.61734198	22.3805227	2	0.930357624	260.847675	297.2337662	0	1	NTC	1
48.16153568	3	16.05384523	8.541503243	31.07852919	0	0.94584544	231.725925	482.8939394	0	1	NTC	1
76.3660454	4	19.09151135	17.29484198	32.16618721	1	0.921117623	267.504075	330.4907407	0	1	NTC	1
89.6059036	2	44.8029518	44.8029518	70.43139387	0	0.923493354	226.733625	173.4608696	0	1	NTC	1
110.0704133	4	27.51760333	30.9773582	47.47069694	0	0.916822959	277.9047	353.8951049	0	1	NTC	1
45.44401946	1	45.44401946	45.44401946	45.44401946	0	0.930512584	223.82145	280.6461538	0	1	NTC	1
80.41940036	1	80.41940036	80.41940036	80.41940036	0	0.917201655	238.79835	458.03	0	1	NTC	1
62.66454216	2	31.33227108	31.33227108	41.93286468	0	0.902815224	290.801475	343.75	0	1	NTC	1
128.5730714	3	42.85769045	39.39870342	64.79401946	0	0.742596127	290.801475	315.2897727	0	1	NTC	1
129.0694328	2	64.5347164	64.5347164	72.16405189	0	0.898210952	265.42395	295.8414634	0	1	NTC	1
83.8009036	2	41.9004518	41.9004518	67.20639387	0	0.919383967	286.641225	345.3113208	0	1	NTC	1
0	0	0	0	0	0	0	210.50865	0	0	1	NTC	1
76.7897164	3	25.59657213	27.22751622	28.20450973	0	0.940981745	297.04185	326.3529412	0	1	NTC	1
12.41150324	2	6.205751622	6.205751622	8.274335495	0	0.907990553	361.1097	302.7727273	0	1	NTC	1
16.64034847	2	8.320174234	8.320174234	11.32384523	0	0.956701985	382.326975	232.6538462	0	1	NTC	1
0	0	0	0	0	0	0	243.374625	0	0	1	NTC	1
18.90734198	2	9.453670991	9.453670991	12.03367099	0	0.878097311	291.633525	442.8	0	1	NTC	1
87.59821315	2	43.79910658	43.79910658	68.04587117	0	0.881780085	325.747575	510.7868852	0	1	NTC	1
20.15150324	2	10.07575162	10.07575162	14.19	0	0.979935512	440.15445	370.6969697	0	1	NTC	1
54.23370342	2	27.11685171	27.11685171	30.60901946	0	0.747207709	310.35465	599.9759036	0	1	NTC	1
49.89419369	3	16.6313979	18.52950973	23.57884523	0	0.907543908	432.666	452.3888889	0	1	NTC	1
11.65583874	1	11.65583874	11.65583874	11.65583874	1	0.935885064	374.4225	1092.703704	0	1	NTC	1
26.80384523	1	26.80384523	26.80384523	26.80384523	0	0.92989546	23.2974	599.7435897	0	1	NTC	1
1.29	1	1.29	1.29	1.29	0	1	41.6025	204.3333333	0	1	NTC	1
1.29	2	0.645	0.645	0.645	0	1	75.300525	2368	0	1	NTC	1
22.13234198	2	11.06617099	11.06617099	21.48734198	0	0.905436488	66.564	368.0294118	0	1	NTC	1
0	0	0	0	0	0	0	46.178775	0	0	1	NTC	1
22.71251622	1	22.71251622	22.71251622	22.71251622	0	0.882714859	63.2358	180.625	0	1	NTC	1
0	0	0	0	0	0	0	82.37295	0	0	1	NTC	1
47.04702595	1	47.04702595	47.04702595	47.04702595	1	0.9212103	83.621025	316.2	0	1	NTC	1
20.57517423	2	10.28758712	10.28758712	19.28517423	0	0.938128459	106.5024	536.8285714	0	1	NTC	1
16.81583874	2	8.407919369	8.407919369	16.17083874	0	0.942079877	88.1973	498.2692308	0	1	NTC	1
30.23118721	2	15.1155936	15.1155936	18.19751622	0	0.93849938	81.956925	300.2195122	0	1	NTC	1
0	0	0	0	0	0	0	84.8691	0	0	1	NTC	1
7.896503243	1	7.896503243	7.896503243	7.896503243	0	0.934463961	86.949225	315.5	0	1	NTC	1
0	0	0	0	0	0	0	106.918425	0	0	1	NTC	1
30.60901946	3	10.20300649	8.320174234	21.64384523	0	0.92608884	149.769	683.0666667	0	1	NTC	1
0	0	0	0	0	0	0	106.5024	0	0	1	NTC	1
20.51034847	3	6.836782823	1.557167748	18.30818072	0	0.932516178	113.1588	724.4642857	0	1	NTC	1
16.92650324	2	8.463251622	8.463251622	16.28150324	0	0.95347603	145.192725	270.2142857	0	1	NTC	1
1.935	1	1.935	1.935	1.935	0	1	107.33445	137.1666667	0	1	NTC	1
0	0	0	0	0	0	0	107.750475	0	0	1	NTC	1
53.36737441	2	26.68368721	26.68368721	46.49370342	1	0.664593371	142.28055	239.9041096	0	1	NTC	1
54.20685171	2	27.10342586	27.10342586	52.64968396	2	0.888970314	174.7305	518.1797753	0	1	NTC	1
63.32852919	4	15.8321323	10.42117099	41.84118721	1	0.913967627	192.20355	477.6526316	0	1	NTC	1
15.94950973	2	7.974754865	7.974754865	15.30450973	0	0.592411712	127.30365	629.4583333	0	1	NTC	1
0.645	1	0.645	0.645	0.645	0	1	141.032475	629.4583333	0	1	NTC	1
66.7748582	2	33.3874291	33.3874291	58.72185171	0	0.924246104	138.1203	350.2222222	0	1	NTC	1
18.41884523	2	9.209422613	9.209422613	17.77384523	0	0.917021048	207.18045	471.68	0	1	NTC	1
69.6947164	2	34.8473582	34.8473582	68.13754865	1	0.86292532	146.856825	358.1382979	0	1	NTC	1
45.97835495	2	22.98917748	22.98917748	37.43685171	0	0.840543454	137.28825	630.4411765	0	1	NTC	1
135.2902391	3	45.09674637	62.68352919	71.96170991	0	0.887536905	186.3792	322.655914	0	1	NTC	1
83.44205838	2	41.72102919	41.72102919	68.89321315	0	0.869052826	123.1434	246.009009	0	1	NTC	1
113.4709036	1	113.4709036	113.4709036	113.4709036	0	0.706143083	158.505525	295.7086093	0	1	NTC	1
11.23216775	2	5.616083874	5.616083874	10.58716775	0	0.978126076	125.223525	277.4736842	0	1	NTC	1
36.36818072	2	18.18409036	18.18409036	34.16601297	0	0.927344693	141.864525	332.5737705	0	1	NTC	1
0	0	0	0	0	0	0	129.383775	0	0	1	NTC	1
0	0	0	0	0	0	0	164.7459	0	0	1	NTC	1
0	0	0	0	0	0	0	162.665775	0	0	1	NTC	1
26.42601297	1	26.42601297	26.42601297	26.42601297	0	0.857496065	148.93695	521.2972973	0	1	NTC	1
35.12401946	2	17.56200973	17.56200973	34.47901946	2	0.919068243	168.90615	428.0188679	0	1	NTC	1
0.645	1	0.645	0.645	0.645	0	1	178.0587	3175	0	1	NTC	1
0.645	1	0.645	0.645	0.645	0	1	175.146525	365	0	1	NTC	1
1.935	2	0.9675	0.9675	1.29	0	1	235.47015	481.75	0	1	NTC	1
10.74367099	2	5.371835495	5.371835495	6.339335495	0	0.938435062	153.0972	184.5789474	0	1	NTC	1
105.3072326	5	21.06144652	13.10234198	64.1110454	0	0.891477472	230.47785	415.6410256	0	1	NTC	1
0	0	0	0	0	0	0	146.4408	0	0	1	NTC	1
4.515	2	2.2575	2.2575	3.87	0	1	198.85995	858.8181818	0	1	NTC	1
70.31286468	3	23.43762156	16.75101297	50.06968396	0	0.918657184	149.352975	323.63	0	1	NTC	1
43.17702595	2	21.58851297	21.58851297	34.21185171	0	0.885949322	149.769	460.8870968	0	1	NTC	1
121.3294328	2	60.6647164	60.6647164	93.94541333	2	0.93790758	165.57795	238.6987179	0	1	NTC	1
38.57034847	1	38.57034847	38.57034847	38.57034847	2	0.888724427	150.60105	311.25	0	1	NTC	1
189.596633	2	94.79831649	94.79831649	130.7831038	5	0.89029079	153.0972	195.5192308	0	1	NTC	1
0	0	0	0	0	0	0	152.26515	0	0	1	NTC	1
79.07569694	3	26.35856565	21.80034847	42.39450973	0	0.927998543	152.681175	310.2478632	0	1	NTC	1
2.58	1	2.58	2.58	2.58	0	1	172.23435	1161.25	0	1	NTC	1
7.362167748	2	3.681083874	3.681083874	6.717167748	0	0.968563018	153.513225	378.4	0	1	NTC	1
32.49818072	2	16.24909036	16.24909036	24.71234198	2	0.944489207	287.8893	204.82	0	1	NTC	1
0.645	1	0.645	0.645	0.645	0	1	175.146525	1715.5	0	1	NTC	1
9.343006486	2	4.671503243	4.671503243	8.698006486	0	0.848836127	185.131125	486.7857143	0	1	NTC	1
0	0	0	0	0	0	0	155.177325	0	0	1	NTC	1
23.53300649	3	7.844335495	10.63300649	12.255	0	0.968001883	227.14965	282.9210526	0	1	NTC	1
162.2316005	5	32.44632011	22.44534847	76.03405189	3	0.72900572	170.57025	317.3640351	0	1	NTC	1
167.5481038	4	41.88702595	17.3730936	126.1954133	3	0.899972968	203.0202	368.2510823	0	1	NTC	1
1.29	2	0.645	0.645	0.645	0	1	265.839975	1272.5	0	1	NTC	1
0	0	0	0	0	0	0	223.82145	0	0	1	NTC	1
0.645	1	0.645	0.645	0.645	0	1	171.818325	0	0	1	NTC	1
44.57769045	2	22.28884523	22.28884523	29.91818072	0	0.928687419	160.169625	227.875	0	1	NTC	1
20.41867099	2	10.2093355	10.2093355	14.61367099	0	0.875641178	252.527175	254.1764706	0	1	NTC	1
151.4041168	3	50.46803892	55.01621964	87.46856162	2	0.860336361	180.55485	374.7970297	0	1	NTC	1
53.76419369	2	26.88209685	26.88209685	38.5055227	1	0.907982713	176.3946	331.5897436	0	1	NTC	1
167.1244328	4	41.7811082	43.72085495	68.93905189	0	0.901400861	177.22665	254.502008	0	1	NTC	1
66.33220018	4	16.58305004	9.131170991	46.51269045	1	0.877615936	198.0279	318.0618557	0	1	NTC	1
113.6732456	4	28.4183114	25.91459685	61.19905189	2	0.919266124	213.0048	295.0822785	0	1	NTC	1
62.46220018	2	31.23110009	31.23110009	61.81720018	0	0.762490987	216.749025	220.2823529	0	1	NTC	1
46.79884523	3	15.59961508	11.23216775	29.22734198	0	0.941698184	214.6689	345.0833333	0	1	NTC	1
58.46254865	3	19.48751622	22.06751622	31.99069694	0	0.94090126	237.13425	635.8	0	1	NTC	1
0	0	0	0	0	0	0	164.7459	0	0	1	NTC	1
20.08667748	3	6.695559159	8.919335495	10.52234198	0	0.950086742	165.161925	373.5641026	0	1	NTC	1
56.74887766	2	28.37443883	28.37443883	30.7655227	0	0.890864784	245.038725	443.6753247	0	1	NTC	1
0	0	0	0	0	0	0	165.993975	0	0	1	NTC	1
0	0	0	0	0	0	0	167.658075	0	0	1	NTC	1
71.80520667	2	35.90260333	35.90260333	37.32618721	0	0.764631471	233.390025	255.5656566	0	1	NTC	1
78.09870342	3	26.03290114	23.57884523	41.68468396	0	0.847133316	168.0741	261.1101695	0	1	NTC	1
145.9500973	4	36.48752432	26.50426459	87.51440036	5	0.933856285	205.100325	279.1560976	0	1	NTC	1
0	0	0	0	0	0	0	168.90615	0	0	1	NTC	1
62.93170991	2	31.46585495	31.46585495	45.58153568	0	0.913906108	335.31615	288.1529412	0	1	NTC	1
0	0	0	0	0	0	0	169.322175	0	0	1	NTC	1
0	0	0	0	0	0	0	169.322175	0	0	1	NTC	1
1.29	1	1.29	1.29	1.29	0	1	178.89075	897.8333333	0	1	NTC	1
46.1348582	3	15.37828607	14.50300649	18.68601297	2	0.930266238	272.496375	434.3802817	0	1	NTC	1
166.1016005	2	83.05080027	83.05080027	146.0149231	7	0.882201325	200.940075	424.8907563	0	1	NTC	1
75.87754865	2	37.93877432	37.93877432	75.23254865	2	0.933328666	248.78295	327.6571429	0	1	NTC	1
18.64017423	1	18.64017423	18.64017423	18.64017423	0	0.900361479	170.986275	276.3928571	0	1	NTC	1
0	0	0	0	0	0	0	171.4023	0	0	1	NTC	1
51.2110454	3	17.07034847	19.86534847	20.4455227	0	0.940918473	222.573375	337.0746269	0	1	NTC	1
46.55852919	2	23.27926459	23.27926459	35.65835495	6	0.949750972	178.474725	308.6712329	0	1	NTC	1
57.14569694	3	19.04856565	21.59800649	25.93751622	0	0.871514819	193.0356	275.4625	0	1	NTC	1
0	0	0	0	0	0	0	172.23435	0	0	1	NTC	1
18.04101297	2	9.020506486	9.020506486	10.36583874	0	0.949517331	173.482425	452.0714286	0	1	NTC	1
51.34069694	1	51.34069694	51.34069694	51.34069694	2	0.895046058	175.56255	208.8571429	0	1	NTC	1
72.29370342	4	18.07342586	10.17692261	50.6498582	2	0.904301407	270.000225	256.6818182	0	1	NTC	1
30.67384523	2	15.33692261	15.33692261	19.28517423	0	0.916999544	290.38545	230.5777778	0	1	NTC	1
137.6947488	3	45.89824961	61.9547164	72.51503243	3	0.834025445	176.810625	370.3969072	0	1	NTC	1
16.86167748	1	16.86167748	16.86167748	16.86167748	0	0.855995801	181.3869	218.1666667	0	1	NTC	1
0.645	1	0.645	0.645	0.645	0	1	222.573375	2118	0	1	NTC	1
125.7259036	4	31.4314759	30.83034847	58.63803892	3	0.908900441	229.6458	344.1899441	0	1	NTC	1
19.59818072	2	9.79909036	9.79909036	9.988006486	0	0.916401457	179.306775	252.0645161	0	1	NTC	1
0	0	0	0	0	0	0	179.306775	0	0	1	NTC	1
55.68020667	4	13.92005167	10.68833874	33.65852919	0	0.92994989	272.9124	322.7435897	0	1	NTC	1
216.7972975	5	43.3594595	15.61751622	137.8054133	2	0.910947736	196.3638	282.3299663	0	1	NTC	1
63.30954216	2	31.65477108	31.65477108	36.72702595	0	0.883088605	247.9509	277.7586207	0	1	NTC	1
88.75856162	3	29.58618721	31.03269045	52.52003243	0	0.922801787	282.897	351.6341463	0	1	NTC	1
87.51440036	5	17.50288007	24.53685171	25.87269045	0	0.917214923	262.511775	271.4067797	0	1	NTC	1
0	0	0	0	0	0	0	180.970875	0	0	1	NTC	1
75.51870342	3	25.17290114	12.56800649	62.30569694	2	0.897241863	320.755275	371.2636364	0	1	NTC	1
137.0497488	4	34.26243721	17.18417748	90.86905189	0	0.702324436	217.9971	317.7807487	0	1	NTC	1
83.4610454	3	27.82034847	25.13601297	50.96286468	1	0.832732269	289.969425	300.0495868	0	1	NTC	1
0	0	0	0	0	0	0	183.051	0	0	1	NTC	1
48.8255227	2	24.41276135	24.41276135	33.52101297	0	0.914644105	209.260575	188	0	1	NTC	1
0	0	0	0	0	0	0	289.969425	0	0	1	NTC	1
46.82569694	4	11.70642423	12.19017423	21.15534847	0	0.915427386	347.380875	394.4328358	0	1	NTC	1
2.469335495	1	2.469335495	2.469335495	2.469335495	0	1	229.6458	510	0	1	NTC	1
24.91468396	1	24.91468396	24.91468396	24.91468396	0	0.929017001	205.932375	296.0588235	0	1	NTC	1
8.541503243	1	8.541503243	8.541503243	8.541503243	0	0.750928168	253.77525	299.8571429	0	1	NTC	1
82.72436793	4	20.68109198	21.08659036	28.51751622	0	0.896873358	195.947775	420.231405	0	1	NTC	1
82.5947164	4	20.6486791	21.8880936	27.00618721	0	0.918781352	324.083475	226	0	1	NTC	1
116.9899231	3	38.99664102	51.23003243	64.20272288	1	0.860646251	186.795225	268.2516129	0	1	NTC	1
1.29	2	0.645	0.645	0.645	0	1	242.9586	1508	0	1	NTC	1
68.58020667	3	22.86006889	25.07118721	31.16234198	1	0.948251976	262.09575	235.0505051	0	1	NTC	1
51.9398582	2	25.9699291	25.9699291	42.21901946	0	0.921468844	225.48555	375.6266667	0	1	NTC	1
99.05170991	4	24.76292748	22.98917748	44.53185171	0	0.767178392	199.692	375.2758621	0	1	NTC	1
19.97601297	2	9.988006486	9.988006486	17.77384523	0	0.898818522	247.11885	244.6551724	0	1	NTC	1
55.10003243	4	13.77500811	11.43450973	24.33450973	0	0.874363286	250.863075	342.3253012	0	1	NTC	1
19.22034847	2	9.610174234	9.610174234	17.01818072	0	0.942642317	190.123425	562.5185185	0	1	NTC	1
138.2670584	6	23.04450973	22.37659036	41.19618721	1	0.894677766	221.3253	317.5679612	0	1	NTC	1
53.45905189	2	26.72952595	26.72952595	43.95954216	1	0.944811649	191.3715	238.3239437	0	1	NTC	1
0	0	0	0	0	0	0	193.0356	0	0	1	NTC	1
0	0	0	0	0	0	0	192.619575	0	0	1	NTC	1
179.8299555	5	35.9659911	36.83769045	48.69587117	3	0.803557559	195.53175	343.7877551	0	1	NTC	1
80.94587117	3	26.98195706	17.72800649	51.02769045	0	0.672846575	308.69055	379.3304348	0	1	NTC	1
0	0	0	0	0	0	0	193.0356	0	0	1	NTC	1
55.90153568	5	11.18030714	4.137167748	31.67769045	0	0.897565148	309.5226	194.5714286	0	1	NTC	1
5.316503243	1	5.316503243	5.316503243	5.316503243	0	0.898149576	302.450175	461.9090909	0	1	NTC	1
5.427167748	1	5.427167748	5.427167748	5.427167748	0	0.959218322	271.2483	410.1	0	1	NTC	1
38.44069694	1	38.44069694	38.44069694	38.44069694	0	0.861252652	195.947775	376.1176471	0	1	NTC	1
150.3465681	5	30.06931362	14.45716775	98.45254865	4	0.914043246	203.85225	294.0672646	0	1	NTC	1
149.9497488	4	37.48743721	11.01083874	127.2830714	6	0.902883793	255.023325	323.6559633	0	1	NTC	1
0	0	0	0	0	0	0	196.3638	0	0	1	NTC	1
277.5838007	5	55.51676014	79.79338739	82.88087117	6	0.919268435	319.923225	221.3690773	0	1	NTC	1
42.21901946	2	21.10950973	21.10950973	29.11667748	1	0.899436706	285.809175	351.921875	0	1	NTC	1
52.5848582	2	26.2924291	26.2924291	28.25034847	0	0.883329766	198.443925	277.8082192	0	1	NTC	1
15.99534847	2	7.997674234	7.997674234	14.43818072	1	0.978750634	269.168175	738.75	0	1	NTC	1
0	0	0	0	0	0	0	198.443925	0	0	1	NTC	1
2.847167748	1	2.847167748	2.847167748	2.847167748	0	0.942926209	263.343825	1225.909091	0	1	NTC	1
38.08185171	1	38.08185171	38.08185171	38.08185171	0	0.894081498	294.961725	192.8214286	0	1	NTC	1
67.29020667	1	67.29020667	67.29020667	67.29020667	1	0.893331122	224.6535	236.893617	0	1	NTC	1
35.05919369	1	35.05919369	35.05919369	35.05919369	4	0.806317497	294.961725	269.4423077	0	1	NTC	1
60.57303892	1	60.57303892	60.57303892	60.57303892	2	0.905053572	207.18045	801.4470588	0	1	NTC	1
4.404335495	1	4.404335495	4.404335495	4.404335495	0	0.935085737	208.0125	235.1428571	0	1	NTC	1
64.55370342	1	64.55370342	64.55370342	64.55370342	3	0.917478142	240.46245	287.6666667	0	1	NTC	1
143.7669166	4	35.94172914	33.77868721	72.07237441	0	0.866466969	213.0048	285.1407035	0	1	NTC	1
8.541503243	1	8.541503243	8.541503243	8.541503243	0	0.845604687	271.2483	283.5	0	1	NTC	1
116.0967423	2	58.04837117	58.04837117	93.58656811	1	0.829230687	228.81375	370.3518519	0	1	NTC	1
138.9199231	4	34.72998077	36.48277757	65.30936793	0	0.902375328	297.457875	317.5322581	0	1	NTC	1
5.205838739	1	5.205838739	5.205838739	5.205838739	0	1	257.519475	675.4444444	0	1	NTC	1
294.5450204	3	98.18167345	28.29618721	249.0093234	10	0.916626756	282.480975	281.1650485	0	1	NTC	1
58.97003243	4	14.74250811	18.16117099	20.4455227	1	0.962813803	267.504075	348.1	0	1	NTC	1
80.54905189	2	40.27452595	40.27452595	54.50087117	4	0.902138268	213.0048	328.8655462	0	1	NTC	1
50.60401946	2	25.30200973	25.30200973	41.68468396	1	0.903213302	298.289925	517.5662651	0	1	NTC	1
0	0	0	0	0	0	0	213.83685	0	0	1	NTC	1
56.18769045	3	18.72923015	25.0443355	27.38401946	0	0.95275339	321.587325	515.5180723	0	1	NTC	1
72.11821315	2	36.05910658	36.05910658	54.72220018	2	0.916682771	262.9278	375.3861386	0	1	NTC	1
203.3092586	4	50.82731464	37.64868721	115.0202067	0	0.808048685	311.1867	306.0104895	0	1	NTC	1
30.40667748	2	15.20333874	15.20333874	19.01800649	1	0.908019925	264.175875	693.6730769	0	1	NTC	1
69.62989063	3	23.20996354	13.36950973	46.49370342	0	0.857498673	255.023325	489.7692308	0	1	NTC	1
2.58	2	1.29	1.29	1.935	0	1	259.5996	1127.875	0	1	NTC	1
48.74170991	2	24.37085495	24.37085495	27.05202595	0	0.945327541	397.7199	345.0454545	0	1	NTC	1
121.5239101	4	30.38097752	32.13377432	48.60419369	1	0.807572098	277.9047	280.8154762	0	1	NTC	1
54.18786468	1	54.18786468	54.18786468	54.18786468	2	0.875003823	321.1713	367.3291139	0	1	NTC	1
196.2221232	3	65.40737441	73.40821315	111.8030714	3	0.601303127	246.2868	251.9507576	0	1	NTC	1
227.4761427	4	56.86903568	37.75935171	128.0197488	3	0.911380705	299.121975	334.4271845	0	1	NTC	1
213.9501297	1	213.9501297	213.9501297	213.9501297	5	0.830197384	383.159025	372.2760943	0	1	NTC	1
0	0	0	0	0	0	0	230.47785	0	0	1	NTC	1
41.79534847	2	20.89767423	20.89767423	38.94818072	0	0.913155224	251.695125	372.9666667	0	1	NTC	1
153.8466005	6	25.64110009	28.81709685	31.99069694	1	0.921107493	270.000225	348.215311	0	1	NTC	1
48.60419369	2	24.30209685	24.30209685	37.70401946	0	0.872864841	482.589	442	0	1	NTC	1
29.27318072	3	9.757726907	10.63300649	10.74367099	0	0.916650916	320.755275	519.755102	0	1	NTC	1
110.5320584	3	36.84401946	24.80401946	69.40069694	0	0.916299335	289.969425	261.7207792	0	1	NTC	1
65.35520667	3	21.78506889	5.316503243	59.39370342	2	0.910988507	271.664325	465.1304348	0	1	NTC	1
90.69356162	5	18.13871232	9.610174234	40.26503243	2	0.91901836	334.4841	315.255814	0	1	NTC	1
53.65352919	3	17.88450973	1.557167748	51.45136144	1	0.929848244	310.770675	316.7721519	0	1	NTC	1
86.0410454	4	21.51026135	19.70884523	45.97835495	3	0.911614665	426.84165	327.6641221	0	1	NTC	1
43.86786468	3	14.62262156	7.518670991	35.70419369	0	0.898494356	326.99565	561.2033898	0	1	NTC	1
60.17621964	3	20.05873988	24.8498582	32.74636144	1	0.933495806	319.923225	624.8125	0	1	NTC	1
113.2037359	5	22.64074717	22.55601297	36.25751622	3	0.928530684	376.0866	309.3353659	0	1	NTC	1
28.40685171	2	14.20342586	14.20342586	17.35017423	0	0.922813885	497.981925	602.627907	0	1	NTC	1
81.85803892	3	27.28601297	29.05185171	46.08901946	2	0.87427924	299.954025	403.456	0	1	NTC	1
131.8897488	5	26.37794977	7.518670991	90.85006486	4	0.835875016	429.3378	460.3814433	0	1	NTC	1
68.91220018	5	13.78244004	13.59083874	29.96401946	0	0.917002803	350.709075	502.8163265	0	1	NTC	1
44.35636144	2	22.17818072	22.17818072	23.89185171	0	0.840879344	395.22375	515.9545455	0	1	NTC	1
151.2855876	3	50.42852919	2.202167748	148.4384198	1	0.895089715	448.058925	340.6682692	0	1	NTC	1
41.15034847	3	13.71678282	15.52583874	16.32734198	0	0.94198424	411.0327	875.7164179	0	1	NTC	1
125.0809036	6	20.84681727	15.35984198	60.26003243	3	0.853053836	401.0481	265.3262032	0	1	NTC	1
135.3360778	6	22.55601297	12.35617099	62.52702595	2	0.920049866	377.7507	259.1890909	0	1	NTC	1
90.4453809	5	18.08907618	10.63300649	60.14936793	2	0.870865461	468.860175	326.3863636	0	1	NTC	1
46.40202595	4	11.60050649	10.42117099	23.35751622	0	0.72654195	628.19775	633.2125	0	1	NTC	1
140.1640843	2	70.08204216	70.08204216	107.7765681	3	0.826406162	34.11405	226.6062176	0	1	NTC	1
0.645	1	0.645	0.645	0.645	0	1	52.003125	1784	0	1	NTC	1
29.27318072	3	9.757726907	0.645	27.98318072	0	0.930209346	67.39605	267.025	0	1	NTC	1
0.645	1	0.645	0.645	0.645	0	1	75.71655	267.025	0	1	NTC	1
45.80286468	2	22.90143234	22.90143234	43.86786468	1	0.933604046	61.987725	367.0615385	0	1	NTC	1
11.61	1	11.61	11.61	11.61	0	1	116.070975	360.45	0	1	NTC	1
0	0	0	0	0	0	0	111.078675	0	0	1	NTC	1
13.32367099	3	4.441223664	0.645	12.03367099	0	0.925819356	179.306775	482.2272727	0	1	NTC	1
6.339335495	2	3.169667748	3.169667748	5.694335495	0	0.712219759	167.658075	453.7	0	1	NTC	1
3.225	2	1.6125	1.6125	1.935	0	1	113.99085	346.5714286	0	1	NTC	1
8.541503243	2	4.270751622	4.270751622	7.896503243	0	0.939412826	122.31135	438.6923077	0	1	NTC	1
61.81720018	3	20.60573339	1.557167748	59.61503243	0	0.866636549	173.482425	434.8350515	0	1	NTC	1
0	0	0	0	0	0	0	127.719675	0	0	1	NTC	1
12.30083874	1	12.30083874	12.30083874	12.30083874	0	0.931413741	128.1357	272.2777778	0	1	NTC	1
32.16618721	2	16.0830936	16.0830936	18.15167748	0	0.875440585	197.611875	307.7391304	0	1	NTC	1
51.9398582	2	25.9699291	25.9699291	51.2948582	2	0.901765779	158.0895	249.5698925	0	1	NTC	1
84.46489063	2	42.23244531	42.23244531	82.90772288	0	0.921052611	142.696575	255.3508772	0	1	NTC	1
54.76803892	1	54.76803892	54.76803892	54.76803892	2	0.891494076	177.642675	450.6164384	0	1	NTC	1
8.919335495	1	8.919335495	8.919335495	8.919335495	0	0.89683043	135.62415	286.4358974	0	1	NTC	1
70.40454216	2	35.20227108	35.20227108	36.08202595	0	0.870135912	188.0433	225.1145833	0	1	NTC	1
0	0	0	0	0	0	0	137.28825	0	0	1	NTC	1
109.5360778	2	54.76803892	54.76803892	76.52254865	0	0.88742581	149.769	351.6482759	0	1	NTC	1
0	0	0	0	0	0	0	139.368375	0	0	1	NTC	1
80.99170991	1	80.99170991	80.99170991	80.99170991	5	0.883466094	176.3946	283.2479339	0	1	NTC	1
26.20468396	2	13.10234198	13.10234198	24.91468396	2	0.943772226	191.787525	224.3	0	1	NTC	1
0.645	1	0.645	0.645	0.645	0	1	148.1049	884.5	0	1	NTC	1
0	0	0	0	0	0	0	148.93695	0	0	1	NTC	1
0	0	0	0	0	0	0	149.769	0	0	1	NTC	1
0	0	0	0	0	0	0	149.769	0	0	1	NTC	1
25.98335495	2	12.99167748	12.99167748	25.33835495	0	0.933589872	176.3946	506.6060606	0	1	NTC	1
29.3648582	1	29.3648582	29.3648582	29.3648582	0	0.92493885	176.810625	269.5263158	0	1	NTC	1
0	0	0	0	0	0	0	195.53175	0	0	1	NTC	1
21.91101297	1	21.91101297	21.91101297	21.91101297	0	0.87136323	151.017075	165.2580645	0	1	NTC	1
3.225	2	1.6125	1.6125	2.58	0	1	151.849125	768.75	0	1	NTC	1
216.6676459	4	54.16691149	43.63310982	128.1114263	1	0.849322016	186.795225	235.1006944	0	1	NTC	1
31.27300649	2	15.63650324	15.63650324	19.12867099	0	0.957237528	152.681175	203.1960784	0	1	NTC	1
19.70884523	2	9.854422613	9.854422613	19.06384523	0	0.929455197	153.0972	436.9259259	0	1	NTC	1
68.67188414	3	22.89062805	17.77384523	42.51303892	0	0.870500934	155.59335	403.2553191	0	1	NTC	1
48.49352919	1	48.49352919	48.49352919	48.49352919	0	0.656704885	169.322175	251.5757576	0	1	NTC	1
0	0	0	0	0	0	0	232.974	0	0	1	NTC	1
0	0	0	0	0	0	0	158.92155	0	0	1	NTC	1
126.1227229	4	31.53068072	16.62692261	92.22387766	1	0.885642888	223.405425	337.0271739	0	1	NTC	1
72.00754865	2	36.00377432	36.00377432	71.36254865	0	0.80982139	161.001675	238.877551	0	1	NTC	1
8.652167748	3	2.884055916	1.29	6.072167748	0	0.973762471	251.2791	230.8837209	0	1	NTC	1
1.29	2	0.645	0.645	0.645	0	1	231.725925	1144.5	0	1	NTC	1
0.645	1	0.645	0.645	0.645	0	1	197.611875	1144.5	0	1	NTC	1
57.80968396	2	28.90484198	28.90484198	44.70734198	0	0.930528336	164.329875	283.4494382	0	1	NTC	1
0.645	1	0.645	0.645	0.645	0	1	210.092625	283.4494382	0	1	NTC	1
0	0	0	0	0	0	0	263.343825	0	0	1	NTC	1
28.89534847	5	5.779069694	0.645	19.44167748	0	0.891644241	213.420825	245.45	0	1	NTC	1
128.5272326	3	42.84241087	29.27318072	97.96405189	1	0.90608619	260.43165	269.7348066	0	1	NTC	1
125.4207618	3	41.8069206	31.9448582	80.48422613	0	0.675136006	194.283675	272.5	0	1	NTC	1
123.8478647	2	61.92393234	61.92393234	115.3063614	0	0.940093964	229.229775	271.5494505	0	1	NTC	1
39.32601297	1	39.32601297	39.32601297	39.32601297	0	0.790051846	229.6458	246.3728814	0	1	NTC	1
26.47185171	3	8.82395057	0.645	25.18185171	0	0.900806693	237.550275	321.3823529	0	1	NTC	1
17.01818072	1	17.01818072	17.01818072	17.01818072	1	0.936544777	222.9894	468.3214286	0	1	NTC	1
26.8955227	2	13.44776135	13.44776135	16.90751622	0	0.938201811	223.82145	175.3421053	0	1	NTC	1
0	0	0	0	0	0	0	174.314475	0	0	1	NTC	1
79.92303892	3	26.64101297	30.23118721	35.45601297	1	0.879099808	255.43935	303.0948276	0	1	NTC	1
120.2987359	3	40.09957862	19.59818072	91.35754865	4	0.824131983	192.20355	269.3372093	0	1	NTC	1
80.8810454	4	20.22026135	14.42475486	51.38653568	0	0.849636571	324.083475	266.3214286	0	1	NTC	1
37.63919369	3	12.5463979	3.492167748	33.50202595	0	0.927309244	256.687425	336.5882353	0	1	NTC	1
0	0	0	0	0	0	0	193.0356	0	0	1	NTC	1
63.64153568	1	63.64153568	63.64153568	63.64153568	0	0.905969787	214.252875	309.7865854	0	1	NTC	1
32.54401946	2	16.27200973	16.27200973	16.59450973	0	0.912420359	203.436225	557.4893617	0	1	NTC	1
17.19367099	1	17.19367099	17.19367099	17.19367099	0	0.940965837	210.924675	449.6896552	0	1	NTC	1
31.89901946	4	7.974754865	1.746083874	27.76185171	2	0.9296596	250.863075	295.1458333	0	1	NTC	1
68.49639387	1	68.49639387	68.49639387	68.49639387	0	0.928387329	177.22665	321.2	0	1	NTC	1
21.84618721	2	10.9230936	10.9230936	14.17101297	0	0.95745735	188.0433	668.8108108	0	1	NTC	1
0	0	0	0	0	0	0	178.0587	0	0	1	NTC	1
80.64072937	2	40.32036468	40.32036468	60.61887766	0	0.746918798	239.6304	212.1714286	0	1	NTC	1
20.62101297	3	6.873670991	0.645	19.33101297	0	0.933133895	317.427075	716.4482759	0	1	NTC	1
0.645	1	0.645	0.645	0.645	0	1	198.85995	1795	0	1	NTC	1
89.46838739	3	29.8227958	20.93401946	52.74136144	2	0.905747349	268.75215	203.2076923	0	1	NTC	1
157.9837683	3	52.6612561	67.64905189	68.89321315	2	0.829225172	250.031025	210.6604651	0	1	NTC	1
28.8305227	2	14.41526135	14.41526135	14.92667748	0	0.939802508	354.869325	553.125	0	1	NTC	1
0	0	0	0	0	0	0	180.970875	0	0	1	NTC	1
35.48286468	3	11.82762156	7.251503243	27.58636144	0	0.946375318	310.35465	297.8043478	0	1	NTC	1
102.5438777	3	34.18129255	29.22734198	49.3598582	1	0.828676882	201.772125	230.114094	0	1	NTC	1
76.63321315	2	38.31660658	38.31660658	51.45136144	1	0.791612112	238.79835	326.2222222	0	1	NTC	1
36.19269045	1	36.19269045	36.19269045	36.19269045	0	0.534945514	302.8662	353.14	0	1	NTC	1
39.10468396	2	19.55234198	19.55234198	22.39950973	0	0.745150605	223.405425	344.25	0	1	NTC	1
33.61269045	3	11.20423015	11.76650324	17.55251622	0	0.95347344	201.772125	360.8431373	0	1	NTC	1
30.38769045	1	30.38769045	30.38769045	30.38769045	0	0.913967639	352.373175	296.2	0	1	NTC	1
1.935	2	0.9675	0.9675	1.29	0	1	270.41625	1069.285714	0	1	NTC	1
183.81062	3	61.27020667	83.08321315	93.85373585	0	0.872714267	208.428525	285.4710744	0	1	NTC	1
49.62702595	3	16.54234198	14.61367099	33.07835495	0	0.88148548	309.938625	338.2739726	0	1	NTC	1
40.3298582	1	40.3298582	40.3298582	40.3298582	0	0.910035338	238.79835	357.8644068	0	1	NTC	1
33.45618721	3	11.1520624	13.48017423	16.75101297	0	0.933226361	290.38545	441.6875	0	1	NTC	1
13.79318072	1	13.79318072	13.79318072	13.79318072	0	0.97496616	244.6227	613.1052632	0	1	NTC	1
101.7692261	3	33.92307538	22.13234198	58.79454216	2	0.918904268	190.955475	372.4685315	0	1	NTC	1
85.42289712	3	28.47429904	2.58	82.19789712	2	0.941389045	191.3715	431.5982906	0	1	NTC	1
15.52583874	1	15.52583874	15.52583874	15.52583874	0	0.922817534	279.984825	469.75	0	1	NTC	1
97.72373585	3	32.57457862	29.14352919	52.5848582	0	0.860342311	201.772125	364.53125	0	1	NTC	1
34.79202595	1	34.79202595	34.79202595	34.79202595	2	0.939473709	238.382325	280.3877551	0	1	NTC	1
0	0	0	0	0	0	0	194.283675	0	0	1	NTC	1
37.32618721	4	9.331546802	8.886922613	18.90734198	0	0.91293627	342.388575	269.1320755	0	1	NTC	1
68.86636144	1	68.86636144	68.86636144	68.86636144	0	0.771239951	215.916975	246.3061224	0	1	NTC	1
22.86901946	2	11.43450973	11.43450973	18.73185171	0	0.959116006	237.550275	516.8387097	0	1	NTC	1
0	0	0	0	0	0	0	264.175875	0	0	1	NTC	1
20.08667748	3	6.695559159	7.629335495	11.81234198	0	0.925387351	350.709075	299.5	0	1	NTC	1
84.99136144	2	42.49568072	42.49568072	56.09601297	0	0.88969328	229.229775	335.016129	0	1	NTC	1
49.13852919	3	16.37950973	12.67867099	28.78468396	1	0.93581907	277.07265	324.2191781	0	1	NTC	1
3.759335495	1	3.759335495	3.759335495	3.759335495	0	0.9388701	270.000225	338.1428571	0	1	NTC	1
0	0	0	0	0	0	0	202.604175	0	0	1	NTC	1
73.2248582	2	36.6124291	36.6124291	63.12618721	0	0.913372265	251.695125	291.1666667	0	1	NTC	1
42.44034847	2	21.22017423	21.22017423	21.22017423	0	0.924787814	387.319275	340.6507937	0	1	NTC	1
126.0389101	4	31.50972752	26.04818072	70.82821315	1	0.906286711	290.801475	238.7630058	0	1	NTC	1
67.91621964	3	22.63873988	22.06751622	33.28069694	0	0.923122883	295.793775	669.9438202	0	1	NTC	1
111.2687359	3	37.08957862	22.33468396	75.94237441	1	0.895659042	208.0125	262.8866667	0	1	NTC	1
35.32636144	1	35.32636144	35.32636144	35.32636144	0	0.935727528	207.596475	488.6	0	1	NTC	1
72.89286468	3	24.29762156	22.24300649	35.87968396	2	0.824778049	239.214375	239.2018349	0	1	NTC	1
55.96636144	3	18.65545381	15.41517423	36.41401946	0	0.885426911	377.7507	303.5063291	0	1	NTC	1
83.14803892	3	27.71601297	21.33083874	44.79901946	2	0.922465375	244.206675	415.4214876	0	1	NTC	1
52.29870342	5	10.45974068	10.52234198	26.7848582	0	0.946434194	275.40855	295.4459459	0	1	NTC	1
52.76821315	2	26.38410658	26.38410658	52.12321315	0	0.935305555	241.710525	324.2121212	0	1	NTC	1
27.16269045	2	13.58134523	13.58134523	16.64034847	0	0.861655764	294.5457	249.2222222	0	1	NTC	1
25.29251622	1	25.29251622	25.29251622	25.29251622	0	0.663041979	328.65975	249.9393939	0	1	NTC	1
125.1457294	5	25.02914587	12.56800649	57.77170991	0	0.620734905	366.102	249.4078212	0	1	NTC	1
64.01936793	2	32.00968396	32.00968396	40.21919369	2	0.846293103	292.465575	292.712766	0	1	NTC	1
154.8504458	5	30.97008915	15.19384523	74.83572937	0	0.903213615	372.7584	230.2647059	0	1	NTC	1
83.0452391	2	41.52261955	41.52261955	66.40489063	1	0.882122739	327.411675	302.2735849	0	1	NTC	1
184.6042586	7	26.37203694	21.37667748	59.81737441	3	0.914423723	586.59525	272.5468165	0	1	NTC	1
180.2457618	3	60.0819206	29.80751622	137.3359036	1	0.787399556	682.281	297.4545455	0	1	NTC	1
0	0	0	0	0	0	0	41.186475	0	0	1	NTC	1
127.3937359	1	127.3937359	127.3937359	127.3937359	3	0.931965721	87.781275	308.2290503	0	1	NTC	1
0	0	0	0	0	0	0	88.1973	0	0	1	NTC	1
2.202167748	1	2.202167748	2.202167748	2.202167748	0	0.947822366	99.01395	439.6	0	1	NTC	1
121.2109036	2	60.6054518	60.6054518	96.49856162	1	0.84817124	102.34215	204.5090909	0	1	NTC	1
153.1289101	4	38.28222752	30.05176459	79.01087117	5	0.814467797	143.528625	292.3663793	0	1	NTC	1
0	0	0	0	0	0	0	113.574825	0	0	1	NTC	1
47.02803892	2	23.51401946	23.51401946	46.38303892	1	0.92634789	153.513225	357.4516129	0	1	NTC	1
14.99150324	3	4.997167748	0.645	13.70150324	0	0.798375255	138.536325	564.2962963	0	1	NTC	1
0	0	0	0	0	0	0	126.055575	0	0	1	NTC	1
37.15069694	3	12.38356565	15.88468396	20.62101297	0	0.791357949	148.93695	288.5625	0	1	NTC	1
0	0	0	0	0	0	0	131.047875	0	0	1	NTC	1
111.4252391	4	27.85630977	11.35625811	88.06772288	0	0.909687803	142.28055	296.5753425	0	1	NTC	1
21.57901946	2	10.78950973	10.78950973	20.93401946	0	0.948478161	184.7151	696.6296296	0	1	NTC	1
0	0	0	0	0	0	0	143.1126	0	0	1	NTC	1
38.83751622	2	19.41875811	19.41875811	38.19251622	1	0.853347351	168.90615	340.4482759	0	1	NTC	1
13.36950973	1	13.36950973	13.36950973	13.36950973	0	0.725382352	195.53175	337.3684211	0	1	NTC	1
0.645	1	0.645	0.645	0.645	0	1	173.89845	1349	0	1	NTC	1
23.42234198	3	7.807447327	8.541503243	9.186503243	0	0.937694948	151.017075	426.6756757	0	1	NTC	1
18.68601297	2	9.343006486	9.343006486	13.52601297	0	0.970121755	273.328425	461.962963	0	1	NTC	1
143.7020908	3	47.90069694	2.847167748	140.2099231	3	0.900566153	187.627275	223.3350254	0	1	NTC	1
5.805	1	5.805	5.805	5.805	0	1	171.4023	274.75	0	1	NTC	1
91.02555513	2	45.51277757	45.51277757	69.75954216	0	0.842478469	176.3946	284.448	0	1	NTC	1
95.02520667	3	31.67506889	21.53318072	58.5005227	1	0.92474717	284.145075	260.1285714	0	1	NTC	1
135.5842586	3	45.19475285	26.31534847	96.65506486	2	0.862958936	175.56255	311.4505495	0	1	NTC	1
29.11667748	1	29.11667748	29.11667748	29.11667748	1	0.96222183	156.841425	201.3181818	0	1	NTC	1
63.79803892	3	21.26601297	12.94583874	50.20720018	2	0.869526479	258.76755	353.9473684	0	1	NTC	1
65.64136144	2	32.82068072	32.82068072	40.01685171	1	0.845072842	157.673475	227.2121212	0	1	NTC	1
65.15286468	1	65.15286468	65.15286468	65.15286468	1	0.916554982	180.55485	321.0957447	0	1	NTC	1
39.6848582	2	19.8424291	19.8424291	19.86534847	0	0.901691347	291.2175	369.2857143	0	1	NTC	1
104.2575486	3	34.75251622	11.92300649	88.57520667	4	0.87629116	163.497825	332.2345679	0	1	NTC	1
130.7104133	4	32.67760333	22.54651946	66.44286468	4	0.934645131	197.19585	190.2916667	0	1	NTC	1
12.03367099	1	12.03367099	12.03367099	12.03367099	0	0.911193268	169.7382	675.7368421	0	1	NTC	1
100.8112196	2	50.40560982	50.40560982	97.31905189	2	0.827503449	250.44705	223.4265734	0	1	NTC	1
38.81852919	3	12.93950973	13.90384523	22.71251622	0	0.909794406	168.90615	371.1730769	0	1	NTC	1
36.21167748	3	12.07055916	3.492167748	31.42950973	0	0.929050695	250.863075	269.0666667	0	1	NTC	1
0.645	1	0.645	0.645	0.645	0	1	286.2252	1100.6	0	1	NTC	1
47.44384523	1	47.44384523	47.44384523	47.44384523	0	0.883782471	170.57025	241.3714286	0	1	NTC	1
92.36139387	3	30.78713129	26.09401946	41.88702595	1	0.870749837	170.986275	330.8174603	0	1	NTC	1
34.79202595	3	11.59734198	5.16	28.98702595	0	0.952899715	307.02645	337.86	0	1	NTC	1
0	0	0	0	0	0	0	180.970875	0	0	1	NTC	1
0	0	0	0	0	0	0	173.482425	0	0	1	NTC	1
52.07737441	2	26.03868721	26.03868721	26.09401946	0	0.880044363	185.131125	292.6714286	0	1	NTC	1
42.62370342	2	21.31185171	21.31185171	32.47919369	0	0.837245074	185.54715	285.5185185	0	1	NTC	1
0	0	0	0	0	0	0	199.692	0	0	1	NTC	1
31.14335495	2	15.57167748	15.57167748	21.53318072	0	0.861751959	255.023325	300.3409091	0	1	NTC	1
27.38401946	1	27.38401946	27.38401946	27.38401946	0	0.872801225	211.756725	562.4864865	0	1	NTC	1
107.1963939	2	53.59819694	53.59819694	55.65335495	2	0.934943224	236.3022	275.2885906	0	1	NTC	1
25.89167748	2	12.94583874	12.94583874	21.75450973	0	0.69701405	177.642675	221.1538462	0	1	NTC	1
58.26020667	2	29.13010333	29.13010333	39.08569694	0	0.748218147	281.648925	241.7435897	0	1	NTC	1
15.35034847	1	15.35034847	15.35034847	15.35034847	0	0.967382047	241.2945	518.047619	0	1	NTC	1
13.21300649	1	13.21300649	13.21300649	13.21300649	0	0.928850135	178.89075	566.85	0	1	NTC	1
28.34202595	1	28.34202595	28.34202595	28.34202595	0	0.943531969	198.443925	585.2352941	0	1	NTC	1
0.645	1	0.645	0.645	0.645	0	1	246.702825	585.2352941	0	1	NTC	1
87.31205838	5	17.46241168	11.38867099	61.37454216	0	0.817243684	217.9971	244.6068376	0	1	NTC	1
73.69436793	4	18.42359198	15.57167748	38.41384523	0	0.762097158	256.2714	352.9537037	0	1	NTC	1
46.49370342	2	23.24685171	23.24685171	37.30720018	1	0.939211705	184.299075	308.85	0	1	NTC	1
64.6453809	2	32.32269045	32.32269045	64.0003809	0	0.921471593	251.2791	278.7590361	0	1	NTC	1
127.9739101	4	31.99347752	25.31543559	66.97720018	0	0.856193618	190.955475	212.1676301	0	1	NTC	1
62.93170991	3	20.97723664	10.63300649	51.65370342	0	0.868460613	279.152775	255.183908	0	1	NTC	1
88.44555513	1	88.44555513	88.44555513	88.44555513	0	0.833002947	227.9817	218.6280992	0	1	NTC	1
46.18069694	1	46.18069694	46.18069694	46.18069694	0	0.888989056	247.11885	353.8870968	0	1	NTC	1
112.7800649	2	56.39003243	56.39003243	77.4347164	0	0.874426798	217.16505	284.9350649	0	1	NTC	1
9.877341982	1	9.877341982	9.877341982	9.877341982	0	0.953490169	271.664325	330.4285714	0	1	NTC	1
7.030174234	1	7.030174234	7.030174234	7.030174234	0	1	187.627275	1071.5	0	1	NTC	1
18.10583874	3	6.03527958	6.339335495	11.12150324	0	0.9274067	188.0433	250.4	0	1	NTC	1
5.049335495	1	5.049335495	5.049335495	5.049335495	0	0.935635627	272.9124	210.75	0	1	NTC	1
16.17083874	4	4.042709685	1.423583874	12.67867099	0	0.945325399	261.679725	313.5384615	0	1	NTC	1
81.03754865	3	27.01251622	28.62818072	34.68136144	0	0.8519535	279.5688	239.7142857	0	1	NTC	1
59.06170991	2	29.53085495	29.53085495	53.85587117	1	0.928156612	225.069525	329.675	0	1	NTC	1
81.3047164	2	40.6523582	40.6523582	63.84387766	0	0.713211187	227.565675	272.4818182	0	1	NTC	1
30.60901946	3	10.20300649	9.297167748	15.46101297	0	0.958405924	307.8585	426.4888889	0	1	NTC	1
80.59489063	2	40.29744531	40.29744531	46.27237441	2	0.940116716	254.6073	310.3454545	0	1	NTC	1
0	0	0	0	0	0	0	193.451625	0	0	1	NTC	1
0	0	0	0	0	0	0	194.283675	0	0	1	NTC	1
38.97503243	2	19.48751622	19.48751622	22.75835495	0	0.941435949	306.1944	439.3962264	0	1	NTC	1
0.645	1	0.645	0.645	0.645	0	1	250.44705	273	0	1	NTC	1
0	0	0	0	0	0	0	214.252875	0	0	1	NTC	1
0	0	0	0	0	0	0	412.6968	0	0	1	NTC	1
1.557167748	1	1.557167748	1.557167748	1.557167748	0	1	261.2637	367.3333333	0	1	NTC	1
157.6976135	5	31.5395227	26.42601297	56.85954216	0	0.637535202	310.35465	233.0169492	0	1	NTC	1
100.8112196	4	25.20280491	26.6149291	40.86419369	0	0.87809776	269.168175	308.7342657	0	1	NTC	1
59.12653568	3	19.70884523	19.33101297	23.09034847	0	0.928580531	316.595025	306.5	0	1	NTC	1
0	0	0	0	0	0	0	199.692	0	0	1	NTC	1
47.02803892	3	15.67601297	10.74367099	34.72720018	0	0.934823225	209.6766	287.1791045	0	1	NTC	1
0	0	0	0	0	0	0	271.664325	0	0	1	NTC	1
13.41534847	1	13.41534847	13.41534847	13.41534847	0	1	247.11885	1413.705882	0	1	NTC	1
105.9522326	4	26.48805815	14.3599291	71.91587117	0	0.817001666	344.884725	263.1369863	0	1	NTC	1
255.9668072	6	42.66113453	20.81942261	152.4649231	10	0.880860919	217.16505	352.4552846	0	1	NTC	1
0	0	0	0	0	0	0	202.18815	0	0	1	NTC	1
0	0	0	0	0	0	0	202.604175	0	0	1	NTC	1
0	0	0	0	0	0	0	203.436225	0	0	1	NTC	1
0	0	0	0	0	0	0	205.100325	0	0	1	NTC	1
33.45618721	2	16.7280936	16.7280936	20.88818072	0	0.900781935	259.183575	395.0652174	0	1	NTC	1
22.24300649	1	22.24300649	22.24300649	22.24300649	0	0.863915239	321.587325	278.6388889	0	1	NTC	1
36.50569694	2	18.25284847	18.25284847	19.48751622	0	0.937487665	224.237475	305.5869565	0	1	NTC	1
170.3225811	3	56.77419369	75.78587117	84.28153568	0	0.817312715	213.420825	316.2689076	0	1	NTC	1
13.59083874	2	6.795419369	6.795419369	7.095	0	0.97775421	232.14195	371.55	0	1	NTC	1
305.3803688	4	76.34509221	55.63436793	168.551949	11	0.916877178	232.974	225.1881838	0	1	NTC	1
138.3855876	3	46.12852919	36.50569694	91.67055513	3	0.906568709	220.077225	377.3544974	0	1	NTC	1
0	0	0	0	0	0	0	209.6766	0	0	1	NTC	1
8.163670991	2	4.081835495	4.081835495	7.518670991	0	0.936161353	218.413125	1506.35	0	1	NTC	1
0	0	0	0	0	0	0	210.924675	0	0	1	NTC	1
130.7483874	7	18.67834106	17.66318072	43.57384523	0	0.884348169	309.5226	263.3809524	0	1	NTC	1
126.1495746	3	42.0498582	30.7655227	79.23220018	1	0.885465371	277.9047	321.4367816	0	1	NTC	1
1.29	1	1.29	1.29	1.29	0	1	212.588775	376.3333333	0	1	NTC	1
17.55251622	1	17.55251622	17.55251622	17.55251622	0	0.955418573	228.397725	920.4782609	0	1	NTC	1
40.68870342	2	20.34435171	20.34435171	23.29269045	0	0.910484494	256.687425	262	0	1	NTC	1
76.30121964	2	38.15060982	38.15060982	64.59954216	0	0.874433453	221.741325	353.13	0	1	NTC	1
0	0	0	0	0	0	0	215.916975	0	0	1	NTC	1
0	0	0	0	0	0	0	215.916975	0	0	1	NTC	1
119.9667423	3	39.98891411	32.16618721	71.2060454	0	0.894976866	390.647475	258.675	0	1	NTC	1
27.98318072	3	9.327726907	12.7893355	14.54884523	0	0.909053642	409.784625	241.1904762	0	1	NTC	1
81.85803892	2	40.92901946	40.92901946	67.77870342	0	0.926781326	258.351525	196	0	1	NTC	1
126.9052391	1	126.9052391	126.9052391	126.9052391	2	0.773197732	247.11885	264.7456647	0	1	NTC	1
118.0317423	3	39.34391411	28.42583874	64.0003809	0	0.882573684	339.892425	232.3037975	0	1	NTC	1
34.41419369	2	17.20709685	17.20709685	27.96419369	0	0.964474363	283.313025	293.826087	0	1	NTC	1
0	0	0	0	0	0	0	285.39315	0	0	1	NTC	1
2.847167748	1	2.847167748	2.847167748	2.847167748	0	0.942926209	364.853925	557.6666667	0	1	NTC	1
40.55118721	2	20.2755936	20.2755936	24.75818072	3	0.889857327	325.747575	226.4923077	0	1	NTC	1
39.57419369	1	39.57419369	39.57419369	39.57419369	0	0.897774668	332.82	345.6603774	0	1	NTC	1
69.13352919	3	23.04450973	21.91101297	29.87234198	0	0.930129373	277.07265	360.82	0	1	NTC	1
11.12150324	1	11.12150324	11.12150324	11.12150324	0	0.945160248	225.069525	328.6470588	0	1	NTC	1
42.04352919	3	14.01450973	13.25884523	24.26968396	0	0.941718773	258.351525	484.0833333	0	1	NTC	1
22.39950973	2	11.19975486	11.19975486	15.90367099	0	0.945808422	371.510325	485.5294118	0	1	NTC	1
34.6355227	2	17.31776135	17.31776135	33.9905227	0	0.880414519	322.419375	252.3333333	0	1	NTC	1
9.075838739	1	9.075838739	9.075838739	9.075838739	0	0.92978345	268.336125	229.0769231	0	1	NTC	1
12.72450973	1	12.72450973	12.72450973	12.72450973	0	0.937395009	304.114275	409.0526316	0	1	NTC	1
148.3009036	5	29.66018072	32.34167748	42.32968396	3	0.924326628	316.179	258.9262673	0	1	NTC	1
113.3333874	4	28.33334685	29.18543559	45.13101297	0	0.921350761	357.7815	256.1383648	0	1	NTC	1
37.39101297	2	18.69550649	18.69550649	25.78101297	0	0.930273847	286.641225	222.1454545	0	1	NTC	1
78.06072937	3	26.02024312	24.58269045	33.2348582	0	0.854830517	284.145075	360.4563107	0	1	NTC	1
0	0	0	0	0	0	0	244.206675	0	0	1	NTC	1
9.877341982	3	3.292447327	0.645	8.587341982	0	0.982230697	285.39315	564.4166667	0	1	NTC	1
0	0	0	0	0	0	0	248.366925	0	0	1	NTC	1
181.9135941	5	36.38271881	31.89901946	62.41636144	3	0.790985156	385.655175	213.5076923	0	1	NTC	1
99.01373585	3	33.00457862	29.05185171	44.35636144	0	0.862304028	280.40085	208.9302326	0	1	NTC	1
224.2701297	8	28.03376622	20.2755936	71.36254865	0	0.909952007	281.648925	259.1170886	0	1	NTC	1
184.8334523	4	46.20836306	45.51277757	77.81254865	6	0.864971712	331.571925	303.0613027	0	1	NTC	1
24.60167748	1	24.60167748	24.60167748	24.60167748	0	0.905586934	298.289925	737.8461538	0	1	NTC	1
34.70034847	1	34.70034847	34.70034847	34.70034847	0	0.833272411	324.915525	470.7884615	0	1	NTC	1
66.17569694	4	16.54392423	18.85200973	26.00234198	0	0.911349726	342.8046	288.9893617	0	1	NTC	1
206.2369814	3	68.74566048	46.29136144	130.6266005	4	0.89270909	362.357775	239.0942029	0	1	NTC	1
97.74272288	4	24.43568072	28.25034847	40.59702595	0	0.816435344	429.3378	387.9565217	0	1	NTC	1
63.92769045	4	15.98192261	18.05050649	23.95667748	2	0.877187051	374.838525	272.3333333	0	1	NTC	1
54.98936793	2	27.49468396	27.49468396	32.7005227	1	0.900831115	297.8739	392.6363636	0	1	NTC	1
226.0027877	2	113.0013939	113.0013939	188.4552715	3	0.802374485	330.32385	254.0349206	0	1	NTC	1
50.89803892	3	16.96601297	17.77384523	18.19751622	1	0.873728577	300.37005	248.3768116	0	1	NTC	1
89.0447164	5	17.80894328	20.28901946	39.97101297	2	0.914126496	468.860175	458.6737589	0	1	NTC	1
81.25887766	2	40.62943883	40.62943883	54.76803892	0	0.789411211	422.265375	395.4827586	0	1	NTC	1
32.38751622	3	10.79583874	0.645	31.09751622	0	0.929193055	463.035825	321.875	0	1	NTC	1
53.82901946	3	17.94300649	22.02167748	29.60517423	2	0.922317962	356.1174	271.9213483	0	1	NTC	1
143.2135941	3	47.73786468	37.8605227	86.55639387	4	0.753587278	520.8633	260.5427136	0	1	NTC	1
145.5644004	4	36.39110009	35.25760333	58.87835495	0	0.923150308	486.74925	269.3431373	0	1	NTC	1
128.2220908	4	32.0555227	32.0555227	50.89803892	0	0.921932521	612.3888	293.045977	0	1	NTC	1
99.89905189	2	49.94952595	49.94952595	95.38405189	6	0.863359771	25.377525	284.3892617	0	1	NTC	1
88.77754865	2	44.38877432	44.38877432	84.1060454	1	0.81938712	40.77045	458.3333333	0	1	NTC	1
0	0	0	0	0	0	0	46.5948	0	0	1	NTC	1
33.3455227	3	11.11517423	5.850838739	26.84968396	0	0.866192217	50.339025	780.4666667	0	1	NTC	1
0	0	0	0	0	0	0	74.468475	0	0	1	NTC	1
4.782167748	1	4.782167748	4.782167748	4.782167748	0	0.861205946	54.499275	1217	0	1	NTC	1
73.42720018	2	36.71360009	36.71360009	67.73286468	0	0.843722741	57.827475	290.2735849	0	1	NTC	1
42.95569694	1	42.95569694	42.95569694	42.95569694	0	0.839636894	59.07555	262.3035714	0	1	NTC	1
94.33436793	2	47.16718396	47.16718396	89.17436793	0	0.767477374	79.8768	216.630303	0	1	NTC	1
24.3155227	1	24.3155227	24.3155227	24.3155227	0	0.947335419	71.972325	218.3870968	0	1	NTC	1
6.339335495	4	1.584833874	1.423583874	2.847167748	0	0.956241067	170.986275	598.3333333	0	1	NTC	1
0	0	0	0	0	0	0	76.132575	0	0	1	NTC	1
0	0	0	0	0	0	0	99.429975	0	0	1	NTC	1
31.36468396	1	31.36468396	31.36468396	31.36468396	0	0.914353062	83.621025	343.6363636	0	1	NTC	1
52.40936793	2	26.20468396	26.20468396	27.07101297	0	0.852650683	157.25745	431.5428571	0	1	NTC	1
6.873670991	2	3.436835495	3.436835495	3.759335495	0	0.945653097	90.277425	2018.4	0	1	NTC	1
0	0	0	0	0	0	0	92.35755	0	0	1	NTC	1
4.515	2	2.2575	2.2575	2.58	0	1	96.5178	205.5454545	0	1	NTC	1
0	0	0	0	0	0	0	96.933825	0	0	1	NTC	1
81.79321315	1	81.79321315	81.79321315	81.79321315	2	0.839233424	119.8152	230.0175439	0	1	NTC	1
26.49083874	2	13.24541937	13.24541937	25.84583874	0	0.881527184	109.8306	575.7857143	0	1	NTC	1
101.8798906	4	25.46997266	27.09393234	47.04702595	2	0.929796244	184.299075	338.2765957	0	1	NTC	1
15.63650324	2	7.818251622	7.818251622	14.99150324	0	0.949723107	109.8306	593.1538462	0	1	NTC	1
12.03367099	2	6.016835495	6.016835495	6.072167748	0	0.947535454	118.1511	367.6666667	0	1	NTC	1
23.24685171	1	23.24685171	23.24685171	23.24685171	0	0.928092347	129.7998	875.8571429	0	1	NTC	1
89.56006486	1	89.56006486	89.56006486	89.56006486	2	0.888480445	136.872225	342.3770492	0	1	NTC	1
19.59818072	2	9.79909036	9.79909036	18.95318072	0	0.935326604	178.89075	322.4285714	0	1	NTC	1
0	0	0	0	0	0	0	134.7921	0	0	1	NTC	1
8.919335495	1	8.919335495	8.919335495	8.919335495	0	0.940092455	171.4023	506.5333333	0	1	NTC	1
16.59450973	2	8.297254865	8.297254865	15.30450973	0	0.880245309	122.727375	235.72	0	1	NTC	1
65.04220018	3	21.68073339	10.78950973	51.13835495	3	0.938270009	131.047875	332.4387755	0	1	NTC	1
24.26968396	1	24.26968396	24.26968396	24.26968396	0	0.930172805	183.467025	339.1612903	0	1	NTC	1
1.29	1	1.29	1.29	1.29	0	1	245.45475	743	0	1	NTC	1
88.90720018	4	22.22680004	20.00842586	48.24534847	3	0.718283616	199.692	298.8759124	0	1	NTC	1
17.88450973	1	17.88450973	17.88450973	17.88450973	1	0.933126038	141.864525	353.1851852	0	1	NTC	1
136.8932456	2	68.44662279	68.44662279	113.0472326	3	0.842631343	156.841425	288.6565657	0	1	NTC	1
45.44401946	2	22.72200973	22.72200973	44.79901946	0	0.910770781	350.29305	231.65625	0	1	NTC	1
0	0	0	0	0	0	0	150.60105	0	0	1	NTC	1
0	0	0	0	0	0	0	319.091175	0	0	1	NTC	1
49.13852919	3	16.37950973	7.629335495	38.66202595	0	0.930935968	248.366925	195.4264706	0	1	NTC	1
2.58	1	2.58	2.58	2.58	0	1	151.849125	223.3333333	0	1	NTC	1
3.114335495	1	3.114335495	3.114335495	3.114335495	0	0.9538409	207.596475	717.875	0	1	NTC	1
33.14318072	2	16.57159036	16.57159036	30.56318072	0	0.901118117	291.2175	291.6530612	0	1	NTC	1
30.7655227	2	15.38276135	15.38276135	21.80034847	0	0.935467205	216.333	298.097561	0	1	NTC	1
0.645	1	0.645	0.645	0.645	0	1	327.8277	1205.333333	0	1	NTC	1
32.7005227	2	16.35026135	16.35026135	30.7655227	0	0.935266347	239.214375	230.1818182	0	1	NTC	1
38.68101297	2	19.34050649	19.34050649	38.03601297	1	0.92936143	160.169625	191.5901639	0	1	NTC	1
42.17318072	2	21.08659036	21.08659036	41.52818072	0	0.761670781	167.658075	190.4603175	0	1	NTC	1
20.93401946	3	6.978006486	6.118006486	14.17101297	0	0.970095902	245.038725	424.0740741	0	1	NTC	1
45.55468396	2	22.77734198	22.77734198	44.90968396	0	0.905935281	192.20355	381.6615385	0	1	NTC	1
53.00852919	3	17.66950973	21.37667748	26.20468396	0	0.894761373	268.75215	521.4268293	0	1	NTC	1
87.80055513	3	29.26685171	16.97234198	69.53821315	0	0.917077789	257.519475	284.5882353	0	1	NTC	1
35.8148582	3	11.93828607	8.541503243	19.48751622	0	0.922944163	227.9817	323.8461538	0	1	NTC	1
72.98454216	3	24.32818072	11.76650324	56.92436793	0	0.886332034	224.237475	446.7647059	0	1	NTC	1
11.16734198	1	11.16734198	11.16734198	11.16734198	0	0.939390745	169.322175	168.8	0	1	NTC	1
19.22034847	1	19.22034847	19.22034847	19.22034847	0	0.927113772	170.154225	169.12	0	1	NTC	1
152.9992586	3	50.99975285	49.34087117	84.59454216	4	0.880506019	218.82915	241.0229358	0	1	NTC	1
5.583670991	1	5.583670991	5.583670991	5.583670991	0	0.948508813	235.054125	237.2222222	0	1	NTC	1
0	0	0	0	0	0	0	174.7305	0	0	1	NTC	1
68.95803892	4	17.23950973	17.61734198	33.07835495	2	0.838976933	175.146525	285.1619048	0	1	NTC	1
0.645	1	0.645	0.645	0.645	0	1	359.029575	1186	0	1	NTC	1
115.1577229	3	38.38590763	26.53667748	86.41887766	4	0.889729914	205.100325	305.6058824	0	1	NTC	1
56.68405189	3	18.89468396	10.67884523	45.36020667	1	0.964716501	227.14965	383.8732394	0	1	NTC	1
43.17702595	5	8.635405189	9.343006486	16.43800649	0	0.929126484	188.0433	438.3478261	0	1	NTC	1
0	0	0	0	0	0	0	178.0587	0	0	1	NTC	1
10.09867099	2	5.049335495	5.049335495	9.453670991	0	0.935635627	194.283675	658.0555556	0	1	NTC	1
0	0	0	0	0	0	0	178.89075	0	0	1	NTC	1
19.81950973	2	9.909754865	9.909754865	13.36950973	0	0.955403352	298.289925	212.1935484	0	1	NTC	1
114.2455551	3	38.08185171	32.0555227	73.64852919	3	0.90838307	205.932375	251.1158537	0	1	NTC	1
40.12751622	1	40.12751622	40.12751622	40.12751622	1	0.923915103	216.749025	595.2857143	0	1	NTC	1
32.54401946	3	10.84800649	6.495838739	25.40318072	0	0.932907214	316.179	312.4259259	0	1	NTC	1
64.26754865	2	32.13377432	32.13377432	63.62254865	2	0.913381887	213.420825	242.7356322	0	1	NTC	1
55.52370342	3	18.50790114	13.21300649	32.5898582	2	0.899943384	219.245175	211.5384615	0	1	NTC	1
108.6428971	3	36.21429904	17.66318072	90.3347164	1	0.795079496	188.0433	390.602649	0	1	NTC	1
42.75335495	2	21.37667748	21.37667748	26.96034847	1	0.816977159	198.85995	277	0	1	NTC	1
4.515	1	4.515	4.515	4.515	0	1	208.84455	498.3076923	0	1	NTC	1
107.6848906	2	53.84244531	53.84244531	95.33821315	0	0.888281314	262.511775	195.2380952	0	1	NTC	1
26.00234198	3	8.667447327	0.645	24.71234198	0	0.917801943	212.588775	306.825	0	1	NTC	1
12.83517423	2	6.417587117	6.417587117	6.606503243	0	0.922347702	196.779825	364.3	0	1	NTC	1
59.01587117	3	19.67195706	7.942341982	50.42852919	0	0.878514466	341.556525	394.8101266	0	1	NTC	1
0	0	0	0	0	0	0	246.702825	0	0	1	NTC	1
111.8678971	4	27.96697428	15.24917748	67.77870342	1	0.904898021	284.145075	222.5384615	0	1	NTC	1
6.984335495	2	3.492167748	3.492167748	6.339335495	0	0.946232646	239.214375	2286.416667	0	1	NTC	1
29.69685171	1	29.69685171	29.69685171	29.69685171	0	0.925886335	335.31615	299.0952381	0	1	NTC	1
4.293670991	1	4.293670991	4.293670991	4.293670991	0	1	266.672025	481.375	0	1	NTC	1
68.84737441	4	17.2118436	11.54517423	45.11202595	1	0.876529532	224.6535	252.2659574	0	1	NTC	1
3.87	1	3.87	3.87	3.87	0	1	232.974	846.3333333	0	1	NTC	1
13.96867099	1	13.96867099	13.96867099	13.96867099	0	0.942726381	364.4379	570.2727273	0	1	NTC	1
0	0	0	0	0	0	0	190.955475	0	0	1	NTC	1
26.42601297	1	26.42601297	26.42601297	26.42601297	0	0.875885628	269.168175	221.4864865	0	1	NTC	1
100.3227229	4	25.08068072	14.25875811	71.16020667	2	0.822911409	195.53175	408.5136986	0	1	NTC	1
106.6430714	2	53.32153568	53.32153568	100.9487359	0	0.887025749	250.031025	215.3971631	0	1	NTC	1
6.984335495	1	6.984335495	6.984335495	6.984335495	0	0.943769981	194.283675	192.8333333	0	1	NTC	1
18.68601297	1	18.68601297	18.68601297	18.68601297	1	0.831707113	194.6997	209.1111111	0	1	NTC	1
34.43318072	2	17.21659036	17.21659036	33.78818072	0	0.923426823	338.64435	318.372549	0	1	NTC	1
70.51520667	2	35.25760333	35.25760333	37.81468396	0	0.909362721	195.53175	244.1649485	0	1	NTC	1
0	0	0	0	0	0	0	195.53175	0	0	1	NTC	1
76.56838739	1	76.56838739	76.56838739	76.56838739	1	0.876463738	196.779825	389.9029126	0	1	NTC	1
0	0	0	0	0	0	0	197.19585	0	0	1	NTC	1
90.31572937	2	45.15786468	45.15786468	89.02572937	2	0.9227182	316.179	293.5163934	0	1	NTC	1
34.5248582	4	8.631214549	6.417587117	17.01818072	0	0.938004993	222.15735	264.8333333	0	1	NTC	1
27.78083874	2	13.89041937	13.89041937	21.70867099	0	0.920806599	198.0279	229.9772727	0	1	NTC	1
0	0	0	0	0	0	0	198.0279	0	0	1	NTC	1
38.57034847	3	12.85678282	12.30083874	23.42234198	0	0.658970895	209.260575	615.6666667	0	1	NTC	1
0	0	0	0	0	0	0	218.82915	0	0	1	NTC	1
1.29	2	0.645	0.645	0.645	0	1	261.2637	2132	0	1	NTC	1
27.76185171	4	6.940462928	5.639003243	15.83884523	0	0.924126007	262.09575	367.475	0	1	NTC	1
44.57769045	3	14.85923015	16.21667748	16.59450973	1	0.897858921	280.816875	229.0757576	0	1	NTC	1
17.01818072	1	17.01818072	17.01818072	17.01818072	0	0.941972014	402.296175	548.6363636	0	1	NTC	1
54.61153568	2	27.30576784	27.30576784	53.96653568	1	0.886313447	214.6689	174.0821918	0	1	NTC	1
0	0	0	0	0	0	0	204.6843	0	0	1	NTC	1
0	0	0	0	0	0	0	204.6843	0	0	1	NTC	1
67.2253809	1	67.2253809	67.2253809	67.2253809	0	0.889215009	281.648925	269.7840909	0	1	NTC	1
149.0454458	2	74.52272288	74.52272288	75.25940036	2	0.930518108	291.2175	232.3556701	0	1	NTC	1
10.2093355	1	10.2093355	10.2093355	10.2093355	0	0.956641838	206.3484	431.7058824	0	1	NTC	1
29.80751622	2	14.90375811	14.90375811	15.03734198	0	0.857869863	306.610425	291.2727273	0	1	NTC	1
87.39587117	3	29.13195706	31.47534847	31.69667748	0	0.836453127	238.382325	179.2265625	0	1	NTC	1
1.29	2	0.645	0.645	0.645	0	1	364.021875	2042	0	1	NTC	1
99.41055513	1	99.41055513	99.41055513	99.41055513	2	0.764570301	297.457875	283.5248227	0	1	NTC	1
26.47185171	2	13.23592586	13.23592586	16.37318072	0	0.931466099	268.75215	194.7428571	0	1	NTC	1
177.8681038	5	35.57362076	34.85685171	81.25887766	7	0.896124997	245.45475	344.9479554	0	1	NTC	1
102.2577229	2	51.12886144	51.12886144	75.98821315	1	0.871267835	296.2098	341.4964539	0	1	NTC	1
51.87503243	3	17.29167748	11.27800649	29.74269045	1	0.917697807	212.17275	179.75	0	1	NTC	1
0	0	0	0	0	0	0	212.17275	0	0	1	NTC	1
115.3600649	1	115.3600649	115.3600649	115.3600649	5	0.871911232	285.809175	300.3452381	0	1	NTC	1
119.9019166	4	29.97547914	18.60776135	82.04139387	0	0.892095061	327.8277	287.2356688	0	1	NTC	1
187.054607	3	62.35153568	33.70436793	152.7052391	9	0.904188048	295.37775	281.0111111	0	1	NTC	1
53.27569694	2	26.63784847	26.63784847	38.23835495	0	0.856944766	312.01875	274.3246753	0	1	NTC	1
5.316503243	1	5.316503243	5.316503243	5.316503243	0	0.935161949	228.397725	1372.875	0	1	NTC	1
134.8665681	6	22.47776135	7.596922613	105.3910454	3	0.910694397	351.541125	239.9005236	0	1	NTC	1
30.29601297	1	30.29601297	30.29601297	30.29601297	0	0.827219948	252.9432	259.6136364	0	1	NTC	1
1.557167748	1	1.557167748	1.557167748	1.557167748	0	1	350.29305	890.75	0	1	NTC	1
32.12034847	4	8.030087117	4.593251622	22.28884523	0	0.817593286	317.01105	218.42	0	1	NTC	1
80.07954216	2	40.03977108	40.03977108	44.9555227	0	0.889948954	281.2329	207.018018	0	1	NTC	1
78.85436793	4	19.71359198	18.77375811	37.43685171	2	0.745734983	297.04185	240.6153846	0	1	NTC	1
155.5065681	2	77.75328405	77.75328405	91.42237441	6	0.855484338	323.251425	192.3478261	0	1	NTC	1
0	0	0	0	0	0	0	220.077225	0	0	1	NTC	1
0	0	0	0	0	0	0	220.077225	0	0	1	NTC	1
88.77754865	3	29.59251622	26.04818072	54.78702595	1	0.896906846	341.97255	251.2016129	0	1	NTC	1
127.9280714	2	63.96403568	63.96403568	118.8980714	2	0.932152078	380.24685	253.2265193	0	1	NTC	1
48.7148582	3	16.23828607	14.61367099	20.73167748	0	0.861929492	234.222075	234.8285714	0	1	NTC	1
147.3966005	3	49.13220018	34.88370342	109.3985616	3	0.92839209	223.405425	207.2807882	0	1	NTC	1
0	0	0	0	0	0	0	223.82145	0	0	1	NTC	1
7.518670991	2	3.759335495	3.759335495	6.873670991	0	0.9388701	327.411675	661.8181818	0	1	NTC	1
18.37300649	2	9.186503243	9.186503243	16.17083874	0	0.921836902	290.38545	913.9705882	0	1	NTC	1
0	0	0	0	0	0	0	230.47785	0	0	1	NTC	1
67.13370342	5	13.42674068	11.76650324	26.47185171	0	0.926493666	341.97255	266.2947368	0	1	NTC	1
144.282265	4	36.07056626	25.08068072	93.4759036	4	0.906687673	285.39315	247.22	0	1	NTC	1
0	0	0	0	0	0	0	228.397725	0	0	1	NTC	1
73.58370342	3	24.52790114	18.41884523	39.05884523	0	0.881190592	347.380875	224.3394495	0	1	NTC	1
95.4947164	3	31.83157213	15.03734198	79.81237441	2	0.918904751	398.135925	306.8962963	0	1	NTC	1
74.00737441	3	24.6691248	5.961503243	63.37436793	2	0.815221557	230.061825	372.7798165	0	1	NTC	1
101.2159036	4	25.3039759	24.34793559	42.04352919	3	0.896958725	373.59045	249.4014085	0	1	NTC	1
75.27838739	3	25.0927958	17.12884523	52.18803892	2	0.911252546	288.305325	316.3495146	0	1	NTC	1
0	0	0	0	0	0	0	231.725925	0	0	1	NTC	1
80.07954216	3	26.69318072	22.44534847	46.51269045	1	0.874739562	323.251425	247.3589744	0	1	NTC	1
100.7274068	3	33.57580228	32.7005227	36.44087117	0	0.914258906	231.725925	255.4852941	0	1	NTC	1
17.93034847	1	17.93034847	17.93034847	17.93034847	0	0.906031959	312.434775	674.6086957	0	1	NTC	1
0	0	0	0	0	0	0	234.6381	0	0	1	NTC	1
65.90852919	3	21.96950973	15.68234198	49.58118721	0	0.906277063	235.886175	246.8229167	0	1	NTC	1
46.87153568	2	23.43576784	23.43576784	36.34919369	1	0.949086829	236.718225	311.6666667	0	1	NTC	1
45.86769045	3	15.28923015	9.453670991	29.42968396	0	0.929506444	286.641225	281.4225352	0	1	NTC	1
3.225	1	3.225	3.225	3.225	0	1	331.1559	1780	0	1	NTC	1
153.8655876	5	30.77311751	36.4598582	47.55450973	0	0.934301857	319.5072	232.0144231	0	1	NTC	1
21.48734198	1	21.48734198	21.48734198	21.48734198	0	0.908771905	303.282225	285.6875	0	1	NTC	1
82.37338739	4	20.59334685	15.09267423	47.02803892	0	0.884035716	349.461	262.7894737	0	1	NTC	1
129.3745746	2	64.6872873	64.6872873	104.8835616	1	0.76342398	316.179	324.3707865	0	1	NTC	1
80.92688414	2	40.46344207	40.46344207	65.24454216	0	0.919185956	260.847675	318.1891892	0	1	NTC	1
5.961503243	1	5.961503243	5.961503243	5.961503243	0	0.873242625	312.434775	314.5454545	0	1	NTC	1
31.47534847	3	10.49178282	11.01083874	12.83517423	0	0.90086164	279.152775	252.3829787	0	1	NTC	1
194.3250973	3	64.77503243	20.55618721	154.3730714	4	0.753456042	273.328425	273.3380783	0	1	NTC	1
40.48636144	3	13.49545381	12.03367099	22.22401946	0	0.791607109	312.434775	257.2545455	0	1	NTC	1
0	0	0	0	0	0	0	253.77525	0	0	1	NTC	1
0	0	0	0	0	0	0	254.191275	0	0	1	NTC	1
0	0	0	0	0	0	0	257.10345	0	0	1	NTC	1
79.74754865	5	15.94950973	22.02167748	25.93751622	2	0.924152291	334.900125	331.612069	0	1	NTC	1
0	0	0	0	0	0	0	258.351525	0	0	1	NTC	1
87.68989063	4	21.92247266	21.26601297	35.05919369	0	0.924224604	374.006475	246.7166667	0	1	NTC	1
136.0000649	4	34.00001622	21.26601297	87.50653568	2	0.903948206	331.98795	243.8131313	0	1	NTC	1
46.29136144	3	15.43045381	5.316503243	40.3298582	2	0.908740306	429.3378	268.8	0	1	NTC	1
37.95220018	1	37.95220018	37.95220018	37.95220018	0	0.911458599	263.343825	225.44	0	1	NTC	1
38.99401946	3	12.99800649	14.39234198	22.66667748	0	0.914582097	324.915525	537.1875	0	1	NTC	1
0.645	1	0.645	0.645	0.645	0	1	277.07265	319.2222222	0	1	NTC	1
41.84118721	2	20.9205936	20.9205936	22.02167748	0	0.844033347	352.7892	234.6451613	0	1	NTC	1
323.1921881	4	80.79804703	26.04818072	270.4508267	6	0.901981588	440.570475	230.0715884	0	1	NTC	1
10.25517423	3	3.418391411	3.381503243	6.228670991	0	0.962602806	287.8893	1400.652174	0	1	NTC	1
0	0	0	0	0	0	0	273.328425	0	0	1	NTC	1
0.645	1	0.645	0.645	0.645	0	1	344.052675	2058.8	0	1	NTC	1
14.50300649	1	14.50300649	14.50300649	14.50300649	0	0.93060249	297.457875	1806.541667	0	1	NTC	1
84.59454216	3	28.19818072	8.053006486	74.98436793	1	0.856289051	328.243725	358.8478261	0	1	NTC	1
22.82318072	1	22.82318072	22.82318072	22.82318072	0	0.852195849	283.313025	352.2162162	0	1	NTC	1
20.77751622	2	10.38875811	10.38875811	20.13251622	0	0.881649589	313.68285	375	0	1	NTC	1
7.140838739	2	3.570419369	3.570419369	4.026503243	0	0.957951975	394.3917	350.6	0	1	NTC	1
6.873670991	3	2.291223664	0.645	5.583670991	0	0.9581723	339.892425	1533.8	0	1	NTC	1
81.5260454	5	16.30520908	10.90017423	50.1155227	2	0.8687349	419.769225	468.3170732	0	1	NTC	1
318.0433104	5	63.60866209	23.73534847	178.2190843	12	0.901246636	495.06975	259.6736402	0	1	NTC	1
128.2869166	4	32.07172914	0.645	126.3519166	1	0.868915931	449.723025	241.9415205	0	1	NTC	1
56.72202595	4	14.18050649	7.095	41.88702595	1	0.88863936	314.930925	290.5432099	0	1	NTC	1
19.22034847	1	19.22034847	19.22034847	19.22034847	0	0.850753379	300.786075	261.5172414	0	1	NTC	1
57.05401946	2	28.52700973	28.52700973	46.31034847	0	0.929735598	320.755275	357.6627907	0	1	NTC	1
122.3254133	3	40.77513778	27.11685171	80.54905189	3	0.867837587	382.326975	366.3918129	0	1	NTC	1
12.99167748	1	12.99167748	12.99167748	12.99167748	0	0.933589872	339.060375	866.2380952	0	1	NTC	1
52.53901946	2	26.26950973	26.26950973	32.76534847	1	0.913897743	378.166725	429.5308642	0	1	NTC	1
98.62803892	3	32.87601297	9.453670991	80.14436793	1	0.920469	426.425625	312.6486486	0	1	NTC	1
1.29	2	0.645	0.645	0.645	0	1	372.342375	1913.75	0	1	NTC	1
30.98685171	3	10.32895057	13.52601297	16.81583874	2	0.895382207	475.9326	486.8723404	0	1	NTC	1
30.60901946	3	10.20300649	0.645	29.31901946	2	0.912249725	403.128225	406.6428571	0	1	NTC	1
6.339335495	1	6.339335495	6.339335495	6.339335495	0	0.94076205	537.5043	225.1	0	1	NTC	1
69.33587117	3	23.11195706	22.77734198	27.71601297	0	0.891350884	484.669125	477.1666667	0	1	NTC	1
91.04454216	3	30.34818072	25.84583874	44.15401946	0	0.895063767	366.518025	235.0534351	0	1	NTC	1
154.1707294	4	38.54268234	42.06251622	68.11069694	5	0.907175122	449.307	455.9109312	0	1	NTC	1
99.67772288	3	33.22590763	28.67401946	60.90503243	2	0.842139194	447.226875	283.5804196	0	1	NTC	1
115.9402391	3	38.64674637	50.96286468	62.50803892	6	0.891969199	508.38255	268.4260355	0	1	NTC	1
96.76572937	5	19.35314587	24.44517423	32.0555227	2	0.912998701	554.1453	373.55	0	1	NTC	1
59.88220018	4	14.97055004	16.97234198	25.29251622	1	0.908037188	443.898675	413.0989011	0	1	NTC	1
101.0594004	5	20.21188007	9.453670991	55.52370342	0	0.875240643	629.86185	344.1851852	0	1	NTC	1
20.57517423	2	10.28758712	10.28758712	15.79300649	0	0.862059115	430.16985	564.2285714	0	1	NTC	1
152.7969166	5	30.55938332	21.68968396	85.3960454	3	0.859829257	609.89265	374.0273973	0	1	NTC	1
22.13234198	2	11.06617099	11.06617099	19.28517423	0	0.935139427	538.752375	290.4285714	0	1	NTC	1
182.1349231	6	30.35582051	7.329754865	133.4200649	8	0.900767738	688.9374	433.8453237	0	1	NTC	1
0	0	0	0	0	0	0	25.377525	0	0	1	NTC	1
0	0	0	0	0	0	0	131.4639	0	0	1	NTC	1
15.83884523	1	15.83884523	15.83884523	15.83884523	0	0.906498415	72.38835	247.952381	0	1	NTC	1
75.12188414	1	75.12188414	75.12188414	75.12188414	0	0.830383298	43.682625	296.2680412	0	1	NTC	1
21.26601297	1	21.26601297	21.26601297	21.26601297	0	0.846992642	128.1357	686.8275862	0	1	NTC	1
0	0	0	0	0	0	0	97.765875	0	0	1	NTC	1
62.88587117	2	31.44293559	31.44293559	31.89901946	0	0.891213449	119.399175	360.1609195	0	1	NTC	1
0	0	0	0	0	0	0	122.727375	0	0	1	NTC	1
0	0	0	0	0	0	0	117.735075	0	0	1	NTC	1
9.988006486	2	4.994003243	4.994003243	9.343006486	0	0.906770387	143.1126	360.4666667	0	1	NTC	1
4.515	2	2.2575	2.2575	3.87	0	1	156.4254	220.2857143	0	1	NTC	1
17.50667748	1	17.50667748	17.50667748	17.50667748	0	0.927196456	136.872225	247.5416667	0	1	NTC	1
57.30220018	3	19.10073339	0.645	56.01220018	0	0.745667386	174.7305	336.0769231	0	1	NTC	1
0	0	0	0	0	0	0	133.96005	0	0	1	NTC	1
46.18069694	3	15.39356565	0.645	44.89069694	2	0.846495437	259.183575	247.8059701	0	1	NTC	1
24.80401946	2	12.40200973	12.40200973	12.72450973	0	0.939679611	136.872225	333.6666667	0	1	NTC	1
12.41150324	1	12.41150324	12.41150324	12.41150324	0	0.936949697	138.1203	683.15	0	1	NTC	1
11.01083874	2	5.505419369	5.505419369	10.36583874	1	0.9372583	159.337575	581.375	0	1	NTC	1
32.60884523	3	10.86961508	3.225	28.73884523	0	0.776342272	152.26515	521.1875	0	1	NTC	1
55.85569694	2	27.92784847	27.92784847	30.94101297	0	0.907591799	196.3638	292.0487805	0	1	NTC	1
36.39503243	1	36.39503243	36.39503243	36.39503243	1	0.946387027	199.275975	272.2363636	0	1	NTC	1
14.01450973	1	14.01450973	14.01450973	14.01450973	0	0.894659363	274.160475	273.7894737	0	1	NTC	1
10.8543355	2	5.427167748	5.427167748	6.717167748	0	0.959947387	148.520925	518.6666667	0	1	NTC	1
7.74	3	2.58	0.645	6.45	0	1	211.3407	340.4615385	0	1	NTC	1
0	0	0	0	0	0	0	151.017075	0	0	1	NTC	1
51.27587117	2	25.63793559	25.63793559	33.76919369	0	0.933198458	153.92925	246.9242424	0	1	NTC	1
9.297167748	2	4.648583874	4.648583874	8.652167748	0	0.974149198	214.6689	270.0714286	0	1	NTC	1
49.20335495	1	49.20335495	49.20335495	49.20335495	3	0.934887652	228.81375	205.32	0	1	NTC	1
56.27936793	2	28.13968396	28.13968396	48.65003243	0	0.923996722	157.25745	244.4683544	0	1	NTC	1
89.19335495	3	29.73111832	0.645	87.90335495	0	0.925282316	238.79835	175.921466	0	1	NTC	1
39.63901946	3	13.21300649	11.92300649	19.33101297	1	0.929525279	220.077225	186.1639344	0	1	NTC	1
0.645	1	0.645	0.645	0.645	0	1	191.3715	2366	0	1	NTC	1
175.9979295	3	58.66597652	37.81468396	119.7644004	1	0.877921662	208.84455	251.8852459	0	1	NTC	1
17.99517423	3	5.998391411	5.16	12.19017423	0	0.951735701	292.04955	332.7407407	0	1	NTC	1
40.17335495	3	13.39111832	18.95318072	20.57517423	0	0.919171084	254.191275	282.220339	0	1	NTC	1
0	0	0	0	0	0	0	170.154225	0	0	1	NTC	1
33.67751622	2	16.83875811	16.83875811	23.46818072	0	0.884044545	286.2252	322.0961538	0	1	NTC	1
110.0245746	4	27.50614365	21.7774291	57.92821315	2	0.929456235	255.43935	247.2857143	0	1	NTC	1
1.29	2	0.645	0.645	0.645	0	1	200.52405	2180	0	1	NTC	1
23.95667748	2	11.97833874	11.97833874	18.26234198	0	0.87781483	323.251425	192.9736842	0	1	NTC	1
91.93772288	3	30.64590763	16.59450973	69.38170991	1	0.886226021	211.756725	256.6141732	0	1	NTC	1
0	0	0	0	0	0	0	185.131125	0	0	1	NTC	1
12.88101297	1	12.88101297	12.88101297	12.88101297	0	0.973387138	201.772125	243.5333333	0	1	NTC	1
51.76436793	2	25.88218396	25.88218396	32.96769045	0	0.776508129	231.3099	327.5753425	0	1	NTC	1
41.50919369	1	41.50919369	41.50919369	41.50919369	0	0.241785996	201.3561	325.1666667	0	1	NTC	1
78.90020667	6	13.15003444	16.97234198	23.46818072	0	0.915874529	249.198975	173.5315315	0	1	NTC	1
44.51286468	2	22.25643234	22.25643234	36.34919369	0	0.930972879	213.420825	249.7666667	0	1	NTC	1
47.31419369	2	23.65709685	23.65709685	32.43335495	1	0.901727797	209.260575	568.5882353	0	1	NTC	1
95.4947164	3	31.83157213	23.6705227	64.03835495	1	0.739958635	289.5534	208.057554	0	1	NTC	1
6.763006486	2	3.381503243	3.381503243	6.118006486	0	1	203.436225	647.8888889	0	1	NTC	1
59.23720018	3	19.74573339	0.645	57.94720018	0	0.767372011	246.2868	206.7435897	0	1	NTC	1
71.0953809	3	23.6984603	25.98335495	31.25401946	0	0.924670568	189.7074	265.90625	0	1	NTC	1
48.0698582	5	9.61397164	7.896503243	18.90734198	0	0.91366947	265.42395	491.9864865	0	1	NTC	1
112.4670584	6	18.74450973	7.629335495	53.38636144	1	0.78940135	196.779825	242.5689655	0	1	NTC	1
70.20220018	2	35.10110009	35.10110009	52.16118721	2	0.920001334	278.320725	247.8095238	0	1	NTC	1
5.205838739	1	5.205838739	5.205838739	5.205838739	0	1	183.467025	1132.285714	0	1	NTC	1
7.629335495	2	3.814667748	3.814667748	5.694335495	0	0.905293985	184.299075	229.875	0	1	NTC	1
65.66821315	3	21.88940438	21.20118721	29.05185171	0	0.927482083	244.206675	421.25	0	1	NTC	1
14.88083874	3	4.96027958	0.645	13.59083874	0	0.93977192	228.397725	508.9090909	0	1	NTC	1
111.7113939	3	37.23713129	28.94118721	63.81702595	0	0.881108175	213.0048	287.9411765	0	1	NTC	1
179.1770908	4	44.7942727	40.58360009	75.67520667	0	0.863323367	246.2868	274.3293173	0	1	NTC	1
122.3902391	2	61.19511955	61.19511955	120.4552391	5	0.863643696	255.023325	265.6271186	0	1	NTC	1
67.2253809	3	22.4084603	22.28884523	33.92569694	1	0.926496729	239.214375	373.967033	0	1	NTC	1
0	0	0	0	0	0	0	191.3715	0	0	1	NTC	1
228.0294652	4	57.00736631	26.4030936	162.2774393	4	0.903804941	394.3917	278.4384858	0	1	NTC	1
90.3347164	2	45.1673582	45.1673582	52.0505227	0	0.887490779	192.20355	303.2177419	0	1	NTC	1
23.51401946	2	11.75700973	11.75700973	12.45734198	0	0.939871704	256.2714	524.7096774	0	1	NTC	1
15.52583874	5	3.105167748	0.645	6.984335495	0	0.897602951	336.98025	358.1818182	0	1	NTC	1
14.65950973	3	4.886503243	0.645	13.36950973	0	0.939705781	302.03415	370.1	0	1	NTC	1
97.50240685	2	48.75120342	48.75120342	56.10387766	2	0.909718943	198.0279	443.5348837	0	1	NTC	1
45.15786468	1	45.15786468	45.15786468	45.15786468	2	0.907302648	312.8508	296.0461538	0	1	NTC	1
79.43454216	3	26.47818072	17.23950973	45.86769045	0	0.870900051	195.53175	265.1272727	0	1	NTC	1
0	0	0	0	0	0	0	195.53175	0	0	1	NTC	1
19.39583874	4	4.848959685	1.29	16.17083874	0	0.931882955	284.5611	467.3571429	0	1	NTC	1
13.59083874	2	6.795419369	6.795419369	7.629335495	0	0.940332607	341.1405	310.9090909	0	1	NTC	1
17.61734198	1	17.61734198	17.61734198	17.61734198	1	0.900849889	241.2945	296.5714286	0	1	NTC	1
45.64636144	1	45.64636144	45.64636144	45.64636144	0	0.903895017	274.160475	269.3606557	0	1	NTC	1
43.0205227	3	14.34017423	7.675174234	31.58601297	0	0.903420216	312.8508	382.7627119	0	1	NTC	1
13.63667748	1	13.63667748	13.63667748	13.63667748	0	0.939732987	312.434775	216.1176471	0	1	NTC	1
84.97237441	4	21.2430936	16.32734198	43.77618721	2	0.88392895	252.527175	297.5748031	0	1	NTC	1
8.163670991	1	8.163670991	8.163670991	8.163670991	0	0.929956953	199.275975	152.1666667	0	1	NTC	1
0	0	0	0	0	0	0	199.692	0	0	1	NTC	1
140.0992586	3	46.69975285	34.47901946	96.92223261	3	0.917002427	305.36235	260.6734694	0	1	NTC	1
33.45618721	2	16.7280936	16.7280936	18.68601297	0	0.877343606	285.809175	671.0212766	0	1	NTC	1
43.24185171	2	21.62092586	21.62092586	36.10101297	0	0.898277713	296.625825	260.7384615	0	1	NTC	1
141.9425811	6	23.65709685	23.44526135	33.29968396	0	0.914504543	312.01875	236.8826531	0	1	NTC	1
112.3832456	4	28.0958114	23.01209685	55.68020667	0	0.910786375	319.5072	308.7094595	0	1	NTC	1
0	0	0	0	0	0	0	213.420825	0	0	1	NTC	1
77.87737441	2	38.93868721	38.93868721	63.48503243	5	0.921090647	202.18815	251.4745763	0	1	NTC	1
67.64905189	2	33.82452595	33.82452595	46.11587117	0	0.921172743	329.075775	212.3626374	0	1	NTC	1
101.5478971	5	20.30957942	22.71251622	34.03636144	1	0.859548728	356.533425	245.6068966	0	1	NTC	1
20.35384523	1	20.35384523	20.35384523	20.35384523	0	0.926317181	302.03415	274.2903226	0	1	NTC	1
82.28170991	2	41.14085495	41.14085495	60.14936793	0	0.927213845	281.648925	240.8376068	0	1	NTC	1
68.33989063	3	22.77996354	15.94950973	49.00887766	0	0.943593805	304.946325	410.1847826	0	1	NTC	1
1.29	1	1.29	1.29	1.29	0	1	274.992525	671	0	1	NTC	1
34.00950973	2	17.00475486	17.00475486	23.80017423	0	0.929586187	277.488675	292.5	0	1	NTC	1
17.83867099	2	8.919335495	8.919335495	10.47650324	0	0.905738425	351.95715	647.483871	0	1	NTC	1
15.03734198	1	15.03734198	15.03734198	15.03734198	0	0.897534549	379.830825	405.9565217	0	1	NTC	1
0	0	0	0	0	0	0	208.428525	0	0	1	NTC	1
35.65835495	3	11.88611832	14.23583874	18.30818072	0	0.937089293	316.179	370.7647059	0	1	NTC	1
83.57170991	3	27.85723664	26.80384523	38.23835495	0	0.822353857	251.2791	279.3706897	0	1	NTC	1
140.6984198	4	35.17460495	31.47534847	58.37087117	2	0.910361679	252.527175	251.2615385	0	1	NTC	1
81.23989063	3	27.07996354	17.12884523	60.08454216	0	0.856185095	239.6304	272.2678571	0	1	NTC	1
35.8148582	1	35.8148582	35.8148582	35.8148582	0	0.884328917	255.023325	361.9375	0	1	NTC	1
37.63919369	1	37.63919369	37.63919369	37.63919369	0	0.894947999	312.01875	231.0392157	0	1	NTC	1
50.52020667	4	12.63005167	7.408006486	35.05919369	0	0.925335376	300.786075	317.0769231	0	1	NTC	1
20.30800649	3	6.769335495	0.645	19.01800649	0	0.921065296	310.35465	410.9677419	0	1	NTC	1
7.251503243	1	7.251503243	7.251503243	7.251503243	0	0.84368803	212.17275	159.3636364	0	1	NTC	1
58.37087117	3	19.45695706	17.70901946	29.00601297	0	0.91324049	252.9432	382.6904762	0	1	NTC	1
121.5049231	3	40.50164102	28.45269045	67.55737441	2	0.441934012	240.46245	246.7546012	0	1	NTC	1
53.58870342	2	26.79435171	26.79435171	46.22653568	0	0.92969268	299.538	323.6338028	0	1	NTC	1
24.86884523	1	24.86884523	24.86884523	24.86884523	0	0.846106472	270.000225	288.0263158	0	1	NTC	1
28.78468396	2	14.39234198	14.39234198	21.80034847	2	0.93426699	272.9124	260.9361702	0	1	NTC	1
71.6297164	2	35.8148582	35.8148582	44.40220018	0	0.905287072	215.916975	195.1237113	0	1	NTC	1
49.13852919	2	24.56926459	24.56926459	33.50202595	0	0.92449224	341.97255	257.6285714	0	1	NTC	1
35.87968396	2	17.93984198	17.93984198	33.29968396	0	0.919934599	232.974	441.48	0	1	NTC	1
7.518670991	1	7.518670991	7.518670991	7.518670991	0	0.930684863	416.441025	306.5833333	0	1	NTC	1
97.85338739	2	48.92669369	48.92669369	56.61136144	1	0.770208599	346.548825	287.25	0	1	NTC	1
120.8599231	3	40.28664102	32.49818072	87.71674234	2	0.93700534	295.793775	319.1509434	0	1	NTC	1
0	0	0	0	0	0	0	220.49325	0	0	1	NTC	1
45.91352919	2	22.95676459	22.95676459	28.51751622	0	0.928746909	308.274525	378.5645161	0	1	NTC	1
57.5503809	2	28.77519045	28.77519045	45.84870342	0	0.918244616	244.206675	368.5694444	0	1	NTC	1
125.5694004	3	41.85646679	13.59083874	99.56705838	0	0.713767774	231.725925	226.4943182	0	1	NTC	1
16.97234198	2	8.486170991	8.486170991	9.831503243	0	0.825790529	328.243725	486.0769231	0	1	NTC	1
66.28636144	2	33.14318072	33.14318072	65.64136144	0	0.896071285	277.488675	310.2150538	0	1	NTC	1
230.0371557	4	57.50928892	61.15321315	78.14454216	0	0.878385128	280.40085	269.9013158	0	1	NTC	1
40.55118721	1	40.55118721	40.55118721	40.55118721	2	0.933628765	311.602725	269.3125	0	1	NTC	1
69.75954216	2	34.87977108	34.87977108	46.40202595	0	0.847569612	340.724475	213.8297872	0	1	NTC	1
47.24936793	2	23.62468396	23.62468396	34.90269045	0	0.927848555	329.4918	365.890625	0	1	NTC	1
15.03734198	2	7.518670991	7.518670991	12.83517423	0	0.91088331	362.7738	193.1304348	0	1	NTC	1
36.30335495	3	12.10111832	12.07950973	14.50300649	0	0.924944104	238.382325	493.3076923	0	1	NTC	1
127.5960778	4	31.89901946	31.86660658	59.72569694	2	0.629897117	268.336125	307.0611111	0	1	NTC	1
131.1799231	4	32.79498077	23.20101297	64.80188414	0	0.750779113	289.137375	224.5028902	0	1	NTC	1
45.97835495	1	45.97835495	45.97835495	45.97835495	0	0.887848678	257.9355	321.6	0	1	NTC	1
89.13639387	3	29.71213129	9.075838739	78.77055513	2	0.91433884	314.930925	184.4308943	0	1	NTC	1
102.7462196	5	20.54924393	24.91468396	31.54017423	2	0.85540658	318.259125	208.8378378	0	1	NTC	1
121.8559036	4	30.4639759	18.81959685	68.48852919	0	0.913623327	379.830825	249.3151515	0	1	NTC	1
79.43454216	4	19.85863554	18.9855936	40.81835495	1	0.821457804	324.083475	240.1025641	0	1	NTC	1
112.4670584	1	112.4670584	112.4670584	112.4670584	4	0.833345002	350.29305	184.3841463	0	1	NTC	1
54.76803892	3	18.25601297	11.43450973	32.54401946	0	0.822818419	299.538	279.0454545	0	1	NTC	1
75.34321315	3	25.11440438	10.41167748	64.28653568	5	0.928755766	398.55195	352.4830508	0	1	NTC	1
170.9675811	6	28.49459685	32.00968396	48.77968396	1	0.908371048	363.60585	277.0121457	0	1	NTC	1
51.65370342	3	17.21790114	13.79318072	32.65468396	0	0.880688187	339.060375	467.8714286	0	1	NTC	1
18.04101297	2	9.020506486	9.020506486	17.39601297	1	0.944553302	324.4995	420.3333333	0	1	NTC	1
39.46352919	1	39.46352919	39.46352919	39.46352919	0	0.905565079	394.807725	245.8846154	0	1	NTC	1
37.16968396	1	37.16968396	37.16968396	37.16968396	0	0.902178127	331.1559	247.6603774	0	1	NTC	1
41.24202595	3	13.74734198	11.12150324	19.22034847	0	0.934045859	280.816875	318.7166667	0	1	NTC	1
107.5094004	2	53.75470018	53.75470018	106.8644004	0	0.775631068	352.373175	278.9078014	0	1	NTC	1
306.0175041	4	76.50437604	72.48261955	160.407265	8	0.873458677	304.114275	252.3073394	0	1	NTC	1
57.7448582	1	57.7448582	57.7448582	57.7448582	1	0.926127931	333.236025	338.3837209	0	1	NTC	1
0	0	0	0	0	0	0	293.297625	0	0	1	NTC	1
71.38153568	3	23.79384523	20.84234198	38.61618721	1	0.869356097	377.7507	245.4528302	0	1	NTC	1
234.7007942	5	46.94015885	27.29234198	145.9690843	6	0.852095241	375.670575	268.2332362	0	1	NTC	1
109.0855551	6	18.18092586	13.15767423	41.95185171	0	0.897286562	355.28535	261.3664596	0	1	NTC	1
53.54286468	2	26.77143234	26.77143234	52.89786468	0	0.880829847	488.829375	273.1111111	0	1	NTC	1
11.38867099	3	3.796223664	0.645	10.09867099	0	0.782509366	430.585875	763.7272727	0	1	NTC	1
22.39950973	4	5.599877432	4.270751622	12.56800649	0	0.936721609	626.949675	522.4722222	0	1	NTC	1
130.1492261	5	26.02984523	24.49101297	42.81818072	2	0.835609258	504.2223	324.5206186	0	1	NTC	1
81.19405189	4	20.29851297	8.108338739	64.33237441	0	0.827210288	704.74635	285.7033898	0	1	NTC	1
30.13950973	1	30.13950973	30.13950973	30.13950973	0	0.940625246	564.545925	215.8666667	0	1	NTC	1
49.02786468	2	24.51393234	24.51393234	36.08202595	0	0.496601925	583.26705	398.6176471	0	1	NTC	1
58.97003243	4	14.74250811	17.72800649	22.86901946	0	0.927893667	593.667675	459.6705882	0	1	NTC	1
48.0698582	5	9.61397164	10.36583874	11.76650324	0	0.896946634	561.63375	816.6666667	0	1	NTC	1
33.29968396	3	11.09989465	6.228670991	20.84234198	0	0.916819185	573.698475	543.7916667	0	1	NTC	1
0	0	0	0	0	0	0	30.78585	0	0	1	NTC	1
2.58	1	2.58	2.58	2.58	0	1	43.2666	195.6	0	1	NTC	1
0	0	0	0	0	0	0	59.9076	0	0	1	NTC	1
5.805	1	5.805	5.805	5.805	0	1	124.8075	770.7272727	0	1	NTC	1
55.58852919	4	13.8971323	16.00484198	22.93384523	2	0.809960014	162.24975	338.1219512	0	1	NTC	1
0	0	0	0	0	0	0	172.23435	0	0	1	NTC	1
1.29	2	0.645	0.645	0.645	0	1	182.21895	1285	0	1	NTC	1
67.40087117	1	67.40087117	67.40087117	67.40087117	0	0.726204926	143.528625	471.8817204	0	1	NTC	1
40.9748582	4	10.24371455	8.430838739	23.46818072	0	0.823564102	333.65205	301.4385965	0	1	NTC	1
66.66419369	3	22.2213979	18.15167748	47.86751622	0	0.879696292	129.383775	273.9191919	0	1	NTC	1
19.75468396	2	9.877341982	9.877341982	10.78950973	0	0.94822213	217.9971	485.92	0	1	NTC	1
55.63436793	2	27.81718396	27.81718396	50.42852919	0	0.818805372	135.62415	529.9333333	0	1	NTC	1
11.43450973	1	11.43450973	11.43450973	11.43450973	0	0.948299989	195.947775	430.5882353	0	1	NTC	1
136.4885616	2	68.24428081	68.24428081	81.03754865	1	0.920282682	200.940075	222.8969072	0	1	NTC	1
0	0	0	0	0	0	0	209.260575	0	0	1	NTC	1
1.557167748	1	1.557167748	1.557167748	1.557167748	0	1	146.856825	1200.666667	0	1	NTC	1
72.93870342	3	24.31290114	10.47650324	57.68003243	0	0.658707062	148.520925	380.9142857	0	1	NTC	1
18.21650324	2	9.108251622	9.108251622	9.831503243	1	0.977052881	200.940075	231.2	0	1	NTC	1
0	0	0	0	0	0	0	238.79835	0	0	1	NTC	1
23.84601297	1	23.84601297	23.84601297	23.84601297	0	0.8655535	210.924675	244.0606061	0	1	NTC	1
0.645	1	0.645	0.645	0.645	0	1	259.5996	946	0	1	NTC	1
20.62101297	1	20.62101297	20.62101297	20.62101297	0	0.818858174	224.237475	346.9259259	0	1	NTC	1
34.47901946	2	17.23950973	17.23950973	28.36101297	0	0.941618263	158.505525	277.4166667	0	1	NTC	1
0	0	0	0	0	0	0	271.664325	0	0	1	NTC	1
16.21667748	1	16.21667748	16.21667748	16.21667748	2	0.957500462	162.665775	932.2962963	0	1	NTC	1
36.94835495	3	12.31611832	13.25884523	20.84234198	0	0.882796055	350.709075	404.5925926	0	1	NTC	1
6.606503243	2	3.303251622	3.303251622	5.961503243	0	0.938798245	272.496375	262.2	0	1	NTC	1
124.8785616	3	41.62618721	15.90367099	98.7197164	0	0.84983566	191.787525	332.0693642	0	1	NTC	1
40.55118721	3	13.5170624	12.255	19.33101297	0	0.941728985	194.283675	272.3157895	0	1	NTC	1
53.90170991	1	53.90170991	53.90170991	53.90170991	0	0.935461158	315.762975	183.4782609	0	1	NTC	1
45.20370342	2	22.60185171	22.60185171	29.89919369	0	0.935235864	170.57025	257.5172414	0	1	NTC	1
130.6377229	3	43.54590763	51.2948582	78.69786468	4	0.871423788	199.692	249.1832461	0	1	NTC	1
49.69185171	3	16.56395057	18.10583874	30.94101297	0	0.786232247	276.2406	262.5263158	0	1	NTC	1
90.71254865	3	30.23751622	0.645	89.42254865	0	0.88634525	245.038725	200.6666667	0	1	NTC	1
103.3912196	1	103.3912196	103.3912196	103.3912196	2	0.935554827	264.5919	224.869863	0	1	NTC	1
51.98569694	2	25.99284847	25.99284847	38.12769045	0	0.483900744	230.893875	214.1111111	0	1	NTC	1
87.68989063	3	29.22996354	18.64017423	56.05803892	1	0.893460088	220.077225	259.5289256	0	1	NTC	1
98.38772288	3	32.79590763	19.17450973	73.51887766	0	0.904226802	227.565675	255.3970588	0	1	NTC	1
36.90251622	2	18.45125811	18.45125811	20.08667748	0	0.927261548	220.49325	549.5636364	0	1	NTC	1
91.13621964	2	45.56810982	45.56810982	53.3405227	0	0.87693855	324.4995	379.1129032	0	1	NTC	1
0	0	0	0	0	0	0	179.7228	0	0	1	NTC	1
93.40321315	5	18.68064263	13.96867099	31.4105227	0	0.928592681	322.8354	227.3740458	0	1	NTC	1
64.6453809	3	21.5484603	13.90384523	50.09653568	0	0.894458251	183.467025	525.8915663	0	1	NTC	1
16.17083874	1	16.17083874	16.17083874	16.17083874	0	0.918298164	182.21895	399.48	0	1	NTC	1
33.50202595	1	33.50202595	33.50202595	33.50202595	0	0.909254408	277.9047	241.3488372	0	1	NTC	1
55.58852919	4	13.8971323	6.472919369	41.99769045	0	0.785768424	293.71365	347.1341463	0	1	NTC	1
42.15419369	2	21.07709685	21.07709685	29.31901946	0	0.883471319	316.595025	229.2564103	0	1	NTC	1
49.09269045	1	49.09269045	49.09269045	49.09269045	0	0.562129129	190.123425	414.7536232	0	1	NTC	1
38.12769045	4	9.531922613	9.531922613	18.41884523	0	0.926843025	257.9355	311.9824561	0	1	NTC	1
22.97968396	1	22.97968396	22.97968396	22.97968396	0	0.923617681	200.52405	314.4827586	0	1	NTC	1
23.84601297	3	7.948670991	7.896503243	15.30450973	0	0.92050443	202.18815	303.2972973	0	1	NTC	1
87.46856162	3	29.15618721	28.67401946	45.91352919	1	0.908145175	189.7074	403.559322	0	1	NTC	1
22.13234198	1	22.13234198	22.13234198	22.13234198	2	0.860783381	238.382325	560.8	0	1	NTC	1
27.71601297	3	9.238670991	5.694335495	17.35017423	0	0.922684364	203.436225	481.1509434	0	1	NTC	1
19.66300649	2	9.831503243	9.831503243	16.17083874	0	0.929192963	275.824575	290.3548387	0	1	NTC	1
29.00601297	3	9.668670991	10.52234198	12.52216775	0	0.948644211	280.40085	434.1363636	0	1	NTC	1
60.52720018	4	15.13180004	14.84842586	28.62818072	0	0.787505778	193.0356	251.1744186	0	1	NTC	1
100.1013939	5	20.02027877	20.30800649	27.76185171	0	0.921949996	260.43165	238.1231884	0	1	NTC	1
28.94118721	2	14.4705936	14.4705936	20.62101297	0	0.910647697	281.2329	257.275	0	1	NTC	1
67.24436793	2	33.62218396	33.62218396	39.90618721	0	0.873334348	231.725925	317.3333333	0	1	NTC	1
140.0265681	3	46.6755227	33.67751622	75.78587117	0	0.889663781	311.602725	272.4051282	0	1	NTC	1
0.645	1	0.645	0.645	0.645	0	1	262.9278	2683.5	0	1	NTC	1
74.65237441	2	37.32618721	37.32618721	50.05069694	0	0.883678192	203.0202	288.4901961	0	1	NTC	1
96.7009036	3	32.23363453	24.64751622	58.63803892	0	0.865021116	260.015625	615.12	0	1	NTC	1
55.14587117	2	27.57293559	27.57293559	36.88352919	0	0.917976463	225.901575	338.88	0	1	NTC	1
50.53919369	2	25.26959685	25.26959685	35.65835495	0	0.475488272	251.2791	259.2676056	0	1	NTC	1
58.8403809	3	19.6134603	8.965174234	41.28786468	0	0.463483285	302.450175	331.8846154	0	1	NTC	1
24.58269045	1	24.58269045	24.58269045	24.58269045	0	0.855955574	306.610425	574	0	1	NTC	1
168.0097488	3	56.00324961	65.17185171	78.74370342	2	0.92862283	229.6458	213.3991597	0	1	NTC	1
25.89167748	1	25.89167748	25.89167748	25.89167748	0	0.902488852	224.237475	269.2631579	0	1	NTC	1
64.1948582	4	16.04871455	11.31041937	40.01685171	0	0.898934544	268.75215	277.6145833	0	1	NTC	1
18.04101297	2	9.020506486	9.020506486	12.23601297	0	0.990033925	302.03415	1069.148148	0	1	NTC	1
109.2610454	1	109.2610454	109.2610454	109.2610454	0	0.868774171	231.725925	212.5163399	0	1	NTC	1
26.7848582	3	8.928286066	4.404335495	21.7355227	0	0.959080728	227.14965	178.9375	0	1	NTC	1
16.6593355	2	8.329667748	8.329667748	8.652167748	0	0.909295305	229.229775	243.6785714	0	1	NTC	1
26.38017423	1	26.38017423	26.38017423	26.38017423	0	0.929437175	270.000225	424.6744186	0	1	NTC	1
0	0	0	0	0	0	0	345.30075	0	0	1	NTC	1
102.6545422	4	25.66363554	19.20692261	46.8905227	0	0.907208978	297.8739	276.4693878	0	1	NTC	1
80.75139387	1	80.75139387	80.75139387	80.75139387	0	0.919015308	262.511775	295.2307692	0	1	NTC	1
45.69220018	2	22.84610009	22.84610009	34.14702595	1	0.920858715	271.2483	319.9545455	0	1	NTC	1
7.896503243	2	3.948251622	3.948251622	7.251503243	0	0.938264323	223.82145	195	0	1	NTC	1
56.39003243	2	28.19501622	28.19501622	44.9555227	0	0.923609549	210.50865	382.6363636	0	1	NTC	1
15.30450973	1	15.30450973	15.30450973	15.30450973	2	0.928508362	385.655175	458.6666667	0	1	NTC	1
6.495838739	1	6.495838739	6.495838739	6.495838739	0	0.95345652	236.718225	275.9	0	1	NTC	1
49.20335495	2	24.60167748	24.60167748	39.37185171	1	0.898209785	304.946325	324.0405405	0	1	NTC	1
80.30087117	4	20.07521779	20.49692261	29.4755227	0	0.933322218	265.42395	275.4736842	0	1	NTC	1
47.94020667	3	15.98006889	9.343006486	30.92202595	1	0.934175128	306.1944	251.1692308	0	1	NTC	1
0	0	0	0	0	0	0	215.916975	0	0	1	NTC	1
0	0	0	0	0	0	0	217.16505	0	0	1	NTC	1
56.29835495	2	28.14917748	28.14917748	33.63167748	0	0.919045939	312.01875	285.8941176	0	1	NTC	1
110.5130714	4	27.62826784	19.86534847	55.85569694	0	0.894237839	286.2252	291.2162162	0	1	NTC	1
5.049335495	1	5.049335495	5.049335495	5.049335495	0	0.935635627	284.5611	213.625	0	1	NTC	1
33.94468396	3	11.31489465	8.808670991	18.90734198	0	0.917982869	285.809175	340.2291667	0	1	NTC	1
37.70401946	2	18.85200973	18.85200973	24.60167748	0	0.791867812	358.197525	241.9090909	0	1	NTC	1
40.06269045	2	20.03134523	20.03134523	27.76185171	2	0.933232642	279.152775	214.3728814	0	1	NTC	1
81.19405189	1	81.19405189	81.19405189	81.19405189	0	0.906872724	265.839975	213.6697248	0	1	NTC	1
159.743278	1	159.743278	159.743278	159.743278	2	0.844945047	312.434775	274.9052133	0	1	NTC	1
33.9905227	2	16.99526135	16.99526135	28.02901946	2	0.939639639	245.038725	232.2173913	0	1	NTC	1
19.28517423	1	19.28517423	19.28517423	19.28517423	0	0.847893631	225.901575	184.1612903	0	1	NTC	1
85.1747164	3	28.39157213	11.76650324	63.57670991	0	0.882559264	249.615	245.3534483	0	1	NTC	1
65.13387766	2	32.56693883	32.56693883	58.63803892	0	0.893545839	294.129675	236.3176471	0	1	NTC	1
166.1664263	6	27.69440438	28.76176459	41.24202595	4	0.908287882	298.70595	192.5	0	1	NTC	1
80.1253809	3	26.7084603	28.29618721	41.57401946	0	0.907739072	396.88785	263.5267857	0	1	NTC	1
181.7649555	5	36.3529911	30.51734198	72.20989063	1	0.923397284	349.877025	258.4156379	0	1	NTC	1
60.46237441	5	12.09247488	12.19017423	15.14800649	0	0.91631671	327.411675	275.4941176	0	1	NTC	1
19.93017423	2	9.965087117	9.965087117	10.74367099	0	0.865486791	382.743	324.0645161	0	1	NTC	1
0	0	0	0	0	0	0	232.974	0	0	1	NTC	1
16.43800649	1	16.43800649	16.43800649	16.43800649	0	0.916634171	296.625825	315.8	0	1	NTC	1
67.88936793	3	22.62978931	19.28517423	30.71968396	0	0.809045094	289.969425	244.2424242	0	1	NTC	1
21.37667748	3	7.125559159	4.404335495	16.32734198	0	0.931061601	305.778375	282.5	0	1	NTC	1
258.7681362	3	86.2560454	74.87370342	144.5684198	4	0.837009732	295.793775	244.5961003	0	1	NTC	1
133.7140843	4	33.42852108	33.94468396	42.79919369	0	0.915826822	338.228325	283.9775281	0	1	NTC	1
121.1460778	3	40.38202595	44.51286468	58.85936793	3	0.77252102	356.1174	231.0116959	0	1	NTC	1
119.5240843	4	29.88102108	21.18776135	59.79838739	0	0.925041429	362.357775	310.1783439	0	1	NTC	1
11.43450973	2	5.717254865	5.717254865	10.14450973	0	0.970935586	288.72135	359.375	0	1	NTC	1
39.7955227	1	39.7955227	39.7955227	39.7955227	0	0.857300194	274.160475	484.1355932	0	1	NTC	1
31.42950973	3	10.47650324	10.965	11.16734198	0	0.970752298	394.807725	240.1851852	0	1	NTC	1
176.2840843	5	35.25681686	33.25384523	55.43202595	1	0.894635889	349.044975	243.5669291	0	1	NTC	1
38.19251622	3	12.73083874	8.919335495	21.37667748	0	0.934554556	410.20065	407.6181818	0	1	NTC	1
7.251503243	1	7.251503243	7.251503243	7.251503243	0	0.932773116	377.7507	838.6153846	0	1	NTC	1
77.49954216	2	38.74977108	38.74977108	44.37534847	0	0.915445479	298.289925	429.9813084	0	1	NTC	1
0	0	0	0	0	0	0	459.2916	0	0	1	NTC	1
103.1050649	2	51.55253243	51.55253243	75.0760454	2	0.740785323	346.1328	294.3169014	0	1	NTC	1
163.4567748	6	27.2427958	13.84851297	85.91139387	0	0.883215684	459.2916	291.5701357	0	1	NTC	1
36.99419369	2	18.49709685	18.49709685	31.2998582	0	0.825163561	348.62895	717.0408163	0	1	NTC	1
119.2569166	4	29.81422914	24.64751622	60.7753809	4	0.846287083	455.9634	265.3072289	0	1	NTC	1
3.87	3	1.29	0.645	2.58	0	1	463.867875	1152.555556	0	1	NTC	1
38.03601297	3	12.67867099	15.41517423	20.04083874	0	0.890403541	510.462675	262.9333333	0	1	NTC	1
32.12034847	1	32.12034847	32.12034847	32.12034847	0	0.875104853	381.494925	247.2173913	0	1	NTC	1
105.6202391	4	26.40505977	20.84234198	63.29055513	3	0.936991546	421.84935	296.1013514	0	1	NTC	1
12.94583874	2	6.472919369	6.472919369	8.430838739	0	0.955621299	374.838525	777.0454545	0	1	NTC	1
112.2457294	4	28.06143234	26.4030936	53.21087117	0	0.819770568	434.746125	316.6352201	0	1	NTC	1
153.2205876	5	30.64411751	3.87	106.8833874	3	0.886486173	542.912625	307.9764151	0	1	NTC	1
19.75468396	1	19.75468396	19.75468396	19.75468396	0	0.933354205	633.606075	198.1923077	0	1	NTC	1
30.38769045	1	30.38769045	30.38769045	30.38769045	0	0.934917507	22.881375	306.825	0	1	NTC	1
54.29852919	2	27.14926459	27.14926459	33.2348582	1	0.911376555	32.033925	233.3717949	0	1	NTC	1
0	0	0	0	0	0	0	41.186475	0	0	1	NTC	1
0	0	0	0	0	0	0	47.842875	0	0	1	NTC	1
0	0	0	0	0	0	0	49.09095	0	0	1	NTC	1
0	0	0	0	0	0	0	88.613325	0	0	1	NTC	1
10.2093355	1	10.2093355	10.2093355	10.2093355	0	0.956641838	70.72425	194.8125	0	1	NTC	1
33.78818072	2	16.89409036	16.89409036	24.44517423	0	0.917371432	71.972325	719.7272727	0	1	NTC	1
29.11667748	1	29.11667748	29.11667748	29.11667748	0	0.918155428	74.468475	318.3809524	0	1	NTC	1
212.614291	2	106.3071455	106.3071455	194.3977877	4	0.87173031	187.627275	258.0136054	0	1	NTC	1
13.74734198	3	4.582447327	0.645	12.45734198	0	0.844526892	105.67035	339.8571429	0	1	NTC	1
0	0	0	0	0	0	0	89.8614	0	0	1	NTC	1
54.78702595	2	27.39351297	27.39351297	29.11667748	0	0.876494262	98.1819	710.35	0	1	NTC	1
0.645	1	0.645	0.645	0.645	0	1	148.1049	1292	0	1	NTC	1
5.805	1	5.805	5.805	5.805	0	1	174.314475	282.3	0	1	NTC	1
36.30335495	1	36.30335495	36.30335495	36.30335495	1	0.937273345	239.214375	365.1153846	0	1	NTC	1
95.58639387	1	95.58639387	95.58639387	95.58639387	2	0.898795364	116.070975	430.5648855	0	1	NTC	1
0	0	0	0	0	0	0	119.399175	0	0	1	NTC	1
10.32	1	10.32	10.32	10.32	0	1	136.4562	275.5882353	0	1	NTC	1
0.645	1	0.645	0.645	0.645	0	1	222.15735	895.3333333	0	1	NTC	1
8.274335495	2	4.137167748	4.137167748	7.629335495	0	0.950860063	149.352975	1371	0	1	NTC	1
98.45254865	3	32.81751622	0.645	97.16254865	0	0.801659453	147.27285	203.1428571	0	1	NTC	1
23.31167748	2	11.65583874	11.65583874	17.50667748	0	0.945325763	228.81375	943.0263158	0	1	NTC	1
0.645	1	0.645	0.645	0.645	0	1	287.05725	1037.5	0	1	NTC	1
5.427167748	1	5.427167748	5.427167748	5.427167748	0	0.959218322	230.893875	262.3	0	1	NTC	1
63.06136144	2	31.53068072	31.53068072	47.04702595	0	0.881261256	182.634975	191.505618	0	1	NTC	1
30.87618721	2	15.4380936	15.4380936	19.97601297	2	0.898450348	134.7921	377.8	0	1	NTC	1
19.59818072	3	6.532726907	8.85450973	10.09867099	0	0.945470908	190.123425	311.5357143	0	1	NTC	1
0	0	0	0	0	0	0	158.505525	0	0	1	NTC	1
82.41922613	2	41.20961306	41.20961306	81.77422613	2	0.905922281	163.0818	184.7363636	0	1	NTC	1
0	0	0	0	0	0	0	203.436225	0	0	1	NTC	1
4.782167748	2	2.391083874	2.391083874	4.137167748	0	0.957487865	152.681175	1797.272727	0	1	NTC	1
6.495838739	1	6.495838739	6.495838739	6.495838739	0	0.95345652	200.940075	410	0	1	NTC	1
8.007167748	2	4.003583874	4.003583874	6.717167748	0	0.855130537	238.382325	307.7142857	0	1	NTC	1
73.92356162	1	73.92356162	73.92356162	73.92356162	2	0.941007028	203.0202	210.04	0	1	NTC	1
19.70884523	2	9.854422613	9.854422613	17.50667748	0	0.929501092	264.5919	636.0909091	0	1	NTC	1
0	0	0	0	0	0	0	282.897	0	0	1	NTC	1
43.33352919	2	21.66676459	21.66676459	30.1205227	0	0.917696326	169.7382	267.2413793	0	1	NTC	1
13.90384523	1	13.90384523	13.90384523	13.90384523	0	0.947121781	170.57025	258.4444444	0	1	NTC	1
113.9135616	4	28.47839041	11.62342586	85.35020667	1	0.67349946	171.4023	274.7875	0	1	NTC	1
9.720838739	1	9.720838739	9.720838739	9.720838739	0	0.928932188	236.718225	354.7142857	0	1	NTC	1
0	0	0	0	0	0	0	210.924675	0	0	1	NTC	1
30.05569694	3	10.01856565	0.645	28.76569694	0	0.975363542	186.795225	251.1428571	0	1	NTC	1
4.515	1	4.515	4.515	4.515	0	1	197.611875	1456.6	0	1	NTC	1
26.84968396	3	8.949894655	9.720838739	11.16734198	0	0.867480962	249.198975	313.4871795	0	1	NTC	1
0	0	0	0	0	0	0	289.969425	0	0	1	NTC	1
109.8680714	3	36.62269045	24.49101297	74.8547164	0	0.834184368	184.7151	271.3517241	0	1	NTC	1
64.13003243	4	16.03250811	10.04333874	43.39835495	0	0.795402281	232.14195	349.6086957	0	1	NTC	1
15.14800649	4	3.787001622	4.081835495	4.404335495	0	0.981125952	182.634975	810.1071429	0	1	NTC	1
34.43318072	3	11.47772691	11.76650324	22.02167748	0	0.900466088	277.9047	255.0181818	0	1	NTC	1
54.67636144	3	18.22545381	19.75468396	34.27667748	0	0.936555585	215.916975	242.0506329	0	1	NTC	1
15.57167748	1	15.57167748	15.57167748	15.57167748	0	0.930775591	285.809175	482.4782609	0	1	NTC	1
8.430838739	2	4.215419369	4.215419369	7.785838739	0	0.940675262	231.725925	651.1538462	0	1	NTC	1
32.32269045	2	16.16134523	16.16134523	24.42618721	0	0.920003398	289.5534	346	0	1	NTC	1
25.02534847	3	8.341782823	5.049335495	16.75101297	0	0.944570027	264.175875	289.625	0	1	NTC	1
98.8303809	3	32.9434603	8.163670991	83.14803892	3	0.927355806	189.7074	626.0743243	0	1	NTC	1
88.64003243	2	44.32001622	44.32001622	62.9048582	0	0.838143536	257.9355	273.9689922	0	1	NTC	1
0	0	0	0	0	0	0	190.53945	0	0	1	NTC	1
137.0307618	2	68.5153809	68.5153809	91.44922613	1	0.88691496	255.023325	252.9055556	0	1	NTC	1
7.942341982	1	7.942341982	7.942341982	7.942341982	0	1	190.955475	241.4	0	1	NTC	1
24.49101297	1	24.49101297	24.49101297	24.49101297	0	0.898219258	214.252875	277.7941176	0	1	NTC	1
30.07468396	1	30.07468396	30.07468396	30.07468396	0	0.798571833	255.43935	182.6428571	0	1	NTC	1
3.759335495	1	3.759335495	3.759335495	3.759335495	0	0.9388701	287.05725	286	0	1	NTC	1
79.05670991	3	26.35223664	25.71618721	35.18884523	2	0.860771351	210.924675	246.5625	0	1	NTC	1
26.96034847	1	26.96034847	26.96034847	26.96034847	0	0.840501085	212.17275	464.4324324	0	1	NTC	1
0	0	0	0	0	0	0	296.625825	0	0	1	NTC	1
21.91101297	2	10.95550649	10.95550649	21.26601297	0	0.87306865	209.260575	565.6969697	0	1	NTC	1
0	0	0	0	0	0	0	197.611875	0	0	1	NTC	1
44.82587117	1	44.82587117	44.82587117	44.82587117	2	0.927672708	303.69825	253.7903226	0	1	NTC	1
32.96769045	2	16.48384523	16.48384523	23.24685171	0	0.904747361	332.82	265.9318182	0	1	NTC	1
20.35384523	2	10.17692261	10.17692261	17.50667748	0	0.929396789	376.91865	267.9310345	0	1	NTC	1
172.9562845	5	34.5912569	25.71618721	62.50803892	0	0.928254193	331.571925	215.508547	0	1	NTC	1
22.33468396	1	22.33468396	22.33468396	22.33468396	0	0.866365516	309.106575	247.3448276	0	1	NTC	1
10.09867099	2	5.049335495	5.049335495	5.316503243	0	0.875540113	297.04185	224.8333333	0	1	NTC	1
174.2194328	4	43.5548582	41.06260333	56.70303892	0	0.908119682	234.222075	211.2904564	0	1	NTC	1
0	0	0	0	0	0	0	204.6843	0	0	1	NTC	1
0	0	0	0	0	0	0	205.932375	0	0	1	NTC	1
37.92534847	2	18.96267423	18.96267423	23.95667748	0	0.860070002	386.487225	223.245614	0	1	NTC	1
123.9932456	4	30.9983114	29.02893234	65.2903809	1	0.70637981	333.65205	246.1964286	0	1	NTC	1
18.26234198	3	6.087447327	6.606503243	9.453670991	0	0.916361655	468.860175	400.4	0	1	NTC	1
37.70401946	2	18.85200973	18.85200973	27.76185171	1	0.908509136	233.390025	487.8571429	0	1	NTC	1
89.70870342	1	89.70870342	89.70870342	89.70870342	0	0.77223446	284.977125	219.2840909	0	1	NTC	1
0	0	0	0	0	0	0	240.46245	0	0	1	NTC	1
0	0	0	0	0	0	0	211.756725	0	0	1	NTC	1
6.763006486	2	3.381503243	3.381503243	5.205838739	0	1	211.756725	404.7	0	1	NTC	1
14.23583874	2	7.117919369	7.117919369	13.59083874	1	0.886238035	351.95715	259.4615385	0	1	NTC	1
244.2919814	3	81.43066048	54.76803892	142.6792586	7	0.896422246	379.830825	282.0823529	0	1	NTC	1
0	0	0	0	0	0	0	213.0048	0	0	1	NTC	1
112.7990519	4	28.19976297	28.47167748	50.27202595	1	0.846636564	341.1405	305.0545455	0	1	NTC	1
0	0	0	0	0	0	0	352.373175	0	0	1	NTC	1
202.0461103	7	28.86373004	30.87618721	54.36335495	1	0.909157563	319.923225	207.15	0	1	NTC	1
0	0	0	0	0	0	0	215.50095	0	0	1	NTC	1
51.67269045	3	17.22423015	17.19367099	17.39601297	0	0.920838155	378.998775	354.4078947	0	1	NTC	1
74.80887766	3	24.93629255	26.69318072	37.8605227	0	0.772792114	286.641225	276.1775701	0	1	NTC	1
0	0	0	0	0	0	0	217.581075	0	0	1	NTC	1
36.47884523	1	36.47884523	36.47884523	36.47884523	0	0.927891412	217.9971	166.7777778	0	1	NTC	1
100.7653809	3	33.5884603	16.06017423	84.06020667	2	0.854778043	247.9509	365.516129	0	1	NTC	1
5.583670991	1	5.583670991	5.583670991	5.583670991	0	0.948508813	356.533425	439.8888889	0	1	NTC	1
162.8497488	2	81.42487441	81.42487441	83.19387766	2	0.87991192	234.6381	222.9649123	0	1	NTC	1
38.83751622	3	12.94583874	11.65583874	19.12867099	2	0.930825567	291.2175	264.8852459	0	1	NTC	1
0	0	0	0	0	0	0	220.909275	0	0	1	NTC	1
32.76534847	5	6.553069694	4.404335495	12.30083874	0	0.918397233	376.0866	360.4509804	0	1	NTC	1
56.83269045	4	14.20817261	16.13842586	23.91083874	1	0.908674179	346.96485	267.6976744	0	1	NTC	1
166.5521232	4	41.63803081	35.05919369	90.47223261	0	0.895809118	287.8893	252.1013825	0	1	NTC	1
78.8353809	4	19.70884523	18.20700973	37.2155227	0	0.856812216	274.992525	256.5462963	0	1	NTC	1
64.66436793	3	21.55478931	16.59450973	47.4248582	2	0.894894411	326.99565	484.1263158	0	1	NTC	1
0	0	0	0	0	0	0	225.48555	0	0	1	NTC	1
174.0249555	5	34.8049911	35.32636144	50.67670991	1	0.921325073	271.2483	232.512931	0	1	NTC	1
46.71503243	3	15.57167748	3.381503243	40.75352919	0	0.922957943	366.93405	232.8615385	0	1	NTC	1
0.645	1	0.645	0.645	0.645	0	1	266.256	1822.25	0	1	NTC	1
21.91101297	1	21.91101297	21.91101297	21.91101297	1	0.92519841	228.397725	259.5142857	0	1	NTC	1
71.19818072	2	35.59909036	35.59909036	57.49667748	1	0.953613052	247.11885	344.2142857	0	1	NTC	1
34.32251622	3	11.44083874	12.41150324	13.74734198	0	0.931874178	304.946325	298.7818182	0	1	NTC	1
208.137265	3	69.37908835	73.58370342	78.20936793	2	0.883536004	245.870775	297.6952055	0	1	NTC	1
50.85220018	1	50.85220018	50.85220018	50.85220018	0	0.863540126	361.1097	293.6470588	0	1	NTC	1
52.20702595	1	52.20702595	52.20702595	52.20702595	0	0.877533703	348.212925	387.6506024	0	1	NTC	1
154.7129295	5	30.94258591	33.07835495	44.26468396	3	0.855134057	339.060375	214.6728972	0	1	NTC	1
118.7147164	3	39.57157213	17.3043355	94.04821315	5	0.907133088	392.7276	216.9944751	0	1	NTC	1
195.2641168	5	39.05282335	39.1505227	78.8353809	0	0.831528111	342.388575	255.8301887	0	1	NTC	1
20.19734198	1	20.19734198	20.19734198	20.19734198	0	0.830307276	350.709075	336.7666667	0	1	NTC	1
27.76185171	2	13.88092586	13.88092586	15.19384523	0	0.908607553	345.30075	247.075	0	1	NTC	1
64.82087117	2	32.41043559	32.41043559	56.27936793	1	0.901134285	339.060375	254.989011	0	1	NTC	1
100.8112196	2	50.40560982	50.40560982	96.67405189	2	0.906706142	378.998775	304.5985915	0	1	NTC	1
0	0	0	0	0	0	0	239.6304	0	0	1	NTC	1
5.316503243	1	5.316503243	5.316503243	5.316503243	0	0.859283184	240.46245	171.4444444	0	1	NTC	1
31.2998582	1	31.2998582	31.2998582	31.2998582	0	0.909584135	355.701375	198.0243902	0	1	NTC	1
0	0	0	0	0	0	0	241.710525	0	0	1	NTC	1
1.29	2	0.645	0.645	0.645	0	1	255.43935	0	0	1	NTC	1
152.5755876	3	50.85852919	66.11087117	67.66803892	2	0.831028333	314.098875	182.629108	0	1	NTC	1
0	0	0	0	0	0	0	244.6227	0	0	1	NTC	1
77.0110454	3	25.67034847	12.94583874	60.30587117	3	0.893581171	373.59045	279.122807	0	1	NTC	1
57.61520667	3	19.20506889	20.30800649	28.98702595	0	0.941388716	288.305325	355.7307692	0	1	NTC	1
11.81234198	1	11.81234198	11.81234198	11.81234198	0	0.935065418	475.9326	335.5	0	1	NTC	1
0	0	0	0	0	0	0	245.870775	0	0	1	NTC	1
4.404335495	1	4.404335495	4.404335495	4.404335495	0	0.935085737	319.5072	233.5714286	0	1	NTC	1
2.202167748	1	2.202167748	2.202167748	2.202167748	0	0.947822366	247.11885	170	0	1	NTC	1
190.462962	3	63.48765399	24.75818072	149.3316005	0	0.805230861	380.24685	240.6374502	0	1	NTC	1
87.35789712	1	87.35789712	87.35789712	87.35789712	2	0.897599592	250.031025	218.4137931	0	1	NTC	1
59.34786468	5	11.86957294	10.25517423	25.89167748	0	0.903131096	379.830825	332.7108434	0	1	NTC	1
74.4310454	2	37.2155227	37.2155227	52.40936793	0	0.858564506	327.8277	280	0	1	NTC	1
20.64	3	6.88	0.645	19.35	0	1	283.313025	384.4716981	0	1	NTC	1
45.00136144	4	11.25034036	8.430838739	27.49468396	4	0.895454216	311.1867	442.1184211	0	1	NTC	1
37.54751622	3	12.51583874	14.01450973	20.95300649	0	0.921955085	375.670575	301.8363636	0	1	NTC	1
0	0	0	0	0	0	0	257.9355	0	0	1	NTC	1
59.88220018	4	14.97055004	9.47659036	38.34901946	1	0.813563799	390.23145	244.0449438	0	1	NTC	1
38.88335495	2	19.44167748	19.44167748	37.59335495	0	0.91568715	270.000225	306.8245614	0	1	NTC	1
16.70517423	1	16.70517423	16.70517423	16.70517423	0	0.906280416	258.76755	195.5384615	0	1	NTC	1
0.645	1	0.645	0.645	0.645	0	1	262.09575	506	0	1	NTC	1
0.645	1	0.645	0.645	0.645	0	1	271.2483	755	0	1	NTC	1
23.68950973	2	11.84475486	11.84475486	15.79300649	0	0.887529186	374.006475	510.2972973	0	1	NTC	1
102.6813939	3	34.22713129	5.805	92.09422613	0	0.787864302	324.083475	269.5	0	1	NTC	1
89.22020667	3	29.74006889	35.2805227	38.30318072	0	0.82540367	481.340925	264.8015873	0	1	NTC	1
44.46702595	3	14.82234198	9.186503243	28.56335495	0	0.789679073	429.3378	278	0	1	NTC	1
1.935	2	0.9675	0.9675	1.29	0	1	311.1867	1380.2	0	1	NTC	1
82.75121964	2	41.37560982	41.37560982	43.24185171	0	0.937358656	279.152775	243.4234234	0	1	NTC	1
0	0	0	0	0	0	0	279.5688	0	0	1	NTC	1
0	0	0	0	0	0	0	280.40085	0	0	1	NTC	1
89.42254865	2	44.71127432	44.71127432	79.16737441	2	0.892662856	386.0712	329.1428571	0	1	NTC	1
39.41769045	2	19.70884523	19.70884523	35.39118721	0	0.928930812	409.3686	320.2678571	0	1	NTC	1
29.16251622	3	9.720838739	5.583670991	22.28884523	0	0.892030182	346.96485	220.0697674	0	1	NTC	1
43.6655227	3	14.55517423	16.32734198	20.24318072	0	0.91985853	460.9557	187.5	0	1	NTC	1
81.21303892	3	27.07101297	36.5705227	43.99751622	0	0.765692044	371.92635	359.0438596	0	1	NTC	1
120.6117423	3	40.20391411	46.71503243	66.75587117	0	0.79298862	373.174425	255.7407407	0	1	NTC	1
16.48384523	1	16.48384523	16.48384523	16.48384523	1	0.962620876	370.678275	418.6785714	0	1	NTC	1
42.3755227	4	10.59388068	13.55842586	14.61367099	1	0.909200556	444.730725	400.7285714	0	1	NTC	1
10.8543355	2	5.427167748	5.427167748	10.2093355	0	0.959218322	510.04665	497	0	1	NTC	1
39.52835495	3	13.17611832	18.52950973	20.35384523	0	0.912578354	393.143625	619.2807018	0	1	NTC	1
57.19153568	2	28.59576784	28.59576784	36.5705227	1	0.906991289	416.441025	348.4303797	0	1	NTC	1
131.9087359	4	32.97718396	22.87851297	85.50670991	3	0.913117764	490.07745	260.102439	0	1	NTC	1
143.5076135	4	35.87690338	5.505419369	128.6267748	1	0.930113284	476.76465	322.8842105	0	1	NTC	1
107.2612196	3	35.75373988	14.12517423	80.83520667	2	0.84404491	478.012725	246.8896104	0	1	NTC	1
35.50185171	5	7.100370342	8.430838739	12.56800649	1	0.855702614	490.07745	407.5636364	0	1	NTC	1
37.16968396	3	12.38989465	12.30083874	14.77017423	0	0.845849541	406.87245	613.5862069	0	1	NTC	1
107.0209036	3	35.67363453	33.07835495	61.59587117	0	0.845606496	641.926575	253.6573427	0	1	NTC	1
230.067265	5	46.01345301	22.66667748	120.8520584	5	0.907842937	508.38255	352.0758427	0	1	NTC	1
61.28286468	6	10.21381078	9.320087117	22.66667748	0	0.89410827	564.96195	281.3152174	0	1	NTC	1
10.63300649	3	3.544335495	0.645	9.343006486	0	0.942050289	522.943425	586.3125	0	1	NTC	1
25.82685171	6	4.304475285	0.9675	21.04468396	2	0.949475179	530.431875	519.9333333	0	1	NTC	1
225.6707942	4	56.41769856	45.08910658	128.8860778	5	0.876326663	699.338025	273.69375	0	1	NTC	1
82.3655227	4	20.59138068	6.261083874	69.19835495	2	0.924592587	539.1684	530.4014599	0	1	NTC	1
81.57188414	4	20.39297104	20.05426459	31.31884523	0	0.913005001	843.6987	288.0614035	0	1	NTC	1
211.4238332	5	42.28476663	22.33468396	113.2305876	5	0.90028616	754.66935	324.2740214	0	1	NTC	1
99.8152391	1	99.8152391	99.8152391	99.8152391	0	0.905879375	20.385225	188.4728682	0	1	NTC	1
1.935	1	1.935	1.935	1.935	0	1	22.46535	264.2	0	1	NTC	1
14.12517423	1	14.12517423	14.12517423	14.12517423	0	0.89872126	37.026225	275.05	0	1	NTC	1
0	0	0	0	0	0	0	49.506975	0	0	1	NTC	1
15.52583874	1	15.52583874	15.52583874	15.52583874	0	0.749006505	46.5948	351.7272727	0	1	NTC	1
0	0	0	0	0	0	0	56.995425	0	0	1	NTC	1
0	0	0	0	0	0	0	89.02935	0	0	1	NTC	1
0	0	0	0	0	0	0	91.941525	0	0	1	NTC	1
0	0	0	0	0	0	0	89.02935	0	0	1	NTC	1
0	0	0	0	0	0	0	86.117175	0	0	1	NTC	1
0	0	0	0	0	0	0	101.5101	0	0	1	NTC	1
57.41286468	3	19.13762156	21.68968396	35.07818072	0	0.914100697	252.9432	288.6493506	0	1	NTC	1
45.4898582	2	22.7449291	22.7449291	44.8448582	2	0.902661563	195.947775	442.5625	0	1	NTC	1
56.78685171	3	18.92895057	0.645	55.49685171	1	0.856730493	129.383775	271.3170732	0	1	NTC	1
0	0	0	0	0	0	0	257.10345	0	0	1	NTC	1
72.78220018	3	24.26073339	23.68950973	46.51269045	0	0.854859097	169.7382	275.0776699	0	1	NTC	1
7.896503243	2	3.948251622	3.948251622	6.606503243	0	0.94293413	127.719675	249.4411765	0	1	NTC	1
0	0	0	0	0	0	0	161.4177	0	0	1	NTC	1
65.2903809	3	21.7634603	16.75101297	34.25769045	0	0.876013933	213.0048	370.6705882	0	1	NTC	1
11.54517423	1	11.54517423	11.54517423	11.54517423	0	0.930332163	209.6766	821.625	0	1	NTC	1
52.03153568	3	17.34384523	5.427167748	45.95936793	0	0.895539362	157.25745	325.8382353	0	1	NTC	1
0	0	0	0	0	0	0	145.192725	0	0	1	NTC	1
9.942167748	1	9.942167748	9.942167748	9.942167748	0	0.975441841	146.856825	1355.222222	0	1	NTC	1
29.69685171	2	14.84842586	14.84842586	29.05185171	0	0.854363951	284.977125	247.7857143	0	1	NTC	1
12.52216775	1	12.52216775	12.52216775	12.52216775	0	0.980094111	294.5457	318.45	0	1	NTC	1
1.29	1	1.29	1.29	1.29	0	1	197.611875	1906.5	0	1	NTC	1
5.049335495	2	2.524667748	2.524667748	4.404335495	0	0.943377857	217.581075	752.8	0	1	NTC	1
94.13989063	2	47.06994531	47.06994531	73.83188414	0	0.789820932	208.428525	256.5859375	0	1	NTC	1
30.58216775	6	5.097027958	0.645	19.995	1	0.99335233	264.5919	393.2068966	0	1	NTC	1
8.652167748	1	8.652167748	8.652167748	8.652167748	0	0.972222078	162.24975	237.625	0	1	NTC	1
0.645	1	0.645	0.645	0.645	0	1	252.11115	821.5	0	1	NTC	1
60.21419369	2	30.10709685	30.10709685	59.56919369	0	0.750138194	179.306775	289.6818182	0	1	NTC	1
58.5005227	2	29.25026135	29.25026135	51.89401946	0	0.924145685	170.986275	295.8588235	0	1	NTC	1
27.93734198	3	9.312447327	12.67867099	14.61367099	0	0.934213453	284.145075	336.7857143	0	1	NTC	1
43.64653568	2	21.82326784	21.82326784	35.05919369	0	0.89717004	240.46245	564.15	0	1	NTC	1
46.8905227	1	46.8905227	46.8905227	46.8905227	5	0.910566069	179.306775	248.04	0	1	NTC	1
123.4589101	2	61.72945504	61.72945504	78.45754865	2	0.847688793	202.18815	268.0595238	0	1	NTC	1
47.48968396	3	15.82989465	17.88450973	21.59800649	0	0.895646802	255.43935	274.0410959	0	1	NTC	1
3.381503243	1	3.381503243	3.381503243	3.381503243	0	1	184.299075	647.3333333	0	1	NTC	1
80.30087117	3	26.76695706	9.942167748	62.35153568	2	0.908175587	200.108025	453.7372881	0	1	NTC	1
0	0	0	0	0	0	0	255.855375	0	0	1	NTC	1
38.99401946	4	9.748504865	9.264754865	14.01450973	0	0.922521887	364.853925	231.4385965	0	1	NTC	1
11.54517423	2	5.772587117	5.772587117	6.763006486	0	0.966636603	340.30845	568.0526316	0	1	NTC	1
69.17936793	4	17.29484198	18.37300649	28.40685171	0	0.928286084	197.19585	354.34	0	1	NTC	1
15.94950973	2	7.974754865	7.974754865	13.48017423	0	0.938744605	191.3715	273.0416667	0	1	NTC	1
38.33003243	2	19.16501622	19.16501622	34.94852919	0	0.927534428	332.82	383.36	0	1	NTC	1
78.67887766	1	78.67887766	78.67887766	78.67887766	3	0.892082264	192.619575	238.3982301	0	1	NTC	1
91.93772288	3	30.64590763	33.78818072	38.66202595	0	0.919350678	237.9663	239.4262295	0	1	NTC	1
63.15303892	1	63.15303892	63.15303892	63.15303892	0	0.869344252	332.82	258.7674419	0	1	NTC	1
1.29	2	0.645	0.645	0.645	0	1	249.615	986	0	1	NTC	1
20.02185171	1	20.02185171	20.02185171	20.02185171	0	0.943387017	257.9355	488.76	0	1	NTC	1
33.50202595	2	16.75101297	16.75101297	32.85702595	0	0.873720457	204.268275	453.4583333	0	1	NTC	1
196.9240843	6	32.82068072	33.95417748	49.84835495	0	0.919855273	245.870775	214.1214286	0	1	NTC	1
22.44534847	2	11.22267423	11.22267423	14.28167748	0	0.858863217	198.85995	303.7333333	0	1	NTC	1
104.2385616	4	26.05964041	8.942254865	85.70905189	2	0.906721833	245.45475	258.8493151	0	1	NTC	1
49.38670991	3	16.46223664	17.12884523	20.55618721	0	0.946304607	242.9586	237.3492063	0	1	NTC	1
0	0	0	0	0	0	0	226.3176	0	0	1	NTC	1
29.91818072	2	14.95909036	14.95909036	20.41867099	0	0.959851729	201.3561	478.1860465	0	1	NTC	1
0	0	0	0	0	0	0	206.3484	0	0	1	NTC	1
49.18436793	3	16.39478931	15.08318072	19.06384523	0	0.915027885	208.0125	266.9230769	0	1	NTC	1
0	0	0	0	0	0	0	202.18815	0	0	1	NTC	1
176.1164587	2	88.05822937	88.05822937	150.068278	2	0.888778246	218.413125	341.5584416	0	1	NTC	1
11.05667748	1	11.05667748	11.05667748	11.05667748	0	0.969569937	289.969425	292.9230769	0	1	NTC	1
35.2805227	3	11.76017423	12.30083874	19.48751622	0	0.911171708	250.031025	265.6122449	0	1	NTC	1
0.645	1	0.645	0.645	0.645	0	1	226.733625	940	0	1	NTC	1
44.40220018	3	14.80073339	19.22034847	19.33101297	0	0.917598842	256.687425	292.6333333	0	1	NTC	1
50.69569694	3	16.89856565	12.72450973	25.55968396	0	0.911888448	255.43935	182.5972222	0	1	NTC	1
10.47650324	1	10.47650324	10.47650324	10.47650324	0	0.925691157	205.51635	240.7222222	0	1	NTC	1
0	0	0	0	0	0	0	219.245175	0	0	1	NTC	1
32.87601297	2	16.43800649	16.43800649	18.10583874	0	0.888554579	215.916975	309.9791667	0	1	NTC	1
0	0	0	0	0	0	0	271.664325	0	0	1	NTC	1
44.42118721	3	14.8070624	14.39234198	20.68583874	0	0.856503717	266.256	201.5294118	0	1	NTC	1
125.1267423	6	20.85445706	17.20709685	39.41769045	0	0.860528224	263.75985	346.3218391	0	1	NTC	1
26.04818072	1	26.04818072	26.04818072	26.04818072	0	0.909628333	252.527175	272.2972973	0	1	NTC	1
43.37936793	1	43.37936793	43.37936793	43.37936793	0	0.915997805	209.260575	186.8571429	0	1	NTC	1
9.610174234	2	4.805087117	4.805087117	8.965174234	0	0.942420843	211.3407	218.0714286	0	1	NTC	1
25.93751622	1	25.93751622	25.93751622	25.93751622	0	0.869629189	359.861625	263.8611111	0	1	NTC	1
94.29639387	4	23.57409847	18.5524291	41.93286468	0	0.904515498	279.5688	227.8203125	0	1	NTC	1
74.8547164	2	37.4273582	37.4273582	61.64170991	0	0.712200829	287.473275	207.989899	0	1	NTC	1
0	0	0	0	0	0	0	214.6689	0	0	1	NTC	1
82.88087117	3	27.62695706	31.63185171	33.78818072	0	0.767555853	268.75215	277.9173554	0	1	NTC	1
71.69454216	3	23.89818072	18.84251622	49.3598582	0	0.899103827	281.648925	283.4040404	0	1	NTC	1
53.78318072	1	53.78318072	53.78318072	53.78318072	0	0.939230524	217.16505	215.6049383	0	1	NTC	1
0	0	0	0	0	0	0	217.9971	0	0	1	NTC	1
71.69454216	4	17.92363554	14.01450973	33.45618721	2	0.913463826	346.1328	212.0857143	0	1	NTC	1
11.70167748	2	5.850838739	5.850838739	11.05667748	0	0.971247251	289.5534	547	0	1	NTC	1
166.1205876	4	41.53014689	40.04926459	69.8053809	1	0.893720876	355.28535	238.1502146	0	1	NTC	1
124.9512521	5	24.99025041	20.95300649	61.35555513	1	0.951207841	352.373175	260.4235294	0	1	NTC	1
133.1339101	2	66.56695504	66.56695504	86.75087117	0	0.917143585	247.534875	215.5698324	0	1	NTC	1
23.89185171	3	7.96395057	7.140838739	10.52234198	0	0.935877697	390.23145	333.4545455	0	1	NTC	1
100.8760454	6	16.81267423	16.64984198	29.42968396	0	0.913577501	326.1636	199.1655172	0	1	NTC	1
125.7907294	4	31.44768234	33.14318072	57.56936793	0	0.886131322	265.42395	244.0393258	0	1	NTC	1
99.60503243	1	99.60503243	99.60503243	99.60503243	0	0.932664123	312.8508	171.9166667	0	1	NTC	1
90.11338739	2	45.05669369	45.05669369	69.64887766	0	0.921588218	323.251425	266.9593496	0	1	NTC	1
41.35269045	2	20.67634523	20.67634523	26.80384523	0	0.691308265	336.98025	185.5892857	0	1	NTC	1
57.23737441	1	57.23737441	57.23737441	57.23737441	1	0.864196858	226.3176	702.8101266	0	1	NTC	1
151.9685616	3	50.65618721	24.60167748	118.6688777	1	0.906052191	274.160475	264.2293578	0	1	NTC	1
24.38034847	3	8.126782823	9.831503243	10.25517423	0	0.900556153	301.2021	221.4166667	0	1	NTC	1
41.88702595	3	13.96234198	6.118006486	29.69685171	0	0.517133137	284.977125	236.9333333	0	1	NTC	1
9.988006486	3	3.329335495	2.202167748	7.140838739	0	0.947354378	428.089725	620.2777778	0	1	NTC	1
191.6154458	4	47.90386144	50.96286468	74.76303892	5	0.869071811	273.74445	239.6813187	0	1	NTC	1
140.5877553	3	46.8625851	19.22034847	111.4900649	4	0.886112511	417.6891	228.1510417	0	1	NTC	1
0	0	0	0	0	0	0	232.974	0	0	1	NTC	1
184.2264263	4	46.05660658	17.0505936	134.3322326	2	0.890415561	267.08805	212.2734375	0	1	NTC	1
8.163670991	2	4.081835495	4.081835495	4.404335495	0	0.906397097	255.023325	238.9375	0	1	NTC	1
91.22789712	5	18.24557942	15.99534847	29.69685171	0	0.829694549	234.6381	333.5725806	0	1	NTC	1
65.02321315	4	16.25580329	18.81959685	23.51401946	0	0.941048408	368.59815	330.7159091	0	1	NTC	1
33.41034847	2	16.70517423	16.70517423	32.76534847	0	0.868967261	242.9586	334.2708333	0	1	NTC	1
72.51503243	5	14.50300649	14.12517423	33.36450973	3	0.907103428	236.718225	484.7457627	0	1	NTC	1
58.92419369	3	19.6413979	15.72818072	41.90601297	0	0.935992403	286.2252	347.0117647	0	1	NTC	1
56.97020667	1	56.97020667	56.97020667	56.97020667	1	0.925119534	341.97255	253.6233766	0	1	NTC	1
10.36583874	1	10.36583874	10.36583874	10.36583874	0	0.928898344	368.182125	404.1875	0	1	NTC	1
73.87772288	2	36.93886144	36.93886144	40.75352919	0	0.889325232	241.2945	364.3052632	0	1	NTC	1
0	0	0	0	0	0	0	242.12655	0	0	1	NTC	1
165.7617423	4	41.44043559	26.51375811	95.0710454	1	0.639596199	357.7815	269.2236287	0	1	NTC	1
0	0	0	0	0	0	0	408.120525	0	0	1	NTC	1
0	0	0	0	0	0	0	355.701375	0	0	1	NTC	1
50.29887766	2	25.14943883	25.14943883	34.08220018	0	0.944227564	262.09575	172.9375	0	1	NTC	1
31.42950973	1	31.42950973	31.42950973	31.42950973	0	0.929306602	256.2714	280.5625	0	1	NTC	1
124.6382456	2	62.31912279	62.31912279	75.87754865	0	0.820524983	301.2021	216.9757576	0	1	NTC	1
21.10950973	3	7.036503243	5.427167748	10.74367099	0	0.948254881	396.88785	248.6060606	0	1	NTC	1
35.05919369	4	8.764798423	6.228670991	17.81968396	0	0.962359055	411.86475	254.7021277	0	1	NTC	1
58.48153568	3	19.49384523	17.55251622	40.28401946	1	0.849173357	321.1713	460.5301205	0	1	NTC	1
116.6769166	3	38.89230553	11.70167748	99.39156811	3	0.907005854	388.151325	377.3214286	0	1	NTC	1
20.24318072	3	6.747726907	8.965174234	10.63300649	0	0.913187317	544.1607	398.0322581	0	1	NTC	1
77.29720018	3	25.76573339	26.84968396	29.60517423	0	0.934521196	356.533425	236.4424779	0	1	NTC	1
43.13118721	2	21.5655936	21.5655936	42.48618721	0	0.845984833	423.929475	248	0	1	NTC	1
158.3537359	2	79.17686793	79.17686793	131.6605551	3	0.912285671	369.4302	265.9039301	0	1	NTC	1
91.15520667	1	91.15520667	91.15520667	91.15520667	0	0.863983602	326.579625	413.007874	0	1	NTC	1
143.1029295	4	35.77573239	38.89678081	46.62335495	0	0.871614872	399.800025	294.6455026	0	1	NTC	1
75.25153568	3	25.08384523	1.29	73.31653568	0	0.861755103	428.089725	204.3490566	0	1	NTC	1
39.74968396	2	19.87484198	19.87484198	32.23101297	0	0.911207112	633.19005	289.968254	0	1	NTC	1
19.97601297	1	19.97601297	19.97601297	19.97601297	0	0.913599419	477.180675	280.8387097	0	1	NTC	1
102.6545422	4	25.66363554	18.90734198	59.41269045	0	0.92576995	540.00045	179.6168831	0	1	NTC	1
362.2811427	5	72.45622854	63.23685171	194.4547488	13	0.901217728	404.792325	238.5490196	0	1	NTC	1
95.22754865	2	47.61377432	47.61377432	74.00737441	2	0.932832811	481.340925	268.5036496	0	1	NTC	1
2.847167748	1	2.847167748	2.847167748	2.847167748	0	0.942926209	424.3455	356.8333333	0	1	NTC	1
151.6634198	4	37.91585495	40.77644856	69.4655227	0	0.882387292	543.744675	255.7942584	0	1	NTC	1
9.720838739	1	9.720838739	9.720838739	9.720838739	0	0.928932188	83.205	995.2857143	0	1	NTC	1
0	0	0	0	0	0	0	31.201875	0	0	1	NTC	1
4.137167748	2	2.068583874	2.068583874	3.492167748	0	0.954615179	42.018525	1577.333333	0	1	NTC	1
96.83055513	4	24.20763878	21.07709685	54.03136144	1	0.855148479	65.315925	208.5839416	0	1	NTC	1
1.29	2	0.645	0.645	0.645	0	1	56.5794	2384	0	1	NTC	1
0	0	0	0	0	0	0	81.5409	0	0	1	NTC	1
0	0	0	0	0	0	0	52.41915	0	0	1	NTC	1
0.645	1	0.645	0.645	0.645	0	1	89.445375	1840	0	1	NTC	1
30.45251622	1	30.45251622	30.45251622	30.45251622	2	0.869144194	91.5255	554.3617021	0	1	NTC	1
0.645	1	0.645	0.645	0.645	0	1	58.659525	2928	0	1	NTC	1
35.97136144	2	17.98568072	17.98568072	34.41419369	1	0.918481384	60.323625	387.1836735	0	1	NTC	1
2.202167748	1	2.202167748	2.202167748	2.202167748	0	0.947822366	66.147975	1429.25	0	1	NTC	1
1.29	2	0.645	0.645	0.645	0	1	72.804375	1752.6	0	1	NTC	1
0	0	0	0	0	0	0	195.947775	0	0	1	NTC	1
50.60401946	2	25.30200973	25.30200973	48.66901946	2	0.863748711	63.651825	433.6341463	0	1	NTC	1
23.42234198	4	5.855585495	1.557167748	19.66300649	1	0.979685217	96.101775	269.6923077	0	1	NTC	1
0	0	0	0	0	0	0	76.964625	0	0	1	NTC	1
13.70150324	2	6.850751622	6.850751622	8.919335495	0	0.953190702	79.460775	298.3333333	0	1	NTC	1
61.66069694	3	20.55356565	6.45	54.56569694	1	0.871515935	117.31905	312.8152174	0	1	NTC	1
0	0	0	0	0	0	0	106.086375	0	0	1	NTC	1
1.29	1	1.29	1.29	1.29	0	1	135.62415	1454	0	1	NTC	1
59.77153568	1	59.77153568	59.77153568	59.77153568	0	0.916535785	113.574825	526.65	0	1	NTC	1
0	0	0	0	0	0	0	111.4947	0	0	1	NTC	1
47.69202595	2	23.84601297	23.84601297	38.66202595	2	0.912233963	89.02935	330.5857143	0	1	NTC	1
0	0	0	0	0	0	0	91.5255	0	0	1	NTC	1
11.92300649	3	3.974335495	4.137167748	7.140838739	0	0.94848438	95.68575	1040.863636	0	1	NTC	1
0.645	1	0.645	0.645	0.645	0	1	105.67035	1040.863636	0	1	NTC	1
76.85454216	2	38.42727108	38.42727108	56.27936793	3	0.801136373	96.5178	324.8362069	0	1	NTC	1
137.8054133	2	68.90270667	68.90270667	123.3024068	1	0.806750153	101.926125	329.5396825	0	1	NTC	1
0.645	1	0.645	0.645	0.645	0	1	124.8075	2245.875	0	1	NTC	1
85.42289712	3	28.47429904	24.22384523	50.52020667	0	0.883475562	123.559425	398.2342342	0	1	NTC	1
72.95769045	1	72.95769045	72.95769045	72.95769045	1	0.921349935	100.262025	265.5363636	0	1	NTC	1
173.711949	2	86.8559745	86.8559745	102.2387359	9	0.878464628	177.22665	242.1857708	0	1	NTC	1
38.72685171	3	12.90895057	10.09867099	27.98318072	1	0.879884577	114.406875	385.7166667	0	1	NTC	1
0.645	1	0.645	0.645	0.645	0	1	107.33445	385.7166667	0	1	NTC	1
32.65468396	2	16.32734198	16.32734198	21.59800649	1	0.874863267	109.414575	233.8571429	0	1	NTC	1
0	0	0	0	0	0	0	174.7305	0	0	1	NTC	1
25.87269045	2	12.93634523	12.93634523	16.64034847	0	0.953239225	166.826025	473.5294118	0	1	NTC	1
0	0	0	0	0	0	0	113.1588	0	0	1	NTC	1
0	0	0	0	0	0	0	136.040175	0	0	1	NTC	1
16.17083874	1	16.17083874	16.17083874	16.17083874	0	0.925513165	125.63955	445.1538462	0	1	NTC	1
26.04818072	3	8.682726907	8.274335495	17.12884523	0	0.933682012	134.376075	272.2105263	0	1	NTC	1
56.07702595	2	28.03851297	28.03851297	55.43202595	5	0.895208822	176.810625	501.2553191	0	1	NTC	1
4.137167748	1	4.137167748	4.137167748	4.137167748	0	0.950860063	169.322175	797.4705882	0	1	NTC	1
30.45251622	3	10.15083874	11.54517423	15.68234198	0	0.903401437	172.650375	476.212766	0	1	NTC	1
66.53454216	4	16.63363554	16.11550649	33.65852919	0	0.854488109	190.123425	272.4505495	0	1	NTC	1
52.47419369	2	26.23709685	26.23709685	43.5548582	3	0.87247313	171.4023	257	0	1	NTC	1
60.79436793	4	15.19859198	7.007254865	46.1348582	0	0.894740795	215.916975	401.7682927	0	1	NTC	1
0	0	0	0	0	0	0	125.223525	0	0	1	NTC	1
0	0	0	0	0	0	0	125.223525	0	0	1	NTC	1
0	0	0	0	0	0	0	199.692	0	0	1	NTC	1
14.50300649	2	7.251503243	7.251503243	13.21300649	0	0.87360779	149.769	401.2692308	0	1	NTC	1
22.66667748	2	11.33333874	11.33333874	21.10950973	1	0.944277905	125.63955	432.6923077	0	1	NTC	1
32.92185171	1	32.92185171	32.92185171	32.92185171	3	0.906166841	126.887625	245.5555556	0	1	NTC	1
15.90367099	1	15.90367099	15.90367099	15.90367099	0	0.936482886	128.551725	751.5	0	1	NTC	1
43.88685171	2	21.94342586	21.94342586	34.43318072	0	0.452276436	204.6843	340.6060606	0	1	NTC	1
24.60167748	3	8.200559159	4.137167748	19.81950973	0	0.918271696	271.2483	397.8648649	0	1	NTC	1
140.6257294	4	35.15643234	36.92543559	58.98901946	2	0.799614178	255.43935	340.8118812	0	1	NTC	1
0	0	0	0	0	0	0	152.681175	0	0	1	NTC	1
2.469335495	1	2.469335495	2.469335495	2.469335495	0	1	187.21125	1269.8	0	1	NTC	1
0	0	0	0	0	0	0	133.544025	0	0	1	NTC	1
0	0	0	0	0	0	0	134.376075	0	0	1	NTC	1
0	0	0	0	0	0	0	135.208125	0	0	1	NTC	1
39.52835495	4	9.882088739	5.639003243	27.60534847	0	0.794368163	141.032475	642.8032787	0	1	NTC	1
12.56800649	2	6.284003243	6.284003243	11.92300649	0	0.886019411	235.886175	626.8823529	0	1	NTC	1
86.15170991	2	43.07585495	43.07585495	62.08436793	1	0.692279199	190.53945	269.1875	0	1	NTC	1
77.59121964	3	25.86373988	29.20835495	47.73786468	4	0.861439178	168.90615	296.3114754	0	1	NTC	1
41.6198582	2	20.8099291	20.8099291	31.09751622	2	0.849058757	170.154225	202.7096774	0	1	NTC	1
9.877341982	1	9.877341982	9.877341982	9.877341982	0	0.953490169	141.032475	598	0	1	NTC	1
118.1882456	3	39.39608186	31.25401946	71.89688414	0	0.883804453	147.688875	317.1677419	0	1	NTC	1
217.0723299	2	108.536165	108.536165	140.3474393	4	0.871917085	142.696575	360.4707904	0	1	NTC	1
7.675174234	1	7.675174234	7.675174234	7.675174234	0	0.977364659	162.24975	463.6666667	0	1	NTC	1
26.69318072	2	13.34659036	13.34659036	26.04818072	0	0.851558071	219.6612	400.3589744	0	1	NTC	1
80.03370342	2	40.01685171	40.01685171	68.37786468	2	0.841583802	158.92155	299.9586777	0	1	NTC	1
23.89185171	2	11.94592586	11.94592586	13.63667748	0	0.926836437	146.4408	291.3235294	0	1	NTC	1
16.43800649	4	4.109501622	4.404335495	6.984335495	0	0.869610868	198.0279	1279	0	1	NTC	1
99.52121964	2	49.76060982	49.76060982	91.0903809	5	0.88703176	151.4331	397.6351351	0	1	NTC	1
238.3763169	2	119.1881585	119.1881585	237.7313169	5	0.912962727	205.100325	230.0984615	0	1	NTC	1
73.31653568	2	36.65826784	36.65826784	64.50786468	1	0.506258695	196.3638	410.376	0	1	NTC	1
48.38286468	2	24.19143234	24.19143234	25.51384523	0	0.891853977	190.123425	334.2923077	0	1	NTC	1
0	0	0	0	0	0	0	150.185025	0	0	1	NTC	1
0	0	0	0	0	0	0	150.60105	0	0	1	NTC	1
74.38520667	3	24.79506889	9.343006486	56.98919369	1	0.898987947	246.2868	336.0925926	0	1	NTC	1
53.52387766	4	13.38096941	14.1480936	18.19751622	1	0.949129597	151.4331	466.6973684	0	1	NTC	1
32.87601297	3	10.95867099	10.63300649	19.39583874	1	0.928223064	190.955475	337.0588235	0	1	NTC	1
0	0	0	0	0	0	0	153.0972	0	0	1	NTC	1
166.4525811	5	33.29051622	41.57401946	52.49318072	2	0.715975832	230.061825	234.8429752	0	1	NTC	1
28.31517423	2	14.15758712	14.15758712	27.67017423	0	0.934243514	261.2637	496.5116279	0	1	NTC	1
152.2167423	3	50.73891411	59.19136144	92.3803809	2	0.865373381	186.795225	271.0137615	0	1	NTC	1
58.01202595	3	19.33734198	12.03367099	45.33335495	0	0.889267731	223.405425	254.2941176	0	1	NTC	1
157.8731038	3	52.62436793	64.97737441	67.64905189	4	0.874846648	184.299075	218.4163569	0	1	NTC	1
0	0	0	0	0	0	0	154.345275	0	0	1	NTC	1
111.1580714	4	27.78951784	29.07477108	34.43318072	2	0.894982418	192.20355	369.133758	0	1	NTC	1
190.1420908	4	47.5355227	47.22251622	67.17954216	0	0.766321081	172.650375	285.5924528	0	1	NTC	1
100.1013939	2	50.05069694	50.05069694	84.19772288	4	0.931125233	155.59335	351.9862069	0	1	NTC	1
29.54034847	1	29.54034847	29.54034847	29.54034847	1	0.95861667	155.59335	225.2765957	0	1	NTC	1
15.79300649	3	5.264335495	4.938670991	10.2093355	0	0.961608711	210.092625	902.3214286	0	1	NTC	1
14.39234198	1	14.39234198	14.39234198	14.39234198	0	0.927578471	173.0664	1093.304348	0	1	NTC	1
62.77520667	4	15.69380167	7.596922613	46.93636144	2	0.89453252	186.3792	287.5913978	0	1	NTC	1
104.5515681	2	52.27578405	52.27578405	88.82338739	2	0.666432443	217.9971	387.7394366	0	1	NTC	1
208.0076135	1	208.0076135	208.0076135	208.0076135	8	0.913510588	159.337575	258.26	0	1	NTC	1
11.27800649	1	11.27800649	11.27800649	11.27800649	0	0.928297684	160.169625	451	0	1	NTC	1
13.96867099	1	13.96867099	13.96867099	13.96867099	0	0.923495156	193.86765	1186.136364	0	1	NTC	1
34.68136144	2	17.34068072	17.34068072	18.41884523	0	0.897870002	193.451625	538.4255319	0	1	NTC	1
0	0	0	0	0	0	0	160.58565	0	0	1	NTC	1
129.9737359	2	64.98686793	64.98686793	103.0133874	4	0.913131593	260.43165	476.5978836	0	1	NTC	1
13.05650324	2	6.528251622	6.528251622	7.362167748	0	0.941076607	162.665775	322.3913043	0	1	NTC	1
92.36139387	1	92.36139387	92.36139387	92.36139387	0	0.753819528	162.665775	281.9090909	0	1	NTC	1
0	0	0	0	0	0	0	163.0818	0	0	1	NTC	1
66.20254865	2	33.10127432	33.10127432	42.46720018	0	0.579254918	165.993975	300.2272727	0	1	NTC	1
99.88006486	2	49.94003243	49.94003243	87.95705838	2	0.885237405	167.24205	371.1843972	0	1	NTC	1
95.99107784	3	31.99702595	28.98702595	44.40220018	0	0.930295295	165.161925	494.6097561	0	1	NTC	1
114.6044004	3	38.20146679	28.67401946	71.04954216	1	0.882916217	174.314475	314.2929936	0	1	NTC	1
132.3134198	1	132.3134198	132.3134198	132.3134198	3	0.850621231	166.41	306.994382	0	1	NTC	1
0	0	0	0	0	0	0	166.41	0	0	1	NTC	1
147.7934198	5	29.55868396	25.67034847	55.8098582	0	0.876791983	339.4764	301.1813725	0	1	NTC	1
131.0424068	6	21.84040114	17.3730936	54.78702595	2	0.894961918	283.313025	222.0569948	0	1	NTC	1
98.25807135	2	49.12903568	49.12903568	95.4109036	1	0.769251467	227.14965	232.9465649	0	1	NTC	1
20.62101297	1	20.62101297	20.62101297	20.62101297	1	0.932752418	170.57025	1236.735294	0	1	NTC	1
62.33254865	3	20.77751622	14.17101297	36.99419369	0	0.856372589	170.986275	311.675	0	1	NTC	1
62.99653568	2	31.49826784	31.49826784	47.80269045	0	0.868326805	270.000225	315.7471264	0	1	NTC	1
33.03251622	2	16.51625811	16.51625811	17.50667748	1	0.925422969	221.3253	382.8490566	0	1	NTC	1
64.35136144	3	21.45045381	23.95667748	29.91818072	1	0.916831133	174.314475	477.0612245	0	1	NTC	1
32.92185171	1	32.92185171	32.92185171	32.92185171	0	0.925489871	196.3638	283.326087	0	1	NTC	1
0	0	0	0	0	0	0	175.56255	0	0	1	NTC	1
32.23101297	2	16.11550649	16.11550649	26.64734198	0	0.925847432	322.419375	242.2580645	0	1	NTC	1
91.44922613	3	30.48307538	26.15884523	54.27954216	2	0.922806553	176.3946	304.912	0	1	NTC	1
26.04818072	2	13.02409036	13.02409036	25.40318072	0	0.927782673	251.2791	385.974359	0	1	NTC	1
0	0	0	0	0	0	0	176.3946	0	0	1	NTC	1
77.23237441	3	25.7441248	12.56800649	52.63069694	0	0.906215761	215.084925	336.5	0	1	NTC	1
0	0	0	0	0	0	0	178.89075	0	0	1	NTC	1
2.202167748	1	2.202167748	2.202167748	2.202167748	0	0.947822366	329.075775	577	0	1	NTC	1
183.6999555	2	91.84997775	91.84997775	179.0284523	4	0.607295712	306.610425	333.7056452	0	1	NTC	1
132.1569166	4	33.03922914	25.45851297	61.97370342	0	0.868876621	215.916975	393.3798883	0	1	NTC	1
105.2613939	4	26.31534847	26.98326784	44.8448582	2	0.886281832	214.6689	310.9530201	0	1	NTC	1
27.02517423	1	27.02517423	27.02517423	27.02517423	0	0.946058138	345.716775	355.5121951	0	1	NTC	1
113.1120584	4	28.27801459	24.86884523	55.96636144	4	0.910198237	210.092625	314.2899408	0	1	NTC	1
92.3803809	2	46.19019045	46.19019045	82.50303892	0	0.903967938	182.634975	282.3253968	0	1	NTC	1
129.5042261	5	25.90084523	29.11667748	42.79919369	4	0.777175224	289.969425	291.1785714	0	1	NTC	1
25.93751622	1	25.93751622	25.93751622	25.93751622	0	0.906873678	313.68285	472.3333333	0	1	NTC	1
95.33821315	4	23.83455329	21.05417748	44.90968396	1	0.917907086	260.015625	416.942029	0	1	NTC	1
29.74269045	2	14.87134523	14.87134523	17.01818072	0	0.940013881	192.619575	562.1	0	1	NTC	1
65.24454216	2	32.62227108	32.62227108	51.87503243	1	0.850857565	289.137375	249.5494505	0	1	NTC	1
140.7174068	3	46.90580228	37.7498582	66.64520667	2	0.899695831	265.007925	262.319797	0	1	NTC	1
241.7119814	4	60.42799536	29.10718396	169.9067748	7	0.908965472	198.443925	298.7640118	0	1	NTC	1
69.6947164	2	34.8473582	34.8473582	49.34087117	0	0.880518899	205.100325	328.3406593	0	1	NTC	1
2.469335495	1	2.469335495	2.469335495	2.469335495	0	1	260.43165	480	0	1	NTC	1
14.34650324	3	4.782167748	4.782167748	8.919335495	0	0.955295187	287.473275	926	0	1	NTC	1
139.5380714	3	46.51269045	33.03251622	83.08321315	2	0.885385896	270.41625	264.9242424	0	1	NTC	1
70.09153568	4	17.52288392	11.73409036	43.77618721	2	0.826608489	190.123425	391.9339623	0	1	NTC	1
16.06017423	1	16.06017423	16.06017423	16.06017423	0	0.907128165	257.10345	361.9565217	0	1	NTC	1
17.28534847	2	8.642674234	8.642674234	16.64034847	0	0.955291508	212.588775	585	0	1	NTC	1
169.1511103	1	169.1511103	169.1511103	169.1511103	1	0.870221659	290.801475	281.7991071	0	1	NTC	1
96.83055513	4	24.20763878	24.89176459	46.40202595	4	0.888391245	236.3022	443.3537415	0	1	NTC	1
46.35618721	3	15.4520624	19.17450973	21.75450973	1	0.891385609	258.76755	343.2916667	0	1	NTC	1
100.7922326	5	20.15844652	12.41150324	60.39754865	0	0.924399904	252.527175	263.5766423	0	1	NTC	1
117.0547488	3	39.01824961	31.54017423	54.74905189	0	0.927723553	265.007925	225.3856209	0	1	NTC	1
260.3790074	3	86.79300246	66.42387766	177.6277877	11	0.905081899	235.886175	351.6253444	0	1	NTC	1
218.4271557	4	54.60678892	53.7222873	104.7539101	4	0.818693171	248.78295	346.0306122	0	1	NTC	1
63.06136144	2	31.53068072	31.53068072	39.10468396	2	0.843876504	301.2021	357.9673913	0	1	NTC	1
156.9989101	4	39.24972752	28.73884523	97.96405189	3	0.860916517	252.527175	389.8146552	0	1	NTC	1
0	0	0	0	0	0	0	264.175875	0	0	1	NTC	1
186.409607	4	46.60240176	46.02419369	91.51405189	6	0.918954196	360.693675	227.7142857	0	1	NTC	1
120.8140843	5	24.16281686	14.39234198	79.72856162	1	0.749168951	358.197525	288.4244186	0	1	NTC	1
35.43702595	3	11.81234198	7.942341982	23.35751622	1	0.941501539	303.282225	593.4259259	0	1	NTC	1
48.55835495	1	48.55835495	48.55835495	48.55835495	2	0.936245384	249.198975	245.1267606	0	1	NTC	1
16.32734198	4	4.081835495	0.645	14.39234198	0	0.936161353	329.907825	460.3181818	0	1	NTC	1
64.50786468	3	21.50262156	17.28534847	30.51734198	0	0.931635501	207.18045	254.8369565	0	1	NTC	1
204.874291	6	34.14571516	26.60543559	86.88838739	1	0.834725215	376.502625	339.2876712	0	1	NTC	1
119.5430714	3	39.84769045	44.42118721	45.69220018	1	0.906551489	273.328425	306.5235294	0	1	NTC	1
50.03170991	2	25.01585495	25.01585495	37.19653568	0	0.767988734	261.679725	651.71875	0	1	NTC	1
16.32734198	1	16.32734198	16.32734198	16.32734198	0	0.92725272	354.4533	422.32	0	1	NTC	1
1.557167748	1	1.557167748	1.557167748	1.557167748	0	1	243.374625	1485.2	0	1	NTC	1
50.85220018	3	16.95073339	0.645	49.56220018	1	0.922590933	279.152775	216.9041096	0	1	NTC	1
22.66667748	2	11.33333874	11.33333874	14.39234198	0	0.874073801	391.89555	373.9393939	0	1	NTC	1
93.09807135	2	46.54903568	46.54903568	64.58055513	1	0.904123763	297.8739	326.300813	0	1	NTC	1
45.11202595	3	15.03734198	18.19751622	18.64017423	0	0.936250493	286.2252	451.8181818	0	1	NTC	1
169.2617748	3	56.42059159	73.16003243	73.18688414	1	0.916993542	262.511775	410.7192982	0	1	NTC	1
156.0677553	2	78.03387766	78.03387766	130.7104133	8	0.88305616	257.519475	342.2612245	0	1	NTC	1
0	0	0	0	0	0	0	226.733625	0	0	1	NTC	1
200.3134523	5	40.06269045	35.01335495	65.51170991	2	0.868744485	374.838525	484.6572438	0	1	NTC	1
11.38867099	1	11.38867099	11.38867099	11.38867099	0	0.935850433	480.09285	210.0555556	0	1	NTC	1
69.75954216	3	23.25318072	29.54034847	29.58618721	2	0.787801804	387.319275	352.3461538	0	1	NTC	1
85.9303809	3	28.6434603	19.59818072	49.73769045	0	0.87811666	410.20065	468.9105691	0	1	NTC	1
36.47884523	3	12.15961508	16.17083874	19.66300649	0	0.931484257	298.289925	391.754386	0	1	NTC	1
61.77136144	3	20.59045381	14.7243355	41.99769045	2	0.951866703	327.411675	428.1089109	0	1	NTC	1
101.7233874	6	16.9538979	16.97234198	28.67401946	4	0.873877194	496.317825	258.126506	0	1	NTC	1
92.00254865	6	15.33375811	6.7725	64.86670991	4	0.943576577	280.40085	433.0909091	0	1	NTC	1
133.1070584	2	66.55352919	66.55352919	132.4620584	3	0.675963395	313.68285	518.6443299	0	1	NTC	1
33.25384523	1	33.25384523	33.25384523	33.25384523	0	0.921895387	305.36235	338.64	0	1	NTC	1
92.31555513	4	23.07888878	21.59800649	48.47454216	1	0.760046973	336.564225	426.5827338	0	1	NTC	1
0	0	0	0	0	0	0	304.114275	0	0	1	NTC	1
48.33702595	2	24.16851297	24.16851297	29.42968396	1	0.869897267	401.0481	559.1066667	0	1	NTC	1
0.645	1	0.645	0.645	0.645	0	1	46.5948	2760	0	1	NTC	1
0	0	0	0	0	0	0	45.346725	0	0	1	NTC	1
1.935	2	0.9675	0.9675	1.29	0	1	59.9076	514	0	1	NTC	1
50.58503243	2	25.29251622	25.29251622	49.94003243	2	0.864369987	169.7382	312.2933333	0	1	NTC	1
23.80017423	3	7.933391411	9.988006486	10.32	0	0.96314363	197.611875	208.7297297	0	1	NTC	1
9.075838739	3	3.02527958	2.202167748	6.228670991	0	0.945082911	78.628725	1507.333333	0	1	NTC	1
50.98185171	1	50.98185171	50.98185171	50.98185171	3	0.854603708	66.147975	528.1625	0	1	NTC	1
83.85786468	3	27.95262156	27.82667748	44.64251622	3	0.911483348	67.39605	393.8409091	0	1	NTC	1
0.645	1	0.645	0.645	0.645	0	1	111.910725	1707.818182	0	1	NTC	1
0	0	0	0	0	0	0	116.070975	0	0	1	NTC	1
7.785838739	1	7.785838739	7.785838739	7.785838739	0	0.911269837	78.628725	935.2307692	0	1	NTC	1
40.28401946	4	10.07100486	9.075838739	21.48734198	1	0.82972235	113.1588	551.5555556	0	1	NTC	1
62.79419369	2	31.39709685	31.39709685	33.45618721	1	0.869829521	142.696575	278.2608696	0	1	NTC	1
0.645	1	0.645	0.645	0.645	0	1	132.711975	1595	0	1	NTC	1
0	0	0	0	0	0	0	86.117175	0	0	1	NTC	1
38.12769045	2	19.06384523	19.06384523	28.40685171	0	0.868604633	82.788975	505.9272727	0	1	NTC	1
63.70636144	2	31.85318072	31.85318072	63.06136144	1	0.888289176	86.117175	211.5824176	0	1	NTC	1
0.645	1	0.645	0.645	0.645	0	1	91.109475	1349	0	1	NTC	1
0	0	0	0	0	0	0	85.285125	0	0	1	NTC	1
0.645	1	0.645	0.645	0.645	0	1	122.727375	1888	0	1	NTC	1
41.84118721	1	41.84118721	41.84118721	41.84118721	0	0.74777017	93.1896	237.7931034	0	1	NTC	1
1.29	1	1.29	1.29	1.29	0	1	94.02165	138.5	0	1	NTC	1
118.6309036	1	118.6309036	118.6309036	118.6309036	1	0.749103074	95.68575	344.7267081	0	1	NTC	1
19.17450973	3	6.391503243	0.645	17.88450973	0	0.869462698	174.7305	643.037037	0	1	NTC	1
16.21667748	1	16.21667748	16.21667748	16.21667748	1	0.851816574	120.64725	533.4615385	0	1	NTC	1
19.44167748	1	19.44167748	19.44167748	19.44167748	0	0.862579889	99.01395	266.3448276	0	1	NTC	1
0	0	0	0	0	0	0	104.8383	0	0	1	NTC	1
76.00720018	2	38.00360009	38.00360009	63.86286468	5	0.878830694	105.67035	591.6370968	0	1	NTC	1
0	0	0	0	0	0	0	106.918425	0	0	1	NTC	1
24.02150324	2	12.01075162	12.01075162	18.5943355	1	0.970604575	124.391475	680.0638298	0	1	NTC	1
0	0	0	0	0	0	0	128.551725	0	0	1	NTC	1
165.9640843	3	55.32136144	36.32234198	124.4817423	4	0.894932082	127.719675	214.5020243	0	1	NTC	1
28.20450973	3	9.401503243	3.87	23.68950973	3	0.92614585	117.31905	472.3333333	0	1	NTC	1
74.00737441	2	37.00368721	37.00368721	73.36237441	0	0.902156544	131.879925	418.3564356	0	1	NTC	1
50.27202595	2	25.13601297	25.13601297	40.12751622	0	0.828653891	116.070975	249.3943662	0	1	NTC	1
5.316503243	1	5.316503243	5.316503243	5.316503243	0	0.935161949	121.063275	592.1111111	0	1	NTC	1
10.2093355	1	10.2093355	10.2093355	10.2093355	0	0.956641838	122.31135	967.9411765	0	1	NTC	1
0.645	1	0.645	0.645	0.645	0	1	137.704275	2213.875	0	1	NTC	1
15.72818072	1	15.72818072	15.72818072	15.72818072	0	0.944142987	127.30365	364.5238095	0	1	NTC	1
46.46685171	3	15.48895057	14.50300649	18.64017423	0	0.928440518	198.0279	451.3733333	0	1	NTC	1
43.71136144	1	43.71136144	43.71136144	43.71136144	2	0.85439788	198.85995	233.7076923	0	1	NTC	1
0	0	0	0	0	0	0	129.383775	0	0	1	NTC	1
9.453670991	2	4.726835495	4.726835495	8.163670991	0	0.907127131	130.215825	386.4666667	0	1	NTC	1
0	0	0	0	0	0	0	130.215825	0	0	1	NTC	1
19.81950973	2	9.909754865	9.909754865	13.59083874	0	0.895814136	130.63185	256.2352941	0	1	NTC	1
166.7197488	2	83.35987441	83.35987441	139.6297488	2	0.917807944	235.886175	277.1716738	0	1	NTC	1
32.38751622	1	32.38751622	32.38751622	32.38751622	0	0.926871559	142.696575	379.6808511	0	1	NTC	1
41.35269045	3	13.78423015	8.320174234	27.07101297	0	0.905796224	161.001675	242.6101695	0	1	NTC	1
8.430838739	2	4.215419369	4.215419369	7.785838739	0	0.940675262	141.4485	448.6153846	0	1	NTC	1
74.11803892	3	24.70601297	15.52583874	45.37919369	1	0.912459024	216.749025	382.4358974	0	1	NTC	1
0	0	0	0	0	0	0	134.376075	0	0	1	NTC	1
32.92185171	3	10.97395057	9.075838739	15.03734198	0	0.915370096	143.1126	259.5434783	0	1	NTC	1
54.87870342	2	27.43935171	27.43935171	48.91720018	2	0.897846104	136.4562	238.1686747	0	1	NTC	1
205.980936	2	102.990468	102.990468	205.335936	8	0.899801647	165.993975	356.9370861	0	1	NTC	1
8.430838739	2	4.215419369	4.215419369	7.785838739	0	0.878798362	176.3946	517.9230769	0	1	NTC	1
0.645	1	0.645	0.645	0.645	0	1	148.1049	1816	0	1	NTC	1
43.50901946	2	21.75450973	21.75450973	27.18167748	1	0.930716771	138.95235	397.25	0	1	NTC	1
14.77017423	1	14.77017423	14.77017423	14.77017423	0	0.901630484	166.826025	1071.095238	0	1	NTC	1
12.19017423	2	6.095087117	6.095087117	8.698006486	0	0.941030936	208.84455	754.3333333	0	1	NTC	1
9.453670991	3	3.151223664	0.645	8.163670991	0	0.900468737	149.769	520.0714286	0	1	NTC	1
0	0	0	0	0	0	0	142.28055	0	0	1	NTC	1
49.82936793	3	16.60978931	13.59083874	35.59352919	0	0.924484054	144.7767	505.7605634	0	1	NTC	1
17.39601297	2	8.698006486	8.698006486	11.54517423	0	0.919901075	199.692	839.48	0	1	NTC	1
0	0	0	0	0	0	0	144.7767	0	0	1	NTC	1
33.74234198	3	11.24744733	9.942167748	23.15517423	0	0.944760747	223.82145	429.8235294	0	1	NTC	1
41.15034847	3	13.71678282	17.99517423	22.51017423	1	0.933571715	207.18045	677.469697	0	1	NTC	1
0	0	0	0	0	0	0	146.4408	0	0	1	NTC	1
9.453670991	3	3.151223664	0.645	8.163670991	0	0.939514672	193.0356	955	0	1	NTC	1
29.80751622	4	7.451879054	6.951922613	15.25867099	0	0.902295905	230.47785	260.0454545	0	1	NTC	1
1.557167748	1	1.557167748	1.557167748	1.557167748	0	1	149.352975	509.75	0	1	NTC	1
43.24185171	3	14.41395057	12.255	25.18185171	0	0.959930994	205.932375	554.1904762	0	1	NTC	1
15.14800649	1	15.14800649	15.14800649	15.14800649	0	0.89842446	152.681175	458.5416667	0	1	NTC	1
26.53667748	1	26.53667748	26.53667748	26.53667748	0	0.900670619	224.237475	379.1463415	0	1	NTC	1
257.2757942	6	42.87929904	18.85200973	186.4285941	11	0.824930929	268.336125	245.8307692	0	1	NTC	1
41.30685171	2	20.65342586	20.65342586	25.67034847	1	0.897039114	153.0972	256.0151515	0	1	NTC	1
0	0	0	0	0	0	0	241.710525	0	0	1	NTC	1
116.3639101	4	29.09097752	1.746083874	112.2267423	3	0.779576717	169.7382	279.8597561	0	1	NTC	1
58.59220018	3	19.53073339	4.137167748	53.81003243	1	0.902231241	194.283675	293.7804878	0	1	NTC	1
41.41751622	2	20.70875811	20.70875811	23.42234198	0	0.922692341	154.7613	294.7301587	0	1	NTC	1
152.667265	4	38.16681626	36.43693883	70.71754865	0	0.872905609	155.177325	359.3822222	0	1	NTC	1
88.06772288	3	29.35590763	29.16251622	48.91720018	3	0.90108716	155.177325	511.46875	0	1	NTC	1
0	0	0	0	0	0	0	155.59335	0	0	1	NTC	1
149.0185941	3	49.67286468	23.46818072	123.3482456	2	0.81126014	196.779825	339.1268293	0	1	NTC	1
0	0	0	0	0	0	0	156.009375	0	0	1	NTC	1
21.42251622	3	7.140838739	7.408006486	9.610174234	0	0.874512483	205.932375	269.9032258	0	1	NTC	1
32.43335495	3	10.81111832	14.17101297	16.97234198	0	0.942827621	158.505525	344.2352941	0	1	NTC	1
0	0	0	0	0	0	0	158.505525	0	0	1	NTC	1
25.24667748	4	6.311669369	4.671503243	15.25867099	0	0.946281073	238.382325	262.9512195	0	1	NTC	1
35.76901946	2	17.88450973	17.88450973	19.55234198	1	0.89609237	159.337575	242.3461538	0	1	NTC	1
189.6994328	4	47.4248582	26.82676459	135.4009036	11	0.875208756	232.557975	276.335689	0	1	NTC	1
102.6813939	4	25.67034847	11.97833874	78.0797164	5	0.90737905	236.718225	390	0	1	NTC	1
48.96303892	2	24.48151946	24.48151946	40.95587117	0	0.946384161	159.7536	296.6714286	0	1	NTC	1
6.717167748	2	3.358583874	3.358583874	6.072167748	0	0.966204283	334.068075	469.25	0	1	NTC	1
82.64055513	4	20.66013878	17.68610009	46.62335495	0	0.841092126	161.4177	254.1452991	0	1	NTC	1
58.74870342	2	29.37435171	29.37435171	39.7955227	2	0.889501608	190.53945	220.3181818	0	1	NTC	1
0	0	0	0	0	0	0	161.833725	0	0	1	NTC	1
0.645	1	0.645	0.645	0.645	0	1	178.474725	1229	0	1	NTC	1
94.36121964	2	47.18060982	47.18060982	51.67269045	2	0.893990746	183.88305	430.0518519	0	1	NTC	1
3.225	2	1.6125	1.6125	2.58	0	1	227.565675	398.6666667	0	1	NTC	1
30.02884523	1	30.02884523	30.02884523	30.02884523	0	0.923100382	229.6458	903.7906977	0	1	NTC	1
16.125	1	16.125	16.125	16.125	0	1	387.7353	140.4814815	0	1	NTC	1
119.0355876	4	29.75889689	28.3973582	52.40936793	1	0.929390119	165.993975	479.7961783	0	1	NTC	1
41.19618721	2	20.5980936	20.5980936	39.63901946	0	0.929816311	235.886175	336.3666667	0	1	NTC	1
116.9630714	4	29.24076784	28.43926459	56.85954216	2	0.839291204	289.5534	294.5123457	0	1	NTC	1
69.87020667	2	34.93510333	34.93510333	54.94352919	4	0.915331226	201.3561	477.9714286	0	1	NTC	1
101.9257294	2	50.96286468	50.96286468	77.10272288	4	0.922186512	225.069525	359.2027972	0	1	NTC	1
174.7347813	2	87.36739063	87.36739063	89.02572937	1	0.734629383	168.490125	311.726087	0	1	NTC	1
78.52237441	3	26.1741248	33.29968396	33.94468396	0	0.863853299	168.490125	381.1351351	0	1	NTC	1
84.86170991	2	42.43085495	42.43085495	80.45737441	2	0.891598351	183.88305	333.1083333	0	1	NTC	1
37.59335495	2	18.79667748	18.79667748	24.44517423	0	0.951725955	233.390025	392.6666667	0	1	NTC	1
48.16153568	1	48.16153568	48.16153568	48.16153568	0	0.847279594	168.90615	288.4603175	0	1	NTC	1
24.60167748	2	12.30083874	12.30083874	14.39234198	0	0.920656408	206.3484	1105.157895	0	1	NTC	1
94.15887766	4	23.53971941	12.70159036	67.19852919	2	0.900408852	203.85225	471.751773	0	1	NTC	1
111.0205551	5	22.20411103	12.41150324	57.52352919	1	0.886239196	236.718225	263.95625	0	1	NTC	1
62.41636144	1	62.41636144	62.41636144	62.41636144	2	0.849444982	227.565675	453.3469388	0	1	NTC	1
0	0	0	0	0	0	0	171.818325	0	0	1	NTC	1
92.47205838	4	23.11801459	24.86884523	32.32269045	0	0.84552677	252.9432	488.0229008	0	1	NTC	1
80.72454216	2	40.36227108	40.36227108	69.82436793	0	0.912819228	354.037275	253.7567568	0	1	NTC	1
166.4984198	5	33.29968396	16.59450973	87.55237441	1	0.857742264	235.054125	304.2838983	0	1	NTC	1
18.90734198	2	9.453670991	9.453670991	11.65583874	0	0.911463631	216.333	1012	0	1	NTC	1
16.75101297	2	8.375506486	8.375506486	8.85450973	0	0.954072421	269.168175	867.9166667	0	1	NTC	1
82.39237441	4	20.5980936	23.27926459	32.07450973	0	0.80017775	308.69055	269.7692308	0	1	NTC	1
111.6544328	3	37.21814426	29.05185171	62.58072937	2	0.942454157	175.56255	504.7006803	0	1	NTC	1
4.782167748	1	4.782167748	4.782167748	4.782167748	0	0.955295187	176.3946	221.4	0	1	NTC	1
115.5624068	5	23.11248137	13.10234198	55.74503243	0	0.834179575	293.71365	384.2754491	0	1	NTC	1
61.01569694	3	20.33856565	27.18167748	27.22751622	0	0.688646831	210.50865	244.9450549	0	1	NTC	1
0	0	0	0	0	0	0	179.306775	0	0	1	NTC	1
12.45734198	1	12.45734198	12.45734198	12.45734198	1	0.912830688	179.306775	213.4285714	0	1	NTC	1
146.0607618	3	48.6869206	34.5248582	101.6585616	7	0.911683137	277.07265	349.6165049	0	1	NTC	1
84.77003243	3	28.25667748	31.76150324	52.36352919	0	0.936018027	227.9817	330.3057851	0	1	NTC	1
50.58503243	5	10.11700649	0.645	38.17352919	0	0.917402867	283.72905	353	0	1	NTC	1
166.5900973	3	55.53003243	57.72587117	69.44653568	0	0.708075658	204.6843	335.7280702	0	1	NTC	1
144.1257618	4	36.03144045	36.8930227	52.67653568	2	0.901295142	224.6535	258.9030612	0	1	NTC	1
104.1010454	3	34.70034847	31.96384523	71.49220018	2	0.782666986	267.08805	261.5986842	0	1	NTC	1
47.95919369	2	23.97959685	23.97959685	42.2648582	0	0.907392218	203.85225	419.5217391	0	1	NTC	1
77.49954216	4	19.37488554	9.776170991	57.30220018	0	0.875173049	215.084925	364.2358491	0	1	NTC	1
93.29254865	3	31.09751622	37.12384523	45.69220018	0	0.892909955	232.974	277.0378788	0	1	NTC	1
66.13772288	3	22.04590763	30.0098582	30.43352919	0	0.945223505	216.333	353.7954545	0	1	NTC	1
263.8443234	5	52.76886468	34.6355227	146.9270908	6	0.863528452	230.47785	332.2668464	0	1	NTC	1
0	0	0	0	0	0	0	186.795225	0	0	1	NTC	1
34.70034847	1	34.70034847	34.70034847	34.70034847	0	0.920235333	187.21125	244.1754386	0	1	NTC	1
129.3287359	4	32.33218396	33.0230227	54.74118721	0	0.916266857	261.679725	313.6	0	1	NTC	1
8.274335495	1	8.274335495	8.274335495	8.274335495	0	0.949480382	255.855375	230.5	0	1	NTC	1
136.4237359	4	34.10593396	36.79185171	61.28286468	1	0.793244523	287.8893	330.9481865	0	1	NTC	1
66.86653568	1	66.86653568	66.86653568	66.86653568	0	0.685147277	272.9124	507.4946237	0	1	NTC	1
46.98220018	3	15.66073339	20.93401946	22.93384523	1	0.942501929	189.291375	199.1	0	1	NTC	1
36.68118721	2	18.3405936	18.3405936	26.58251622	0	0.870732843	329.907825	372.4259259	0	1	NTC	1
85.70905189	2	42.85452595	42.85452595	85.06405189	0	0.809084972	201.772125	190.4336283	0	1	NTC	1
57.41286468	4	14.35321617	15.4380936	25.89167748	0	0.913640325	282.897	330.556962	0	1	NTC	1
93.54072937	3	31.18024312	19.06384523	56.81370342	0	0.854395642	247.9509	396.3307087	0	1	NTC	1
149.7284198	4	37.43210495	36.30335495	68.69087117	3	0.841670507	373.174425	283.1105991	0	1	NTC	1
0	0	0	0	0	0	0	254.191275	0	0	1	NTC	1
129.1074068	3	43.03580228	40.01685171	75.6103809	0	0.859865272	222.9894	408.7191011	0	1	NTC	1
19.86534847	1	19.86534847	19.86534847	19.86534847	0	0.934604937	205.51635	339.8571429	0	1	NTC	1
85.9303809	5	17.18607618	20.99884523	31.36468396	2	0.756714769	213.0048	352.1746032	0	1	NTC	1
349.5723623	5	69.91447247	86.35405189	117.7377229	18	0.885052712	237.9663	266.8015414	0	1	NTC	1
97.2352391	3	32.41174637	34.14702595	59.70670991	2	0.857792035	195.53175	496.1679389	0	1	NTC	1
30.67384523	1	30.67384523	30.67384523	30.67384523	0	0.892345595	337.396275	341.8	0	1	NTC	1
73.16789712	2	36.58394856	36.58394856	43.91370342	0	0.874757665	323.66745	390.8510638	0	1	NTC	1
40.70769045	3	13.56923015	9.831503243	23.51401946	0	0.937909171	197.19585	389.5964912	0	1	NTC	1
71.11436793	3	23.70478931	11.76650324	49.51636144	2	0.902005253	210.092625	518.1775701	0	1	NTC	1
136.0917423	2	68.04587117	68.04587117	135.4467423	3	0.771347194	354.037275	244.2356021	0	1	NTC	1
143.9882456	5	28.79764912	24.42618721	47.31419369	1	0.850002573	275.40855	347.4228856	0	1	NTC	1
159.3654458	3	53.12181525	55.47786468	69.36272288	2	0.860489214	230.47785	402.2268519	0	1	NTC	1
167.3077877	3	55.76926258	55.52370342	80.97272288	1	0.795342456	270.832275	455.6334842	0	1	NTC	1
66.82069694	4	16.70517423	20.19734198	23.04450973	1	0.903538407	248.78295	350.754717	0	1	NTC	1
132.1379295	4	33.03448239	33.10127432	55.03520667	3	0.925111848	205.932375	482.625	0	1	NTC	1
95.36506486	2	47.68253243	47.68253243	77.81254865	4	0.894566935	359.4456	323.6028369	0	1	NTC	1
71.02269045	4	17.75567261	17.16125811	22.73150324	0	0.914687083	277.07265	404.0849057	0	1	NTC	1
0	0	0	0	0	0	0	208.428525	0	0	1	NTC	1
89.57905189	1	89.57905189	89.57905189	89.57905189	4	0.896456863	229.229775	304.6846154	0	1	NTC	1
92.62856162	1	92.62856162	92.62856162	92.62856162	1	0.889337958	346.548825	332.7734375	0	1	NTC	1
51.23003243	1	51.23003243	51.23003243	51.23003243	0	0.882321975	343.63665	209.3428571	0	1	NTC	1
69.66786468	2	34.83393234	34.83393234	41.15034847	0	0.923927861	213.420825	235.1313131	0	1	NTC	1
21.57901946	2	10.78950973	10.78950973	18.35401946	0	0.982490759	294.129675	389.53125	0	1	NTC	1
5.427167748	4	1.356791937	0.9675	2.847167748	0	0.970058295	358.61355	963.7142857	0	1	NTC	1
37.97118721	3	12.6570624	14.92667748	18.64017423	0	0.787389524	326.1636	417.2931034	0	1	NTC	1
43.6655227	2	21.83276135	21.83276135	22.13234198	1	0.724522015	394.3917	265.3692308	0	1	NTC	1
133.1528971	3	44.38429904	49.73769045	55.49685171	0	0.829047348	262.511775	378.3850267	0	1	NTC	1
77.07587117	4	19.26896779	17.0505936	42.32968396	0	0.844118357	287.05725	758.8173913	0	1	NTC	1
23.84601297	3	7.948670991	7.785838739	10.63300649	0	0.926660007	252.9432	571.8974359	0	1	NTC	1
96.38789712	2	48.19394856	48.19394856	54.01237441	2	0.93429147	380.24685	369.5378788	0	1	NTC	1
0	0	0	0	0	0	0	255.855375	0	0	1	NTC	1
29.31901946	4	7.329754865	2.713583874	23.24685171	0	0.920976844	276.656625	437.4347826	0	1	NTC	1
0	0	0	0	0	0	0	327.411675	0	0	1	NTC	1
85.91139387	3	28.63713129	19.17450973	52.07737441	0	0.882156334	355.701375	276.0530973	0	1	NTC	1
23.78118721	2	11.8905936	11.8905936	23.13618721	0	0.943921467	298.70595	271.3235294	0	1	NTC	1
0	0	0	0	0	0	0	507.5505	0	0	1	NTC	1
105.9253809	3	35.3084603	42.2648582	45.13101297	1	0.785138499	375.25455	254.4097561	0	1	NTC	1
11.76650324	2	5.883251622	5.883251622	11.12150324	0	0.948166378	382.743	678.826087	0	1	NTC	1
73.51887766	5	14.70377553	12.94583874	36.72702595	3	0.871015272	402.296175	336.7053571	0	1	NTC	1
192.5466005	4	48.13665013	44.36585495	82.43821315	1	0.89433236	376.502625	400.2777778	0	1	NTC	1
90.15922613	3	30.05307538	19.44167748	62.8210454	0	0.714092932	322.419375	561.1626016	0	1	NTC	1
20.57517423	1	20.57517423	20.57517423	20.57517423	0	0.922990328	492.5736	483.030303	0	1	NTC	1
88.13254865	5	17.62650973	10.90017423	34.76517423	2	0.900739943	418.52115	331.9264706	0	1	NTC	1
130.8669166	4	32.71672914	33.3455227	57.56936793	2	0.893817422	546.240825	427.9171271	0	1	NTC	1
96.65506486	5	19.33101297	25.71618721	30.98685171	5	0.913874244	509.2146	620.2993197	0	1	NTC	1
5.16	1	5.16	5.16	5.16	0	1	23.2974	288.6666667	0	1	NTC	1
0	0	0	0	0	0	0	177.22665	0	0	1	NTC	1
0	0	0	0	0	0	0	30.369825	0	0	1	NTC	1
55.99321315	2	27.99660658	27.99660658	55.34821315	1	0.929742219	83.205	314.0909091	0	1	NTC	1
0	0	0	0	0	0	0	67.812075	0	0	1	NTC	1
0	0	0	0	0	0	0	69.476175	0	0	1	NTC	1
0.645	1	0.645	0.645	0.645	0	1	98.597925	2093.666667	0	1	NTC	1
0.645	1	0.645	0.645	0.645	0	1	118.98315	2093.666667	0	1	NTC	1
13.85800649	2	6.929003243	6.929003243	13.21300649	0	0.905934107	116.903025	773.4782609	0	1	NTC	1
19.06384523	2	9.531922613	9.531922613	18.41884523	0	0.930260277	70.308225	213.4642857	0	1	NTC	1
3.759335495	1	3.759335495	3.759335495	3.759335495	0	0.9388701	71.140275	338.5714286	0	1	NTC	1
108.7535616	4	27.18839041	1.935	104.2385616	2	0.895760465	94.8537	228.7345679	0	1	NTC	1
40.12751622	2	20.06375811	20.06375811	38.83751622	0	0.889602307	96.101775	428.1166667	0	1	NTC	1
11.27800649	1	11.27800649	11.27800649	11.27800649	0	0.928297684	94.8537	265.6666667	0	1	NTC	1
0	0	0	0	0	0	0	131.4639	0	0	1	NTC	1
144.1637359	4	36.04093396	32.04209685	54.94352919	1	0.87387207	151.4331	283.7022222	0	1	NTC	1
1.935	3	0.645	0.645	0.645	0	1	208.428525	895	0	1	NTC	1
11.12150324	2	5.560751622	5.560751622	8.919335495	0	0.951222805	163.0818	384.3809524	0	1	NTC	1
35.18884523	3	11.72961508	7.629335495	26.91450973	1	0.68421421	123.97545	490.75	0	1	NTC	1
32.81118721	1	32.81118721	32.81118721	32.81118721	0	0.735217359	113.1588	235.9545455	0	1	NTC	1
1.29	2	0.645	0.645	0.645	0	1	136.872225	2818	0	1	NTC	1
14.7243355	2	7.362167748	7.362167748	7.362167748	0	0.869973441	129.383775	225.1315789	0	1	NTC	1
4.938670991	1	4.938670991	4.938670991	4.938670991	0	0.966862369	130.63185	444.625	0	1	NTC	1
26.00234198	2	13.00117099	13.00117099	25.35734198	0	0.739274025	146.024775	445.025	0	1	NTC	1
45.11202595	3	15.03734198	12.7893355	25.07118721	1	0.949797262	199.275975	245.8769231	0	1	NTC	1
20.30800649	1	20.30800649	20.30800649	20.30800649	0	0.930093999	143.1126	546.375	0	1	NTC	1
41.55503243	1	41.55503243	41.55503243	41.55503243	0	0.918579131	164.329875	209.6296296	0	1	NTC	1
89.09055513	3	29.69685171	40.81835495	47.62720018	1	0.862077813	139.368375	237.2537313	0	1	NTC	1
0.645	1	0.645	0.645	0.645	0	1	162.24975	237.2537313	0	1	NTC	1
0	0	0	0	0	0	0	178.0587	0	0	1	NTC	1
159.6326135	4	39.90815338	29.69685171	99.59391009	0	0.895437998	296.625825	308.7990431	0	1	NTC	1
37.70401946	2	18.85200973	18.85200973	36.41401946	2	0.922397607	132.29595	339.3934426	0	1	NTC	1
0	0	0	0	0	0	0	132.711975	0	0	1	NTC	1
12.19017423	1	12.19017423	12.19017423	12.19017423	0	0.879415001	135.62415	404.3333333	0	1	NTC	1
15.79300649	1	15.79300649	15.79300649	15.79300649	0	0.625593018	136.4562	147.16	0	1	NTC	1
0	0	0	0	0	0	0	161.001675	0	0	1	NTC	1
112.2725811	2	56.13629054	56.13629054	56.70303892	3	0.915679377	175.56255	265.1225806	0	1	NTC	1
71.8510454	3	23.95034847	22.17818072	40.48636144	0	0.901288643	167.24205	385.6037736	0	1	NTC	1
20.99884523	3	6.999615075	6.118006486	8.919335495	1	0.962196028	208.0125	688.1891892	0	1	NTC	1
36.23852919	2	18.11926459	18.11926459	35.59352919	0	0.86586604	179.7228	264.4	0	1	NTC	1
9.03	1	9.03	9.03	9.03	0	1	224.6535	277.2941176	0	1	NTC	1
3.114335495	1	3.114335495	3.114335495	3.114335495	0	0.9538409	245.870775	637.5714286	0	1	NTC	1
194.8862845	2	97.44314225	97.44314225	106.9750649	0	0.861967088	156.4254	329.3088803	0	1	NTC	1
117.9859036	2	58.9929518	58.9929518	112.9365681	5	0.899272623	145.192725	223.9289941	0	1	NTC	1
95.54055513	2	47.77027757	47.77027757	74.90055513	0	0.926483788	146.4408	231.1068702	0	1	NTC	1
0	0	0	0	0	0	0	145.60875	0	0	1	NTC	1
31.42950973	2	15.71475486	15.71475486	22.24300649	0	0.93107432	146.024775	187.5	0	1	NTC	1
0	0	0	0	0	0	0	205.932375	0	0	1	NTC	1
0	0	0	0	0	0	0	148.520925	0	0	1	NTC	1
34.70034847	2	17.35017423	17.35017423	28.89534847	0	0.926592076	164.7459	370.0588235	0	1	NTC	1
0	0	0	0	0	0	0	150.185025	0	0	1	NTC	1
5.961503243	1	5.961503243	5.961503243	5.961503243	0	0.932176571	198.443925	525.5	0	1	NTC	1
12.41150324	2	6.205751622	6.205751622	9.297167748	0	0.968887607	235.054125	436.2272727	0	1	NTC	1
33.78818072	3	11.26272691	9.675	15.08318072	0	0.978534132	195.947775	184.4814815	0	1	NTC	1
78.74370342	2	39.37185171	39.37185171	59.23720018	0	0.906674284	170.57025	364.5087719	0	1	NTC	1
6.984335495	2	3.492167748	3.492167748	6.339335495	0	0.946232646	248.78295	782.5	0	1	NTC	1
2.469335495	1	2.469335495	2.469335495	2.469335495	0	1	233.80605	298.4	0	1	NTC	1
0.645	1	0.645	0.645	0.645	0	1	238.79835	1079.333333	0	1	NTC	1
59.08069694	3	19.69356565	13.32367099	33.18901946	0	0.89143615	192.619575	327.7058824	0	1	NTC	1
23.84601297	1	23.84601297	23.84601297	23.84601297	0	0.872504956	200.108025	436.6470588	0	1	NTC	1
1.29	2	0.645	0.645	0.645	0	1	179.7228	2158.333333	0	1	NTC	1
0	0	0	0	0	0	0	157.25745	0	0	1	NTC	1
0.645	1	0.645	0.645	0.645	0	1	270.000225	1338.5	0	1	NTC	1
247.5628202	5	49.51256404	30.54419369	83.77405189	2	0.876915255	233.390025	273.2925373	0	1	NTC	1
67.16055513	3	22.38685171	25.76202595	29.69685171	0	0.929276303	172.23435	559.0113636	0	1	NTC	1
20.62101297	2	10.31050649	10.31050649	19.97601297	0	0.929944508	208.0125	1363.0625	0	1	NTC	1
21.15534847	1	21.15534847	21.15534847	21.15534847	0	0.909918577	161.833725	209	0	1	NTC	1
87.80055513	3	29.26685171	13.36950973	67.66803892	2	0.83806525	211.756725	260.352	0	1	NTC	1
52.14220018	1	52.14220018	52.14220018	52.14220018	0	0.883029559	163.497825	274.2285714	0	1	NTC	1
10.63300649	1	10.63300649	10.63300649	10.63300649	0	0.885727709	284.145075	368	0	1	NTC	1
0	0	0	0	0	0	0	164.7459	0	0	1	NTC	1
64.37821315	2	32.18910658	32.18910658	52.67653568	0	0.909746524	281.648925	405.3483146	0	1	NTC	1
0	0	0	0	0	0	0	165.993975	0	0	1	NTC	1
27.44884523	2	13.72442261	13.72442261	15.94950973	0	0.901117334	217.9971	411.1463415	0	1	NTC	1
0	0	0	0	0	0	0	166.826025	0	0	1	NTC	1
32.5898582	2	16.2949291	16.2949291	20.51034847	2	0.952814984	188.459325	497.952381	0	1	NTC	1
0	0	0	0	0	0	0	283.313025	0	0	1	NTC	1
187.5509685	5	37.51019369	32.21202595	58.79454216	0	0.892065532	230.47785	230.6403162	0	1	NTC	1
39.97101297	1	39.97101297	39.97101297	39.97101297	0	0.865423632	169.322175	376.8333333	0	1	NTC	1
30.02884523	3	10.00961508	8.007167748	14.61367099	0	0.954573111	198.443925	460.3043478	0	1	NTC	1
91.22789712	2	45.61394856	45.61394856	53.43220018	5	0.908402013	170.154225	334.5606061	0	1	NTC	1
19.59818072	3	6.532726907	4.671503243	14.28167748	0	0.939748067	173.89845	455.0666667	0	1	NTC	1
165.990936	3	55.33031201	50.31786468	105.1965681	3	0.882298552	181.3869	240.5242291	0	1	NTC	1
32.60884523	1	32.60884523	32.60884523	32.60884523	0	0.920580518	199.692	284.4901961	0	1	NTC	1
65.30936793	3	21.76978931	24.17800649	25.71618721	0	0.849771268	274.5765	308.4835165	0	1	NTC	1
0	0	0	0	0	0	0	269.168175	0	0	1	NTC	1
15.19384523	3	5.064615075	4.782167748	9.766677477	0	0.98592944	251.695125	995.4545455	0	1	NTC	1
83.83887766	3	27.94629255	27.40300649	42.9098582	0	0.901664576	215.084925	304.487395	0	1	NTC	1
45.75702595	2	22.87851297	22.87851297	26.20468396	2	0.882569723	303.282225	212.4626866	0	1	NTC	1
128.8670908	4	32.2167727	24.97001622	65.98121964	2	0.921363258	195.115725	262.4709302	0	1	NTC	1
177.5171232	3	59.17237441	40.64286468	106.4675811	3	0.860037687	255.855375	266.5619835	0	1	NTC	1
70.89303892	2	35.44651946	35.44651946	62.30569694	0	0.877238603	193.0356	338.443299	0	1	NTC	1
21.10950973	4	5.277377432	4.293670991	11.87716775	0	0.988241625	198.85995	344.8333333	0	1	NTC	1
24.71234198	3	8.237447327	9.297167748	10.09867099	0	0.925035201	225.069525	342.9736842	0	1	NTC	1
108.3298906	1	108.3298906	108.3298906	108.3298906	5	0.885438618	221.741325	215.6024845	0	1	NTC	1
53.2298582	1	53.2298582	53.2298582	53.2298582	2	0.914192826	183.051	330.4285714	0	1	NTC	1
42.2648582	2	21.1324291	21.1324291	23.04450973	0	0.912172955	282.480975	627.5172414	0	1	NTC	1
13.70150324	1	13.70150324	13.70150324	13.70150324	0	0.952583267	203.436225	464.2727273	0	1	NTC	1
16.81583874	1	16.81583874	16.81583874	16.81583874	0	0.941166076	210.092625	396.04	0	1	NTC	1
151.2397488	4	37.80993721	28.95068072	83.61754865	0	0.833302128	246.702825	283.5666667	0	1	NTC	1
132.8019166	1	132.8019166	132.8019166	132.8019166	0	0.87598271	180.138825	211.8571429	0	1	NTC	1
13.32367099	1	13.32367099	13.32367099	13.32367099	0	0.925153949	294.5457	493.8095238	0	1	NTC	1
0.645	1	0.645	0.645	0.645	0	1	324.915525	881	0	1	NTC	1
37.43685171	2	18.71842586	18.71842586	22.66667748	0	0.928148172	183.051	406.5	0	1	NTC	1
1.29	2	0.645	0.645	0.645	0	1	222.15735	406.5	0	1	NTC	1
0	0	0	0	0	0	0	183.88305	0	0	1	NTC	1
7.896503243	1	7.896503243	7.896503243	7.896503243	0	0.934463961	275.824575	655.5333333	0	1	NTC	1
41.88702595	3	13.96234198	14.50300649	21.15534847	0	0.882230005	184.299075	413.3793103	0	1	NTC	1
77.95006486	2	38.97503243	38.97503243	60.6647164	0	0.93237497	184.7151	248.8686869	0	1	NTC	1
100.7653809	2	50.38269045	50.38269045	69.71370342	0	0.865470812	230.47785	343.471831	0	1	NTC	1
164.1587359	2	82.07936793	82.07936793	150.4113939	1	0.898744949	187.627275	305.8197425	0	1	NTC	1
33.72335495	2	16.86167748	16.86167748	24.64751622	2	0.885479869	241.710525	222.8627451	0	1	NTC	1
24.71234198	2	12.35617099	12.35617099	12.41150324	0	0.940283061	203.0202	283.5526316	0	1	NTC	1
50.96286468	2	25.48143234	25.48143234	50.31786468	2	0.800316289	276.656625	477.8873239	0	1	NTC	1
172.3492586	1	172.3492586	172.3492586	172.3492586	6	0.893479931	189.291375	224.996	0	1	NTC	1
37.97118721	2	18.9855936	18.9855936	24.49101297	0	0.888406306	189.7074	431.0925926	0	1	NTC	1
30.81136144	2	15.40568072	15.40568072	28.34202595	0	0.951156242	204.6843	283.4	0	1	NTC	1
34.58968396	3	11.52989465	12.03367099	21.91101297	0	0.911038714	322.419375	313.2857143	0	1	NTC	1
120.4742261	3	40.15807538	20.55618721	93.57870342	0	0.867283083	240.46245	258.7692308	0	1	NTC	1
82.97254865	4	20.74313716	18.93026135	27.33818072	0	0.881141219	256.687425	264.5086207	0	1	NTC	1
48.49352919	2	24.24676459	24.24676459	36.03618721	0	0.922253405	271.2483	457.9850746	0	1	NTC	1
111.3983874	2	55.69919369	55.69919369	107.2612196	0	0.879559051	226.733625	360.6688312	0	1	NTC	1
0	0	0	0	0	0	0	199.275975	0	0	1	NTC	1
34.96751622	1	34.96751622	34.96751622	34.96751622	0	0.890285136	257.10345	230.48	0	1	NTC	1
54.12303892	3	18.04101297	18.52950973	21.95685171	0	0.93627508	261.2637	340.6197183	0	1	NTC	1
128.6837359	2	64.34186793	64.34186793	103.2805551	0	0.821647939	201.3561	418.1355932	0	1	NTC	1
167.1434198	4	41.78585495	42.91935171	50.05069694	4	0.917999454	225.069525	311.2970711	0	1	NTC	1
9.075838739	3	3.02527958	3.114335495	5.316503243	1	0.966916758	235.886175	1106.846154	0	1	NTC	1
43.28769045	3	14.42923015	8.698006486	30.29601297	2	0.900374274	253.77525	310.515625	0	1	NTC	1
54.07720018	3	18.02573339	12.41150324	38.81852919	0	0.793362713	320.33925	262.2368421	0	1	NTC	1
4.782167748	2	2.391083874	2.391083874	3.225	0	1	206.3484	321.25	0	1	NTC	1
39.26118721	2	19.6305936	19.6305936	24.86884523	1	0.881712651	206.764425	218.9666667	0	1	NTC	1
9.942167748	1	9.942167748	9.942167748	9.942167748	0	0.975441841	208.0125	223.9411765	0	1	NTC	1
143.1219166	3	47.70730553	30.1205227	88.3997164	3	0.907971684	325.33155	280.9207921	0	1	NTC	1
34.5248582	2	17.2624291	17.2624291	23.35751622	0	0.842379288	245.45475	406.7173913	0	1	NTC	1
145.2134198	5	29.04268396	26.64734198	40.70769045	2	0.822941913	267.504075	268.1960784	0	1	NTC	1
49.82936793	4	12.45734198	13.69200973	20.88818072	0	0.935500028	266.256	263.3285714	0	1	NTC	1
9.453670991	1	9.453670991	9.453670991	9.453670991	0	0.931244209	357.365475	441.875	0	1	NTC	1
146.198278	4	36.5495695	30.06519045	74.52272288	1	0.897988807	212.588775	366.4820513	0	1	NTC	1
0.645	1	0.645	0.645	0.645	0	1	261.679725	1982.25	0	1	NTC	1
134.2484198	6	22.37473664	21.17826784	34.32251622	4	0.903154067	244.206675	225.4497354	0	1	NTC	1
36.50569694	3	12.16856565	5.205838739	28.45269045	0	0.949331746	376.0866	439.4509804	0	1	NTC	1
54.34436793	3	18.11478931	16.97234198	24.38034847	0	0.842211707	215.084925	456.6219512	0	1	NTC	1
288.4080268	4	72.10200671	36.8930227	186.5471232	9	0.875966481	223.82145	344.1934673	0	1	NTC	1
110.7533874	3	36.9177958	33.72335495	76.38503243	1	0.901483776	283.72905	358.9119497	0	1	NTC	1
53.54286468	3	17.84762156	8.965174234	36.68118721	1	0.900635592	440.9865	289.5903614	0	1	NTC	1
0	0	0	0	0	0	0	418.937175	0	0	1	NTC	1
21.91101297	5	4.382202595	3.114335495	9.186503243	0	0.953078777	336.98025	983.4090909	0	1	NTC	1
96.8953809	4	24.22384523	19.20692261	48.87136144	1	0.87022712	271.2483	304.3521127	0	1	NTC	1
240.0520139	2	120.0260069	120.0260069	160.4341168	2	0.864625592	328.243725	285.8910256	0	1	NTC	1
107.2153809	3	35.7384603	30.51734198	52.85202595	1	0.892216234	275.824575	266.2649007	0	1	NTC	1
25.82685171	2	12.91342586	12.91342586	13.10234198	0	0.89939043	232.14195	592.2222222	0	1	NTC	1
120.1232456	3	40.04108186	46.49370342	62.84003243	3	0.908468083	325.747575	367.8908046	0	1	NTC	1
46.71503243	6	7.785838739	2.791835495	31.52118721	1	0.924940263	326.99565	941.3797468	0	1	NTC	1
96.49856162	3	32.16618721	18.84251622	69.22520667	2	0.917509293	470.9403	395.2715232	0	1	NTC	1
90.64772288	2	45.32386144	45.32386144	46.33720018	0	0.875763688	299.538	575.5491803	0	1	NTC	1
1.29	1	1.29	1.29	1.29	0	1	384.4071	1100	0	1	NTC	1
126.9052391	2	63.45261955	63.45261955	82.15205838	2	0.882176816	323.251425	411.0685714	0	1	NTC	1
78.09870342	2	39.04935171	39.04935171	52.6955227	1	0.906320444	352.7892	330.4608696	0	1	NTC	1
99.41055513	2	49.70527757	49.70527757	81.85803892	0	0.845049321	325.33155	335.5555556	0	1	NTC	1
67.77870342	2	33.88935171	33.88935171	40.12751622	0	0.917294993	365.26995	338.814433	0	1	NTC	1
198.462265	4	49.61556626	40.95193883	79.81237441	3	0.928324901	424.761525	312.1428571	0	1	NTC	1
204.6261103	9	22.73623447	5.961503243	61.66069694	4	0.735513297	789.61545	264.1616162	0	1	NTC	1
189.6535941	3	63.21786468	32.16618721	145.2513939	3	0.891157241	478.42875	316.7627737	0	1	NTC	1
127.0617423	2	63.53087117	63.53087117	115.8944004	0	0.891887275	535.8402	308.7485714	0	1	NTC	1
0	0	0	0	0	0	0	43.682625	0	0	1	NTC	1
16.64034847	1	16.64034847	16.64034847	16.64034847	0	0.946965333	21.6333	275.8095238	0	1	NTC	1
0	0	0	0	0	0	0	21.6333	0	0	1	NTC	1
0	0	0	0	0	0	0	23.713425	0	0	1	NTC	1
0	0	0	0	0	0	0	25.79355	0	0	1	NTC	1
0	0	0	0	0	0	0	25.79355	0	0	1	NTC	1
31.58601297	2	15.79300649	15.79300649	29.65101297	0	0.934463961	47.42685	265.2888889	0	1	NTC	1
0	0	0	0	0	0	0	38.2743	0	0	1	NTC	1
0.645	1	0.645	0.645	0.645	0	1	45.346725	0	0	1	NTC	1
29.67	2	14.835	14.835	21.285	0	1	42.018525	245.4117647	0	1	NTC	1
0	0	0	0	0	0	0	43.2666	0	0	1	NTC	1
0	0	0	0	0	0	0	44.514675	0	0	1	NTC	1
6.45	1	6.45	6.45	6.45	0	1	46.5948	251.1666667	0	1	NTC	1
0	0	0	0	0	0	0	48.2589	0	0	1	NTC	1
0	0	0	0	0	0	0	48.674925	0	0	1	NTC	1
[truncated: 33,310 more rows]
