# Supplementary material for: Modeling Chemotherapeutic Neurotoxicity with Human Induced Pluripotent Stem Cell-Derived Neuronal Cells
Source: PLoS One. 2015 Feb 17;10(2):e0118020. doi: 10.1371/journal.pone.0118020 (PMC4331516; doi:10.1371/journal.pone.0118020)
Supplement: S4 Table — (GZ) [file pone.0118020.s012.gz › LCL-neurons.paclitaxel.cell-level-outgrowth.txt]

Total_Outgrowth	Processes	Mean_Process_Length	Median_Process_Length	Max_Process_Length	Branches	Straightness	Body_Area	Mean_Outgrowth_Intensity	dose	cell_line	treatment	expt
30.45251622	1	30.45251622	30.45251622	30.45251622	0	0.788663746	42.850575	266.5365854	0	1	N07022	1
19.01800649	2	9.509003243	9.509003243	18.37300649	0	0.91842001	81.124875	326.0714286	0	1	N07022	1
78.39272288	3	26.13090763	0.645	77.10272288	0	0.846846549	173.482425	384.1386139	0	1	N07022	1
0	0	0	0	0	0	0	86.5332	0	0	1	N07022	1
0.645	1	0.645	0.645	0.645	0	1	172.650375	3021.666667	0	1	N07022	1
27.87251622	2	13.93625811	13.93625811	22.17818072	1	0.93136681	104.422275	494.0434783	0	1	N07022	1
9.075838739	2	4.537919369	4.537919369	6.873670991	0	0.936697915	237.9663	328.0714286	0	1	N07022	1
7.896503243	1	7.896503243	7.896503243	7.896503243	0	0.934463961	172.650375	414.9090909	0	1	N07022	1
0	0	0	0	0	0	0	213.83685	0	0	1	N07022	1
0	0	0	0	0	0	0	235.47015	0	0	1	N07022	1
6.228670991	1	6.228670991	6.228670991	6.228670991	0	0.938427516	225.48555	263.6666667	0	1	N07022	1
7.408006486	2	3.704003243	3.704003243	6.763006486	0	0.976862829	267.9201	510.1818182	0	1	N07022	1
8.541503243	3	2.847167748	0.645	7.251503243	0	0.901955448	202.18815	974.7692308	0	1	N07022	1
7.251503243	1	7.251503243	7.251503243	7.251503243	0	0.932773116	194.6997	210.8181818	0	1	N07022	1
29.27318072	2	14.63659036	14.63659036	28.62818072	0	0.793541483	381.0789	250.2307692	0	1	N07022	1
28.94118721	2	14.4705936	14.4705936	28.29618721	0	0.783063024	245.45475	392.7027027	0	1	N07022	1
4.671503243	1	4.671503243	4.671503243	4.671503243	0	0.94315764	151.849125	872.2222222	0	1	N07022	1
42.68852919	2	21.34426459	21.34426459	42.04352919	0	0.885472226	362.7738	334.0175439	0	1	N07022	1
3.225	1	3.225	3.225	3.225	0	1	143.1126	196.5	0	1	N07022	1
0.645	1	0.645	0.645	0.645	0	1	320.33925	767.6666667	0	1	N07022	1
19.17450973	2	9.587254865	9.587254865	18.52950973	0	0.910923823	274.992525	760.037037	0	1	N07022	1
37.43685171	1	37.43685171	37.43685171	37.43685171	0	0.880228875	239.6304	250.754717	0	1	N07022	1
15.57167748	2	7.785838739	7.785838739	14.92667748	0	0.93576064	271.2483	395.7083333	0	1	N07022	1
7.362167748	2	3.681083874	3.681083874	6.717167748	0	0.968563018	241.2945	357.5384615	0	1	N07022	1
35.65835495	4	8.914588739	5.182919369	24.64751622	0	0.864204171	181.802925	650.7735849	0	1	N07022	1
126.9242261	1	126.9242261	126.9242261	126.9242261	0	0.898231242	254.191275	280.7931034	0	1	N07022	1
4.938670991	1	4.938670991	4.938670991	4.938670991	0	0.966862369	248.366925	331.7777778	0	1	N07022	1
0	0	0	0	0	0	0	298.289925	0	0	1	N07022	1
154.4267748	3	51.47559159	59.70670991	74.8547164	4	0.831507785	284.5611	223.2392344	0	1	N07022	1
39.10468396	2	19.55234198	19.55234198	20.95300649	0	0.927153693	263.75985	483.4385965	0	1	N07022	1
115.8754133	2	57.93770667	57.93770667	105.7767423	0	0.679545171	287.473275	237.6143791	0	1	N07022	1
78.45754865	5	15.69150973	7.74	48.05087117	1	0.9242677	346.1328	316.5357143	0	1	N07022	1
86.99905189	2	43.49952595	43.49952595	86.35405189	1	0.864508326	341.1405	527.025641	0	1	N07022	1
16.90751622	2	8.453758108	8.453758108	11.05667748	0	0.970150371	314.098875	244.2272727	0	1	N07022	1
43.0205227	1	43.0205227	43.0205227	43.0205227	0	0.755584723	282.897	307.5762712	0	1	N07022	1
20.02185171	1	20.02185171	20.02185171	20.02185171	0	0.947931545	414.3609	495.08	0	1	N07022	1
5.961503243	3	1.987167748	0.645	4.671503243	0	0.955457666	414.776925	541.75	0	1	N07022	1
121.2298906	4	30.30747266	30.1624291	59.61503243	0	0.89158864	278.320725	287.1494253	0	1	N07022	1
35.1698582	3	11.72328607	12.34667748	19.44167748	0	0.894738518	291.2175	319.2941176	0	1	N07022	1
76.63321315	2	38.31660658	38.31660658	75.98821315	0	0.752128851	309.5226	285.0776699	0	1	N07022	1
38.14667748	2	19.07333874	19.07333874	27.13583874	0	0.925172626	292.465575	302.3448276	0	1	N07022	1
80.78936793	2	40.39468396	40.39468396	48.40185171	3	0.887774414	247.534875	257.5203252	0	1	N07022	1
5.805	1	5.805	5.805	5.805	0	1	404.3763	253.9	0	1	N07022	1
15.25867099	2	7.629335495	7.629335495	7.896503243	0	0.841663703	356.1174	343.04	0	1	N07022	1
29.76167748	1	29.76167748	29.76167748	29.76167748	0	0.755011621	278.73675	248.8863636	0	1	N07022	1
92.51789712	2	46.25894856	46.25894856	58.14954216	0	0.822664043	436.410225	442.125	0	1	N07022	1
133.9544004	2	66.97720018	66.97720018	115.0470584	2	0.903503766	307.8585	351.7724868	0	1	N07022	1
26.04818072	2	13.02409036	13.02409036	14.23583874	0	0.935288038	322.419375	387.3	0	1	N07022	1
147.3697488	2	73.68487441	73.68487441	105.9063939	2	0.875950709	313.266825	286.029703	0	1	N07022	1
55.85569694	2	27.92784847	27.92784847	41.19618721	0	0.866901611	376.502625	245.7922078	0	1	N07022	1
100.2120584	2	50.10602919	50.10602919	51.81020667	0	0.783803267	274.992525	319.9701493	0	1	N07022	1
25.13601297	2	12.56800649	12.56800649	23.20101297	0	0.91814166	266.256	578.5142857	0	1	N07022	1
92.02940036	2	46.01470018	46.01470018	59.81737441	0	0.815341147	315.34695	312.5897436	0	1	N07022	1
0.645	1	0.645	0.645	0.645	0	1	364.021875	518.3333333	0	1	N07022	1
159.6516005	3	53.21720018	46.55852919	69.58405189	2	0.881547318	348.62895	259.0547945	0	1	N07022	1
54.5198582	3	18.17328607	18.15167748	35.72318072	0	0.926324986	386.0712	385.525641	0	1	N07022	1
87.77370342	5	17.55474068	16.10601297	32.98667748	0	0.93302339	344.884725	316.4427481	0	1	N07022	1
133.9354133	5	26.78708267	31.74251622	34.68136144	3	0.904415365	428.921775	332.6666667	0	1	N07022	1
47.09286468	3	15.69762156	12.99167748	25.51384523	1	0.93735312	345.30075	340.8507463	0	1	N07022	1
46.93636144	1	46.93636144	46.93636144	46.93636144	0	0.817972592	354.037275	298.2461538	0	1	N07022	1
75.76688414	4	18.94172104	20.29851297	34.5248582	0	0.856045692	337.8123	365.0566038	0	1	N07022	1
36.14685171	2	18.07342586	18.07342586	33.56685171	0	0.839723634	344.4687	282.5471698	0	1	N07022	1
32.98667748	3	10.99555916	11.61	20.73167748	0	0.929050623	171.818325	474.0672269	0	1	N07022	1
77.94220018	4	19.48555004	17.99517423	34.32251622	1	0.609202778	331.1559	255.7413793	0	1	N07022	1
156.6020908	2	78.3010454	78.3010454	102.6165681	6	0.915343867	320.33925	332.0896861	0	1	N07022	1
112.1619166	3	37.38730553	19.44167748	75.32422613	0	0.919423729	378.58275	315.4097222	0	1	N07022	1
21.04468396	1	21.04468396	21.04468396	21.04468396	0	0.73022711	316.179	509.5384615	0	1	N07022	1
57.30220018	3	19.10073339	13.21300649	38.23835495	0	0.901417815	371.92635	386.6202532	0	1	N07022	1
123.9015681	5	24.78031362	25.24667748	39.62003243	1	0.821948809	297.8739	408.180791	0	1	N07022	1
87.24723261	2	43.62361631	43.62361631	45.58153568	2	0.875432086	337.8123	273.8695652	0	1	N07022	1
37.7498582	4	9.437464549	1.746083874	33.61269045	0	0.843241549	311.602725	418.6607143	0	1	N07022	1
53.21087117	2	26.60543559	26.60543559	33.2348582	1	0.947626094	317.01105	372.0675676	0	1	N07022	1
135.4009036	2	67.7004518	67.7004518	127.5044004	4	0.908827928	457.6275	263.0507614	0	1	N07022	1
27.98318072	2	13.99159036	13.99159036	27.33818072	0	0.830123047	328.65975	257.475	0	1	N07022	1
29.96401946	3	9.988006486	2.202167748	26.20468396	0	0.846951503	497.149875	236.5581395	0	1	N07022	1
0	0	0	0	0	0	0	420.601275	0	0	1	N07022	1
10.09867099	2	5.049335495	5.049335495	7.896503243	0	0.912440224	383.159025	331.2666667	0	1	N07022	1
76.2553809	3	25.4184603	20.35384523	48.87136144	0	0.825806286	324.083475	302.4903846	0	1	N07022	1
101.6585616	3	33.88618721	28.47167748	61.64170991	3	0.927359962	354.037275	332.0140845	0	1	N07022	1
31.03269045	2	15.51634523	15.51634523	17.23950973	0	0.933978503	442.234575	423.4761905	0	1	N07022	1
40.81835495	3	13.60611832	15.94950973	21.64384523	0	0.892437669	369.846225	402.6271186	0	1	N07022	1
90.9797164	3	30.32657213	19.70884523	62.30569694	0	0.740057711	386.0712	293.96	0	1	N07022	1
72.18303892	3	24.06101297	26.53667748	27.76185171	0	0.846815492	345.30075	315.65	0	1	N07022	1
46.38303892	2	23.19151946	23.19151946	26.36118721	0	0.934145844	435.16215	268.3793103	0	1	N07022	1
37.43685171	3	12.47895057	14.01450973	21.86517423	0	0.926907531	316.179	359.8181818	0	1	N07022	1
8.274335495	2	4.137167748	4.137167748	5.427167748	0	0.953612267	435.9942	400.6666667	0	1	N07022	1
83.68237441	4	20.9205936	22.2105936	38.61618721	2	0.753534356	337.8123	340.1774194	0	1	N07022	1
58.61118721	4	14.6527968	11.63291937	29.91818072	0	0.863114778	467.6121	358.0222222	0	1	N07022	1
64.1110454	4	16.02776135	11.01083874	39.50936793	0	0.936388714	450.13905	300.9204545	0	1	N07022	1
8.053006486	1	8.053006486	8.053006486	8.053006486	0	0.868931783	352.373175	205.2727273	0	1	N07022	1
50.20720018	2	25.10360009	25.10360009	47.36003243	0	0.912451269	562.4658	226.6470588	0	1	N07022	1
115.9402391	3	38.64674637	36.19269045	55.47786468	0	0.766588287	360.693675	252.5677419	0	1	N07022	1
66.13772288	3	22.04590763	19.22034847	27.85352919	0	0.939111317	331.98795	336.908046	0	1	N07022	1
53.27569694	2	26.63784847	26.63784847	33.83401946	0	0.896485374	367.350075	227.0240964	0	1	N07022	1
97.07873585	3	32.35957862	27.27335495	60.19520667	4	0.861594136	372.7584	271.95	0	1	N07022	1
171.3991168	2	85.69955838	85.69955838	156.4724393	5	0.73471311	366.102	259.387234	0	1	N07022	1
15.08318072	1	15.08318072	15.08318072	15.08318072	0	0.957928109	302.450175	472	0	1	N07022	1
35.76901946	1	35.76901946	35.76901946	35.76901946	0	0.877743194	376.0866	310.9387755	0	1	N07022	1
110.4672326	5	22.09344652	21.59800649	29.80751622	2	0.913755204	381.494925	301.1898734	0	1	N07022	1
17.01818072	1	17.01818072	17.01818072	17.01818072	0	0.925941109	382.743	288.2083333	0	1	N07022	1
20.24318072	1	20.24318072	20.24318072	20.24318072	0	0.807112655	399.800025	575.6428571	0	1	N07022	1
3.759335495	2	1.879667748	1.879667748	3.114335495	0	0.96176055	484.2531	588	0	1	N07022	1
0	0	0	0	0	0	0	345.30075	0	0	1	N07022	1
98.25807135	3	32.75269045	31.9448582	48.65003243	2	0.922752874	357.365475	247.0588235	0	1	N07022	1
100.3685616	4	25.09214041	21.83276135	42.42136144	0	0.88237851	489.661425	383.8623188	0	1	N07022	1
101.4562196	3	33.81873988	36.83769045	48.1805227	2	0.941395765	455.13135	365.2361111	0	1	N07022	1
168.7274393	5	33.74548786	28.40685171	60.19520667	3	0.863656397	394.3917	263.3706897	0	1	N07022	1
3.225	1	3.225	3.225	3.225	2	1	388.983375	380	0	1	N07022	1
42.48618721	4	10.6215468	11.33333874	19.17450973	0	0.894166791	617.797125	310.1311475	0	1	N07022	1
0	0	0	0	0	0	0	522.943425	0	0	1	N07022	1
28.73884523	2	14.36942261	14.36942261	26.15884523	0	0.887086885	212.17275	271.9767442	0	1	N07022	1
62.72936793	2	31.36468396	31.36468396	56.50069694	2	0.908883859	520.03125	275.5652174	0	1	N07022	1
24.97950973	1	24.97950973	24.97950973	24.97950973	0	0.933977577	478.012725	313.1081081	0	1	N07022	1
7.629335495	2	3.814667748	3.814667748	6.339335495	0	0.863267994	540.00045	296.3846154	0	1	N07022	1
83.37723261	3	27.79241087	16.26251622	55.30237441	1	0.665584788	418.105125	394.4736842	0	1	N07022	1
124.4359036	6	20.73931727	17.93984198	47.24936793	1	0.904193551	486.74925	286.0451977	0	1	N07022	1
20.08667748	1	20.08667748	20.08667748	20.08667748	0	0.893734973	234.222075	193.9655172	0	1	N07022	1
0	0	0	0	0	0	0	235.47015	0	0	1	N07022	1
0	0	0	0	0	0	0	248.366925	0	0	1	N07022	1
3.225	1	3.225	3.225	3.225	0	1	267.08805	172.1666667	0	1	N07022	1
7.408006486	1	7.408006486	7.408006486	7.408006486	0	0.957747542	22.881375	1601.9	0	1	N07022	1
1.935	1	1.935	1.935	1.935	0	1	30.369825	3302.142857	0	1	N07022	1
3.114335495	1	3.114335495	3.114335495	3.114335495	0	0.9538409	38.2743	3268.166667	0	1	N07022	1
12.61384523	1	12.61384523	12.61384523	12.61384523	0	0.9557922	42.018525	241.5294118	0	1	N07022	1
0	0	0	0	0	0	0	52.41915	0	0	1	N07022	1
0	0	0	0	0	0	0	54.08325	0	0	1	N07022	1
12.83517423	2	6.417587117	6.417587117	12.19017423	0	0.655562418	105.67035	392.8888889	0	1	N07022	1
12.30083874	1	12.30083874	12.30083874	12.30083874	1	0.903543859	57.827475	963.3478261	0	1	N07022	1
0	0	0	0	0	0	0	74.05245	0	0	1	N07022	1
0.645	1	0.645	0.645	0.645	0	1	113.99085	3218	0	1	N07022	1
17.88450973	2	8.942254865	8.942254865	11.54517423	0	0.822729269	147.688875	324.52	0	1	N07022	1
0.645	1	0.645	0.645	0.645	0	1	92.773575	4095	0	1	N07022	1
0.645	1	0.645	0.645	0.645	0	1	147.688875	2447	0	1	N07022	1
5.961503243	3	1.987167748	0.645	4.671503243	0	0.955457666	155.177325	810.875	0	1	N07022	1
1.29	2	0.645	0.645	0.645	0	1	76.964625	3567	0	1	N07022	1
0	0	0	0	0	0	0	69.06015	0	0	1	N07022	1
0	0	0	0	0	0	0	174.314475	0	0	1	N07022	1
3.492167748	1	3.492167748	3.492167748	3.492167748	0	0.946232646	70.308225	582	0	1	N07022	1
0	0	0	0	0	0	0	128.551725	0	0	1	N07022	1
67.19852919	1	67.19852919	67.19852919	67.19852919	2	0.910310314	75.71655	586.7980769	0	1	N07022	1
0	0	0	0	0	0	0	76.132575	0	0	1	N07022	1
0	0	0	0	0	0	0	174.314475	0	0	1	N07022	1
12.19017423	1	12.19017423	12.19017423	12.19017423	0	0.801192607	91.109475	1539.333333	0	1	N07022	1
0	0	0	0	0	0	0	131.879925	0	0	1	N07022	1
0.645	1	0.645	0.645	0.645	0	1	90.69345	764.6	0	1	N07022	1
0	0	0	0	0	0	0	99.01395	0	0	1	N07022	1
17.23950973	1	17.23950973	17.23950973	17.23950973	0	0.901184638	248.366925	351.2083333	0	1	N07022	1
0	0	0	0	0	0	0	218.413125	0	0	1	N07022	1
0	0	0	0	0	0	0	172.23435	0	0	1	N07022	1
13.90384523	1	13.90384523	13.90384523	13.90384523	0	0.947121781	158.92155	685.1304348	0	1	N07022	1
20.24318072	1	20.24318072	20.24318072	20.24318072	0	0.929686588	144.7767	481.4814815	0	1	N07022	1
18.04101297	2	9.020506486	9.020506486	17.39601297	0	0.936226185	156.841425	614	0	1	N07022	1
26.75800649	2	13.37900324	13.37900324	16.39216775	0	0.950631907	157.25745	619.4444444	0	1	N07022	1
34.10118721	3	11.3670624	12.83517423	20.62101297	1	0.935731917	102.34215	602.0204082	0	1	N07022	1
34.81101297	4	8.702753243	7.196170991	19.77367099	1	0.846212458	243.374625	855.0175439	0	1	N07022	1
0	0	0	0	0	0	0	104.8383	0	0	1	N07022	1
4.782167748	1	4.782167748	4.782167748	4.782167748	0	0.861205946	196.3638	238.375	0	1	N07022	1
13.59083874	1	13.59083874	13.59083874	13.59083874	0	0.903027628	196.779825	523.2916667	0	1	N07022	1
101.1052391	3	33.70174637	31.52118721	68.93905189	2	0.904616835	246.2868	433.6	0	1	N07022	1
0	0	0	0	0	0	0	107.33445	0	0	1	N07022	1
112.2915681	3	37.4305227	42.84503243	68.80153568	4	0.923265218	206.764425	523.6666667	0	1	N07022	1
0	0	0	0	0	0	0	109.8306	0	0	1	N07022	1
60.10352919	2	30.05176459	30.05176459	54.67636144	3	0.941609437	110.66265	973.0947368	0	1	N07022	1
162.2964263	3	54.09880877	30.45251622	117.6728971	1	0.879590577	179.7228	277.638009	0	1	N07022	1
5.583670991	1	5.583670991	5.583670991	5.583670991	0	0.948508813	112.742775	304.625	0	1	N07022	1
24.26968396	1	24.26968396	24.26968396	24.26968396	0	0.695752159	161.001675	1298.714286	0	1	N07022	1
19.10968396	3	6.369894655	4.938670991	13.52601297	0	0.96574389	216.333	555.12	0	1	N07022	1
37.90636144	3	12.63545381	12.19017423	13.52601297	0	0.908075393	193.86765	414.1372549	0	1	N07022	1
63.42020667	3	21.14006889	12.30083874	49.56220018	0	0.835847552	190.53945	324.3777778	0	1	N07022	1
53.74520667	4	13.43630167	4.938670991	43.22286468	0	0.889114439	245.45475	423.1428571	0	1	N07022	1
0.645	1	0.645	0.645	0.645	0	1	267.9201	3179	0	1	N07022	1
14.50300649	1	14.50300649	14.50300649	14.50300649	0	0.907993434	222.9894	340.3	0	1	N07022	1
18.57534847	5	3.715069694	0.645	11.70167748	0	0.965462463	223.405425	552.625	0	1	N07022	1
75.4997164	1	75.4997164	75.4997164	75.4997164	0	0.854652949	223.82145	300.46	0	1	N07022	1
32.52503243	1	32.52503243	32.52503243	32.52503243	1	0.967032938	205.51635	611.9047619	0	1	N07022	1
98.81139387	3	32.93713129	34.19286468	44.1998582	0	0.778143227	206.764425	377.6544118	0	1	N07022	1
4.137167748	2	2.068583874	2.068583874	3.492167748	0	0.87392651	289.137375	345.1	0	1	N07022	1
132.2944328	2	66.1472164	66.1472164	111.8299231	4	0.881860795	224.237475	451.0169492	0	1	N07022	1
109.5740519	4	27.39351297	12.37909036	84.17087117	3	0.922252436	254.191275	535.7962963	0	1	N07022	1
89.56006486	2	44.78003243	44.78003243	48.16153568	2	0.928168847	222.9894	398.15	0	1	N07022	1
45.4060454	2	22.7030227	22.7030227	24.9605227	1	0.981194939	204.6843	459.4736842	0	1	N07022	1
15.72818072	1	15.72818072	15.72818072	15.72818072	0	0.944142987	187.627275	1118.954545	0	1	N07022	1
1.935	1	1.935	1.935	1.935	0	1	285.39315	226.25	0	1	N07022	1
43.24185171	2	21.62092586	21.62092586	32.98667748	0	0.919502222	224.6535	278.09375	0	1	N07022	1
79.87720018	2	39.93860009	39.93860009	53.40534847	0	0.913197151	235.47015	635.3103448	0	1	N07022	1
77.41572937	3	25.80524312	21.42251622	51.05454216	0	0.860374653	199.692	333.4897959	0	1	N07022	1
105.0780389	3	35.02601297	34.43318072	48.62318072	0	0.902271063	270.41625	285.3137255	0	1	N07022	1
59.12653568	4	14.78163392	15.01442261	28.45269045	2	0.937051221	255.855375	439.875	0	1	N07022	1
184.6121232	4	46.15303081	46.29136144	79.03772288	3	0.900421719	162.665775	384.7569721	0	1	N07022	1
35.21569694	2	17.60784847	17.60784847	21.68968396	0	0.934874161	232.14195	518.3333333	0	1	N07022	1
77.14069694	2	38.57034847	38.57034847	52.53901946	3	0.826254382	131.879925	326.609375	0	1	N07022	1
0	0	0	0	0	0	0	170.986275	0	0	1	N07022	1
136.1644328	2	68.0822164	68.0822164	81.37740685	1	0.872361543	196.779825	379.122905	0	1	N07022	1
0	0	0	0	0	0	0	272.496375	0	0	1	N07022	1
62.01954216	3	20.67318072	19.10968396	36.41401946	0	0.872839777	303.69825	416.952381	0	1	N07022	1
153.2395746	4	38.30989365	26.45842586	96.45272288	3	0.890963339	266.672025	320.199095	0	1	N07022	1
65.86269045	1	65.86269045	65.86269045	65.86269045	1	0.895517114	220.077225	322.3195876	0	1	N07022	1
43.08534847	3	14.36178282	6.339335495	36.10101297	0	0.906747481	297.8739	376.2222222	0	1	N07022	1
137.0497488	3	45.68324961	37.90636144	61.77136144	3	0.930630728	239.214375	464.5729167	0	1	N07022	1
173.1776135	3	57.72587117	27.49468396	130.7562521	5	0.852359705	245.038725	466.6431535	0	1	N07022	1
164.8574393	8	20.60717991	16.06017423	65.55754865	5	0.851870344	266.256	370.0532787	0	1	N07022	1
79.81237441	3	26.6041248	24.75818072	54.40919369	4	0.881859722	215.084925	264.7213115	0	1	N07022	1
68.35887766	4	17.08971941	11.97833874	35.59352919	1	0.82154096	315.762975	276.2680412	0	1	N07022	1
115.7647488	3	38.58824961	26.20468396	69.8053809	2	0.87437602	298.70595	524.7628205	0	1	N07022	1
36.30335495	1	36.30335495	36.30335495	36.30335495	2	0.907747618	249.615	391.2884615	0	1	N07022	1
37.54751622	2	18.77375811	18.77375811	29.16251622	0	0.930410423	309.106575	329.5185185	0	1	N07022	1
47.36003243	2	23.68001622	23.68001622	36.30335495	3	0.935799345	309.106575	299.375	0	1	N07022	1
198.3057618	3	66.1019206	58.32503243	124.7220584	9	0.884182161	297.04185	383.3651877	0	1	N07022	1
14.65950973	2	7.329754865	7.329754865	9.343006486	0	0.899541927	330.739875	276.48	0	1	N07022	1
30.67384523	3	10.22461508	8.007167748	15.52583874	1	0.940510732	277.9047	360.4807692	0	1	N07022	1
0	0	0	0	0	0	0	235.054125	0	0	1	N07022	1
48.91720018	3	16.30573339	5.583670991	38.3948582	1	0.853739699	291.2175	517.9571429	0	1	N07022	1
60.79436793	2	30.39718396	30.39718396	32.00968396	0	0.676036359	259.183575	346.8604651	0	1	N07022	1
0.645	1	0.645	0.645	0.645	0	1	235.054125	230.3333333	0	1	N07022	1
52.52003243	2	26.26001622	26.26001622	27.49468396	1	0.844115312	331.571925	329.0512821	0	1	N07022	1
4.026503243	1	4.026503243	4.026503243	4.026503243	0	0.961131723	139.368375	304.5555556	0	1	N07022	1
81.83905189	2	40.91952595	40.91952595	60.41653568	3	0.879286654	286.641225	362.173913	0	1	N07022	1
227.1631362	5	45.43262724	38.45968396	106.5324068	10	0.899265859	225.901575	338.1568627	0	1	N07022	1
183.5355876	2	91.76779378	91.76779378	95.0710454	1	0.853856011	232.14195	348.6627451	0	1	N07022	1
149.4612521	3	49.82041736	29.80751622	92.04838739	2	0.893346825	245.870775	263.3913043	0	1	N07022	1
23.53300649	2	11.76650324	11.76650324	22.88800649	0	0.933593981	252.9432	320.6315789	0	1	N07022	1
28.62818072	2	14.31409036	14.31409036	23.46818072	0	0.88948294	227.9817	357.0731707	0	1	N07022	1
73.58370342	2	36.79185171	36.79185171	44.8448582	2	0.89518121	281.2329	382.5384615	0	1	N07022	1
162.2316005	4	40.55790013	40.21919369	57.79069694	3	0.898713128	177.642675	318.5374449	0	1	N07022	1
26.80384523	1	26.80384523	26.80384523	26.80384523	0	0.917018732	296.2098	456.3431373	0	1	N07022	1
9.186503243	2	4.593251622	4.593251622	8.541503243	0	0.940959935	231.3099	434	0	1	N07022	1
110.7344004	4	27.68360009	25.50435171	59.08069694	5	0.860065586	350.709075	445.98125	0	1	N07022	1
42.10835495	1	42.10835495	42.10835495	42.10835495	1	0.74335762	516.287025	206.6229508	0	1	N07022	1
30.71968396	1	30.71968396	30.71968396	30.71968396	0	0.925545017	351.541125	292	0	1	N07022	1
65.77887766	5	13.15577553	8.320174234	32.54401946	0	0.761493081	278.320725	241.1089109	0	1	N07022	1
77.49954216	2	38.74977108	38.74977108	59.61503243	0	0.802659505	313.68285	404.9279279	0	1	N07022	1
213.5454458	6	35.59090763	36.14685171	67.02303892	4	0.871951616	211.3407	340.6354839	0	1	N07022	1
34.96751622	2	17.48375811	17.48375811	18.64017423	0	0.887433737	306.610425	330.4363636	0	1	N07022	1
0.645	1	0.645	0.645	0.645	0	1	211.3407	952	0	1	N07022	1
9.831503243	1	9.831503243	9.831503243	9.831503243	0	0.940891041	390.23145	226.0666667	0	1	N07022	1
370.6170463	3	123.5390154	76.2553809	268.6264912	12	0.895489914	276.2406	324.040153	0	1	N07022	1
328.0391816	2	164.0195908	164.0195908	188.3904458	8	0.862824852	263.75985	326.2341357	0	1	N07022	1
16.70517423	3	5.568391411	1.557167748	14.50300649	0	0.879236192	339.060375	365.8461538	0	1	N07022	1
138.4314263	4	34.60785658	31.57651946	62.01954216	0	0.880691377	274.992525	286.1793478	0	1	N07022	1
95.74289712	4	23.93572428	24.30209685	30.6548582	1	0.9396126	341.556525	431.7835821	0	1	N07022	1
192.0770908	4	48.0192727	56.42244531	56.5655227	3	0.831721756	306.1944	303.1090909	0	1	N07022	1
56.18769045	4	14.04692261	11.90008712	31.74251622	1	0.885993211	282.897	505	0	1	N07022	1
115.9212521	2	57.96062604	57.96062604	66.73688414	0	0.865624285	283.72905	359.3202614	0	1	N07022	1
239.7501297	5	47.95002595	44.35636144	96.51754865	5	0.842093444	261.2637	252.1221591	0	1	N07022	1
91.60572937	2	45.80286468	45.80286468	69.58405189	4	0.899937667	364.853925	394.3046875	0	1	N07022	1
12.03367099	2	6.016835495	6.016835495	10.09867099	0	0.841765696	365.26995	394.3	0	1	N07022	1
91.91873585	4	22.97968396	21.4549291	34.99436793	0	0.841137467	328.243725	336.9917355	0	1	N07022	1
75.38905189	3	25.12968396	22.11335495	35.43702595	0	0.920883624	267.504075	336.8383838	0	1	N07022	1
38.08185171	2	19.04092586	19.04092586	34.85685171	2	0.838277292	320.33925	309.375	0	1	N07022	1
0	0	0	0	0	0	0	312.434775	0	0	1	N07022	1
20.99884523	2	10.49942261	10.49942261	15.41517423	0	0.894939455	301.2021	570.1935484	0	1	N07022	1
23.42234198	3	7.807447327	8.652167748	12.19017423	0	0.908561897	305.778375	262.0555556	0	1	N07022	1
52.0505227	3	17.35017423	18.04101297	33.36450973	0	0.816420277	403.128225	468.164557	0	1	N07022	1
77.07587117	3	25.69195706	10.25517423	61.01569694	2	0.883201544	298.70595	384.1081081	0	1	N07022	1
53.29468396	2	26.64734198	26.64734198	32.07450973	0	0.925104408	284.145075	378.125	0	1	N07022	1
69.17936793	3	23.05978931	21.91101297	25.51384523	0	0.644614156	242.9586	715.62	0	1	N07022	1
50.96286468	2	25.48143234	25.48143234	26.20468396	2	0.907901886	272.08035	391.7162162	0	1	N07022	1
88.17838739	4	22.04459685	21.91101297	35.65835495	0	0.889678298	324.915525	405.4491525	0	1	N07022	1
2.58	2	1.29	1.29	1.935	0	1	159.7536	2231.090909	0	1	N07022	1
32.00968396	3	10.66989465	13.21300649	16.21667748	0	0.884836063	429.3378	269.8043478	0	1	N07022	1
0.645	1	0.645	0.645	0.645	0	1	277.488675	1263.5	0	1	N07022	1
67.9810454	3	22.66034847	16.70517423	37.68503243	2	0.907077249	292.04955	368.3814433	0	1	N07022	1
131.9814263	5	26.39628526	7.896503243	82.64055513	3	0.87784168	315.34695	336.0537634	0	1	N07022	1
2.469335495	1	2.469335495	2.469335495	2.469335495	0	1	298.70595	574.8333333	0	1	N07022	1
57.52352919	1	57.52352919	57.52352919	57.52352919	2	0.687002602	337.396275	228.0714286	0	1	N07022	1
62.46220018	3	20.82073339	10.58716775	43.60069694	0	0.923239973	311.1867	462.9431818	0	1	N07022	1
18.79667748	1	18.79667748	18.79667748	18.79667748	1	0.883174474	413.944875	295.6428571	0	1	N07022	1
17.61734198	3	5.872447327	6.339335495	7.518670991	0	0.92765542	335.31615	542.1515152	0	1	N07022	1
18.46468396	1	18.46468396	18.46468396	18.46468396	0	0.957150887	355.701375	528.9259259	0	1	N07022	1
91.22789712	4	22.80697428	21.47784847	39.73069694	1	0.897512137	352.373175	347.744	0	1	N07022	1
10.47650324	2	5.238251622	5.238251622	9.831503243	0	0.786222503	430.16985	448.2352941	0	1	N07022	1
59.56919369	3	19.8563979	16.48384523	30.02884523	2	0.943854486	328.243725	488.4615385	0	1	N07022	1
59.55020667	3	19.85006889	22.82318072	27.5405227	0	0.934353489	638.598375	641.4880952	0	1	N07022	1
47.91335495	4	11.97833874	10.28758712	26.69318072	0	0.917373282	412.280775	847.8933333	0	1	N07022	1
22.28884523	3	7.429615075	4.671503243	13.10234198	0	0.946844689	508.38255	323.0810811	0	1	N07022	1
94.38020667	3	31.46006889	27.98318072	41.19618721	2	0.881934832	341.97255	302.1510791	0	1	N07022	1
118.9897488	5	23.79794977	20.82335495	48.05087117	5	0.851281131	363.189825	432.8109453	0	1	N07022	1
136.7557294	4	34.18893234	32.8530936	56.70303892	1	0.894542756	477.180675	349.040201	0	1	N07022	1
10.47650324	2	5.238251622	5.238251622	9.186503243	0	0.926055982	399.800025	428.9	0	1	N07022	1
0.645	1	0.645	0.645	0.645	0	1	239.6304	3714	0	1	N07022	1
93.91856162	4	23.47964041	23.20101297	39.46352919	2	0.932074353	395.22375	759.3259259	0	1	N07022	1
0	0	0	0	0	0	0	277.488675	0	0	1	N07022	1
23.35751622	1	23.35751622	23.35751622	23.35751622	0	0.83270069	26.209575	302.3225806	0	1	N07022	1
0	0	0	0	0	0	0	30.369825	0	0	1	N07022	1
4.782167748	1	4.782167748	4.782167748	4.782167748	0	0.955295187	37.44225	464	0	1	N07022	1
0	0	0	0	0	0	0	107.750475	0	0	1	N07022	1
0	0	0	0	0	0	0	44.9307	0	0	1	N07022	1
45.00136144	2	22.50068072	22.50068072	29.74269045	0	0.919191678	48.674925	243.6461538	0	1	N07022	1
91.27373585	1	91.27373585	91.27373585	91.27373585	2	0.915436308	51.5871	228.1311475	0	1	N07022	1
8.430838739	2	4.215419369	4.215419369	7.785838739	0	0.940675262	120.231225	505.35	0	1	N07022	1
50.16136144	1	50.16136144	50.16136144	50.16136144	2	0.923138712	136.4562	247.7586207	0	1	N07022	1
24.15901946	2	12.07950973	12.07950973	13.74734198	0	0.95190387	115.238925	319.5	0	1	N07022	1
0	0	0	0	0	0	0	183.88305	0	0	1	N07022	1
144.4119166	2	72.20595829	72.20595829	135.2254133	1	0.890420628	168.0741	211.5867347	0	1	N07022	1
9.453670991	1	9.453670991	9.453670991	9.453670991	0	0.931244209	163.0818	669.2666667	0	1	N07022	1
0.645	1	0.645	0.645	0.645	0	1	142.28055	669.2666667	0	1	N07022	1
3.492167748	2	1.746083874	1.746083874	2.847167748	0	0.953467683	205.100325	1398.1	0	1	N07022	1
22.13234198	2	11.06617099	11.06617099	11.38867099	0	0.935031388	97.34985	345.4857143	0	1	N07022	1
79.3697164	3	26.45657213	25.87269045	28.51751622	1	0.920764009	191.787525	330.5535714	0	1	N07022	1
158.1592586	3	52.71975285	62.01954216	62.24087117	5	0.907089138	165.993975	460.880531	0	1	N07022	1
25.93751622	2	12.96875811	12.96875811	16.32734198	0	0.876483433	220.909275	247	0	1	N07022	1
18.86150324	1	18.86150324	18.86150324	18.86150324	0	0.963187823	225.48555	449.4482759	0	1	N07022	1
111.1770584	3	37.05901946	38.99401946	44.9555227	2	0.899106142	219.245175	298.2658228	0	1	N07022	1
23.09034847	2	11.54517423	11.54517423	19.86534847	2	0.80635039	279.152775	360.5428571	0	1	N07022	1
138.4962521	3	46.16541736	3.87	131.4012521	8	0.90798079	199.275975	270.3960396	0	1	N07022	1
87.46069694	3	29.15356565	8.274335495	71.44636144	3	0.916852288	227.14965	245.6592593	0	1	N07022	1
58.74870342	2	29.37435171	29.37435171	40.01685171	0	0.825174672	246.702825	286.7625	0	1	N07022	1
91.07139387	6	15.17856565	4.349003243	71.89688414	1	0.924130576	299.538	332.852459	0	1	N07022	1
127.9280714	2	63.96403568	63.96403568	111.2228971	2	0.898807897	270.41625	244.6166667	0	1	N07022	1
63.73321315	3	21.24440438	25.71618721	27.87251622	0	0.887267916	256.2714	323.1686747	0	1	N07022	1
8.385	1	8.385	8.385	8.385	0	1	202.604175	228.625	0	1	N07022	1
53.43220018	2	26.71610009	26.71610009	51.87503243	1	0.93545568	233.80605	265.3066667	0	1	N07022	1
278.2635171	3	92.7545057	59.39370342	199.0961427	5	0.908611558	225.48555	322.414248	0	1	N07022	1
153.5984198	3	51.19947327	71.64870342	81.3047164	3	0.897288402	264.5919	253.5479452	0	1	N07022	1
55.0810454	1	55.0810454	55.0810454	55.0810454	3	0.954046663	250.44705	246.04	0	1	N07022	1
78.99188414	3	26.33062805	22.97968396	39.1505227	1	0.925259802	195.115725	358.6666667	0	1	N07022	1
84.30838739	1	84.30838739	84.30838739	84.30838739	0	0.828394505	273.328425	481.7256637	0	1	N07022	1
115.6462196	3	38.54873988	39.43667748	49.62702595	1	0.88583217	230.893875	319.2168675	0	1	N07022	1
98.38772288	4	24.59693072	20.83284847	55.43202595	2	0.882840364	285.39315	317.6785714	0	1	N07022	1
0	0	0	0	0	0	0	238.79835	0	0	1	N07022	1
78.45754865	3	26.15251622	33.83401946	42.04352919	1	0.833874091	205.932375	307.3394495	0	1	N07022	1
237.105304	1	237.105304	237.105304	237.105304	9	0.881245545	220.077225	202.1715976	0	1	N07022	1
296.6286589	4	74.15716473	57.04452595	172.3950973	8	0.883387414	252.11115	299.9462617	0	1	N07022	1
85.23954216	3	28.41318072	15.08318072	67.04202595	2	0.927010663	279.5688	373.192	0	1	N07022	1
13.48017423	1	13.48017423	13.48017423	13.48017423	0	0.927523673	232.14195	541.7142857	0	1	N07022	1
1.935	1	1.935	1.935	1.935	0	1	303.69825	294	0	1	N07022	1
35.65835495	2	17.82917748	17.82917748	20.24318072	0	0.918770069	292.04955	485.08	0	1	N07022	1
248.5018396	3	82.83394655	42.08936793	203.565304	3	0.895827349	217.581075	257.0212121	0	1	N07022	1
29.3648582	3	9.788286066	0.645	28.0748582	0	0.93622044	322.00335	366.6756757	0	1	N07022	1
48.49352919	4	12.1233823	3.625751622	40.59702595	2	0.920019842	215.50095	409.3714286	0	1	N07022	1
28.25034847	3	9.416782823	10.09867099	13.21300649	0	0.867704823	286.2252	385.3571429	0	1	N07022	1
37.63919369	1	37.63919369	37.63919369	37.63919369	0	0.929397849	312.8508	409.4577114	0	1	N07022	1
95.18170991	2	47.59085495	47.59085495	83.36936793	1	0.831953727	225.069525	329.647482	0	1	N07022	1
27.51367099	1	27.51367099	27.51367099	27.51367099	0	0.965835461	283.313025	318.1395349	0	1	N07022	1
178.871949	4	44.71798725	23.57884523	115.6540843	4	0.904087152	232.557975	323.8145161	0	1	N07022	1
16.17083874	1	16.17083874	16.17083874	16.17083874	0	0.925513165	292.465575	268.0833333	0	1	N07022	1
22.93384523	1	22.93384523	22.93384523	22.93384523	0	0.894519385	448.47495	424.90625	0	1	N07022	1
15.99534847	1	15.99534847	15.99534847	15.99534847	0	0.952757234	243.374625	273.6190476	0	1	N07022	1
0	0	0	0	0	0	0	303.282225	0	0	1	N07022	1
141.7212521	4	35.43031302	41.32027757	45.33335495	3	0.925291171	274.5765	355.095	0	1	N07022	1
37.8605227	3	12.62017423	14.70534847	15.90367099	0	0.949719993	220.077225	299.8070175	0	1	N07022	1
194.8862845	3	64.96209483	75.51870342	105.8874068	6	0.876358072	293.71365	383.5071942	0	1	N07022	1
3.759335495	1	3.759335495	3.759335495	3.759335495	0	0.857864376	302.450175	398.2857143	0	1	N07022	1
54.01237441	3	18.0041248	14.12517423	31.45636144	0	0.933618892	292.04955	346.79	0	1	N07022	1
56.76786468	3	18.92262156	23.95667748	29.58618721	0	0.858611157	250.863075	307.0125	0	1	N07022	1
66.91237441	3	22.3041248	19.01800649	37.15069694	1	0.890541089	262.511775	417.7395833	0	1	N07022	1
149.7742586	5	29.95485171	26.96034847	66.53454216	3	0.887494381	256.2714	272.3238095	0	1	N07022	1
6.984335495	2	3.492167748	3.492167748	4.137167748	0	0.947625824	287.05725	294.8333333	0	1	N07022	1
9.297167748	1	9.297167748	9.297167748	9.297167748	0	0.973927905	244.6227	452.9375	0	1	N07022	1
21.80034847	2	10.90017423	10.90017423	15.30450973	0	0.899474075	257.519475	491.625	0	1	N07022	1
342.6070139	4	85.65175347	73.40428081	140.6067423	4	0.842889579	267.08805	246.7272727	0	1	N07022	1
6.717167748	1	6.717167748	6.717167748	6.717167748	0	0.965544357	284.5611	889.25	0	1	N07022	1
44.24569694	2	22.12284847	22.12284847	40.86419369	0	0.510729338	205.100325	584.557377	0	1	N07022	1
87.57922613	4	21.89480653	10.17692261	65.9353809	0	0.806502566	265.42395	337.6083333	0	1	N07022	1
44.29153568	2	22.14576784	22.14576784	34.14702595	0	0.940543363	300.786075	364.1034483	0	1	N07022	1
125.3939101	2	62.69695504	62.69695504	119.8102391	5	0.874868481	207.18045	472.5549451	0	1	N07022	1
58.70286468	3	19.56762156	15.79300649	37.2155227	0	0.824877415	322.8354	331.2738095	0	1	N07022	1
88.15940036	3	29.38646679	21.75450973	60.97772288	0	0.937673441	142.696575	625.7288136	0	1	N07022	1
41.46335495	2	20.73167748	20.73167748	21.75450973	0	0.878097688	275.824575	553.0655738	0	1	N07022	1
47.97818072	1	47.97818072	47.97818072	47.97818072	0	0.92849838	247.11885	334.1	0	1	N07022	1
88.88821315	2	44.44410658	44.44410658	76.85454216	2	0.923453957	254.191275	350.3858268	0	1	N07022	1
0	0	0	0	0	0	0	311.1867	0	0	1	N07022	1
106.7537359	6	17.79228931	16.80634523	28.13968396	0	0.773342627	335.732175	323.8108108	0	1	N07022	1
189.0812845	2	94.54064225	94.54064225	141.1869166	7	0.902285224	230.061825	291.8022388	0	1	N07022	1
40.70769045	3	13.56923015	5.694335495	34.36835495	2	0.92102679	279.5688	500.483871	0	1	N07022	1
28.89534847	3	9.631782823	3.114335495	23.31167748	0	0.925235138	289.5534	438.3902439	0	1	N07022	1
46.08901946	2	23.04450973	23.04450973	24.06734198	0	0.904253341	267.9201	405.7014925	0	1	N07022	1
161.4490843	5	32.28981686	27.85352919	70.53419369	0	0.916884977	307.02645	352.4755556	0	1	N07022	1
150.2169166	4	37.55422914	30.20826784	87.2203809	1	0.917961752	276.656625	308.9763033	0	1	N07022	1
278.2288007	4	69.55720018	19.57526135	231.559607	10	0.87569106	307.02645	235.972973	0	1	N07022	1
73.36237441	3	24.4541248	18.26234198	54.45503243	3	0.878171161	231.725925	346.7009346	0	1	N07022	1
13.36950973	2	6.684754865	6.684754865	12.72450973	0	0.940415331	263.343825	554.2272727	0	1	N07022	1
155.9302391	2	77.96511955	77.96511955	108.0817099	4	0.898531412	291.2175	222.8722467	0	1	N07022	1
261.0619814	4	65.26549536	66.19861631	117.9210778	0	0.88795816	329.4918	259.4845938	0	1	N07022	1
173.4637683	3	57.8212561	70.7555227	94.38807135	2	0.916931221	252.527175	386.3291139	0	1	N07022	1
0.645	1	0.645	0.645	0.645	0	1	297.04185	476.3333333	0	1	N07022	1
69.17936793	2	34.58968396	34.58968396	53.27569694	0	0.864960597	283.313025	398.8229167	0	1	N07022	1
6.873670991	1	6.873670991	6.873670991	6.873670991	0	0.933133895	152.26515	185.4545455	0	1	N07022	1
116.1615681	2	58.08078405	58.08078405	59.81737441	4	0.585285441	297.8739	321.9281437	0	1	N07022	1
15.68234198	1	15.68234198	15.68234198	15.68234198	0	0.873929073	293.297625	776.4761905	0	1	N07022	1
126.3519166	1	126.3519166	126.3519166	126.3519166	5	0.722964782	222.9894	318.6243094	0	1	N07022	1
0	0	0	0	0	0	0	385.23915	0	0	1	N07022	1
252.585304	2	126.292652	126.292652	179.6466005	10	0.879338641	265.839975	220.8915989	0	1	N07022	1
3.492167748	1	3.492167748	3.492167748	3.492167748	0	0.850640859	340.30845	306	0	1	N07022	1
270.019291	3	90.00643033	79.23220018	173.0132456	13	0.913021644	274.5765	263.3690773	0	1	N07022	1
67.68702595	2	33.84351297	33.84351297	65.75202595	1	0.772425024	336.98025	260.37	0	1	N07022	1
257.542962	6	42.923827	22.55601297	98.62803892	5	0.898152477	318.259125	306.784	0	1	N07022	1
74.83572937	2	37.41786468	37.41786468	61.19905189	0	0.70355847	327.8277	466.65625	0	1	N07022	1
168.1931038	4	42.04827595	17.82917748	128.5082456	5	0.877865145	318.259125	324.7632653	0	1	N07022	1
71.14121964	3	23.71373988	13.52601297	51.00870342	2	0.936700983	319.5072	382.244898	0	1	N07022	1
92.82303892	2	46.41151946	46.41151946	86.75087117	0	0.905210773	375.670575	344.9236641	0	1	N07022	1
277.3244977	3	92.44149922	49.02786468	222.2244652	7	0.911550805	485.501175	272.1717949	0	1	N07022	1
63.08821315	4	15.77205329	12.5355936	28.51751622	0	0.839689157	267.504075	335.7252747	0	1	N07022	1
67.82454216	3	22.60818072	14.88083874	38.3948582	0	0.919632745	300.37005	400.0736842	0	1	N07022	1
46.02419369	3	15.3413979	16.54867099	26.8955227	0	0.944037434	441.402525	342.880597	0	1	N07022	1
49.73769045	2	24.86884523	24.86884523	38.34901946	1	0.887346703	274.992525	236.3055556	0	1	N07022	1
62.24087117	6	10.37347853	0.645	40.59702595	0	0.542399314	319.923225	411.9411765	0	1	N07022	1
174.0439425	3	58.01464751	47.94020667	117.1385616	3	0.89781753	272.08035	283.5062241	0	1	N07022	1
1.557167748	1	1.557167748	1.557167748	1.557167748	0	1	157.673475	177	0	1	N07022	1
110.2190519	6	18.36984198	19.3080936	31.58601297	0	0.857213702	366.518025	345.9875776	0	1	N07022	1
70.96572937	2	35.48286468	35.48286468	37.15069694	0	0.923859939	270.832275	369.0666667	0	1	N07022	1
98.65489063	4	24.66372266	27.03860009	42.3755227	2	0.908082884	287.05725	294.6071429	0	1	N07022	1
64.77503243	5	12.95500649	9.453670991	30.98685171	2	0.896094534	415.608975	306.127451	0	1	N07022	1
0	0	0	0	0	0	0	384.823125	0	0	1	N07022	1
27.00618721	2	13.5030936	13.5030936	21.68968396	0	0.715750042	235.886175	335.7837838	0	1	N07022	1
150.8507942	3	50.28359808	24.97950973	109.9217748	1	0.939905232	269.5842	264.7947368	0	1	N07022	1
183.367962	5	36.6735924	35.2805227	63.62254865	3	0.894748794	359.4456	272.9799197	0	1	N07022	1
119.8292261	2	59.91461306	59.91461306	73.00352919	3	0.88256026	265.007925	265.9651163	0	1	N07022	1
36.03618721	2	18.0180936	18.0180936	35.39118721	0	0.574247088	312.01875	306.7254902	0	1	N07022	1
178.9557618	4	44.73894045	25.24667748	122.1230714	4	0.865752153	302.450175	291.984375	0	1	N07022	1
32.07450973	2	16.03725486	16.03725486	22.35367099	0	0.779034616	298.289925	482.1176471	0	1	N07022	1
27.49468396	2	13.74734198	13.74734198	14.17101297	0	0.887020396	346.548825	256.5263158	0	1	N07022	1
37.65818072	2	18.82909036	18.82909036	27.18167748	2	0.931899259	314.098875	299.05	0	1	N07022	1
16.75101297	2	8.375506486	8.375506486	14.28167748	0	0.945359186	476.76465	359.125	0	1	N07022	1
201.9354458	3	67.31181525	51.13835495	123.6344004	5	0.882650904	349.461	363.7340426	0	1	N07022	1
59.88220018	4	14.97055004	10.25517423	36.79185171	0	0.911436457	413.52885	332.5930233	0	1	N07022	1
190.3522975	4	47.58807437	43.24578405	93.11705838	0	0.891251766	322.8354	220.265873	0	1	N07022	1
4.782167748	2	2.391083874	2.391083874	4.137167748	0	0.957487865	330.739875	324.2	0	1	N07022	1
187.3027877	4	46.82569694	46.14828405	82.43821315	6	0.87974897	277.07265	250.5305344	0	1	N07022	1
80.19020667	3	26.73006889	28.09384523	28.13968396	3	0.881929429	385.655175	306.9915966	0	1	N07022	1
194.8135941	5	38.96271881	24.06734198	95.38405189	4	0.750676283	414.3609	290.5212766	0	1	N07022	1
19.55234198	2	9.776170991	9.776170991	13.48017423	0	0.938421443	362.7738	457.4193548	0	1	N07022	1
122.9245746	4	30.73114365	27.95076784	41.88702595	2	0.908205261	370.678275	350.1611111	0	1	N07022	1
299.3651622	5	59.87303243	56.54653568	126.5463939	13	0.880798865	388.56735	277.3872437	0	1	N07022	1
0	0	0	0	0	0	0	20.80125	0	0	1	N07022	1
0	0	0	0	0	0	0	64.06785	0	0	1	N07022	1
0	0	0	0	0	0	0	21.6333	0	0	1	N07022	1
68.93905189	2	34.46952595	34.46952595	41.24202595	2	0.903560205	114.406875	291.3225806	0	1	N07022	1
14.01450973	1	14.01450973	14.01450973	14.01450973	0	0.914397714	29.537775	201.047619	0	1	N07022	1
0	0	0	0	0	0	0	33.282	0	0	1	N07022	1
0	0	0	0	0	0	0	47.842875	0	0	1	N07022	1
1.29	1	1.29	1.29	1.29	0	1	50.75505	406.3333333	0	1	N07022	1
0	0	0	0	0	0	0	57.827475	0	0	1	N07022	1
12.83517423	3	4.278391411	3.114335495	9.075838739	0	0.834470992	113.574825	781.7083333	0	1	N07022	1
35.39118721	1	35.39118721	35.39118721	35.39118721	0	0.672546152	89.8614	687.0784314	0	1	N07022	1
0	0	0	0	0	0	0	61.155675	0	0	1	N07022	1
13.90384523	3	4.634615075	0.645	12.61384523	0	0.965121396	168.90615	409	0	1	N07022	1
85.01821315	3	28.33940438	41.77636144	42.59685171	1	0.888276594	193.86765	421.017094	0	1	N07022	1
1.29	2	0.645	0.645	0.645	0	1	155.59335	1430.25	0	1	N07022	1
1.29	2	0.645	0.645	0.645	0	1	82.37295	1430.25	0	1	N07022	1
4.782167748	1	4.782167748	4.782167748	4.782167748	0	0.861205946	218.82915	260.625	0	1	N07022	1
0	0	0	0	0	0	0	115.65495	0	0	1	N07022	1
32.96769045	4	8.241922613	6.606503243	19.10968396	0	0.771985676	124.8075	861.6734694	0	1	N07022	1
21.26601297	3	7.088670991	0.645	19.97601297	1	0.828879823	111.910725	727.03125	0	1	N07022	1
43.93269045	2	21.96634523	21.96634523	42.64269045	0	0.827549893	183.88305	368.8064516	0	1	N07022	1
8.163670991	1	8.163670991	8.163670991	8.163670991	0	0.929956953	204.6843	241.0769231	0	1	N07022	1
114.7798906	3	38.25996354	20.57517423	74.2097164	1	0.914358826	127.30365	327.8363636	0	1	N07022	1
0	0	0	0	0	0	0	104.422275	0	0	1	N07022	1
66.4697164	2	33.2348582	33.2348582	46.11587117	1	0.897925641	167.658075	480.5111111	0	1	N07022	1
16.97234198	3	5.657447327	3.225	13.10234198	0	0.795341648	114.406875	1161.818182	0	1	N07022	1
49.51636144	2	24.75818072	24.75818072	48.87136144	3	0.898070757	158.92155	556.260274	0	1	N07022	1
54.45503243	4	13.61375811	13.34659036	27.11685171	1	0.875286499	159.337575	263.5512821	0	1	N07022	1
0	0	0	0	0	0	0	150.185025	0	0	1	N07022	1
76.2553809	2	38.12769045	38.12769045	58.85936793	0	0.894833533	227.9817	391.4134615	0	1	N07022	1
0	0	0	0	0	0	0	396.0558	0	0	1	N07022	1
29.05185171	1	29.05185171	29.05185171	29.05185171	0	0.87977312	201.3561	440.6410256	0	1	N07022	1
17.39601297	2	8.698006486	8.698006486	16.75101297	0	0.927742187	211.3407	443.84	0	1	N07022	1
36.30335495	2	18.15167748	18.15167748	35.65835495	2	0.910336364	327.8277	403.3454545	0	1	N07022	1
111.9975486	2	55.99877432	55.99877432	99.09754865	0	0.881157171	213.83685	249.0955414	0	1	N07022	1
0	0	0	0	0	0	0	245.870775	0	0	1	N07022	1
0	0	0	0	0	0	0	202.18815	0	0	1	N07022	1
31.74251622	2	15.87125811	15.87125811	29.27318072	0	0.753404687	200.940075	248.106383	0	1	N07022	1
0	0	0	0	0	0	0	202.18815	0	0	1	N07022	1
1.29	2	0.645	0.645	0.645	0	1	366.102	378.8	0	1	N07022	1
15.79300649	1	15.79300649	15.79300649	15.79300649	0	0.902379792	213.0048	325.6666667	0	1	N07022	1
104.8645746	2	52.4322873	52.4322873	62.1760454	3	0.892535025	237.550275	295.9722222	0	1	N07022	1
28.20450973	5	5.640901946	8.007167748	10.25517423	0	0.960013593	213.0048	352.6304348	0	1	N07022	1
27.44884523	1	27.44884523	27.44884523	27.44884523	1	0.92247456	205.51635	207.1463415	0	1	N07022	1
37.48269045	3	12.49423015	15.41517423	19.86534847	0	0.891373194	272.496375	342.7818182	0	1	N07022	1
29.91818072	3	9.972726907	0.645	28.62818072	0	0.884194317	291.633525	579.9302326	0	1	N07022	1
46.7798582	2	23.3899291	23.3899291	27.44884523	0	0.78606437	202.604175	277.4375	0	1	N07022	1
0	0	0	0	0	0	0	133.96005	0	0	1	N07022	1
29.69685171	2	14.84842586	14.84842586	24.00251622	0	0.911689591	249.198975	270.0454545	0	1	N07022	1
19.70884523	3	6.569615075	3.225	15.83884523	0	0.947577154	194.6997	459.7678571	0	1	N07022	1
84.86170991	3	28.28723664	29.54034847	54.03136144	0	0.85551419	265.42395	314.4545455	0	1	N07022	1
83.01838739	2	41.50919369	41.50919369	56.01220018	0	0.869357505	237.9663	318.4181818	0	1	N07022	1
1.29	2	0.645	0.645	0.645	0	1	267.9201	1149	0	1	N07022	1
15.57167748	2	7.785838739	7.785838739	13.63667748	0	0.936167189	260.015625	434.4090909	0	1	N07022	1
50.69569694	2	25.34784847	25.34784847	41.46335495	0	0.640179435	266.256	355.0571429	0	1	N07022	1
31.85318072	2	15.92659036	15.92659036	17.35017423	0	0.920568378	287.8893	648.0222222	0	1	N07022	1
59.28303892	2	29.64151946	29.64151946	29.96401946	0	0.865186688	206.764425	533.1585366	0	1	N07022	1
44.62352919	3	14.87450973	16.48384523	20.24318072	0	0.884877381	220.077225	356.2741935	0	1	N07022	1
9.232341982	1	9.232341982	9.232341982	9.232341982	0	0.964547271	287.8893	506.1538462	0	1	N07022	1
42.06251622	2	21.03125811	21.03125811	28.25034847	0	0.915782923	281.648925	321.984127	0	1	N07022	1
25.24667748	1	25.24667748	25.24667748	25.24667748	0	0.900167683	298.70595	405.9459459	0	1	N07022	1
14.17101297	1	14.17101297	14.17101297	14.17101297	0	0.955824402	298.289925	452.6842105	0	1	N07022	1
17.12884523	1	17.12884523	17.12884523	17.12884523	2	0.948241259	251.695125	434.7407407	0	1	N07022	1
2.847167748	1	2.847167748	2.847167748	2.847167748	0	0.942926209	264.5919	259.8333333	0	1	N07022	1
42.3755227	2	21.18776135	21.18776135	35.12401946	2	0.856546945	250.44705	281.2615385	0	1	N07022	1
8.053006486	2	4.026503243	4.026503243	6.495838739	0	0.962456389	297.8739	385.6428571	0	1	N07022	1
72.13720018	1	72.13720018	72.13720018	72.13720018	3	0.871746971	143.528625	231.5660377	0	1	N07022	1
39.84136144	3	13.28045381	8.320174234	30.87618721	2	0.946633732	220.077225	446.9482759	0	1	N07022	1
36.99419369	2	18.49709685	18.49709685	24.38034847	1	0.930047319	379.830825	268.4117647	0	1	N07022	1
58.76769045	1	58.76769045	58.76769045	58.76769045	2	0.823028683	205.51635	381.6781609	0	1	N07022	1
102.5517423	1	102.5517423	102.5517423	102.5517423	3	0.890364795	283.72905	398.4740741	0	1	N07022	1
5.694335495	2	2.847167748	2.847167748	5.049335495	0	0.942926209	488.41335	343	0	1	N07022	1
0	0	0	0	0	0	0	357.365475	0	0	1	N07022	1
20.68583874	3	6.89527958	6.984335495	9.186503243	0	0.94356506	301.618125	284.8529412	0	1	N07022	1
37.32618721	2	18.6630936	18.6630936	28.09384523	0	0.860656624	364.4379	593.0192308	0	1	N07022	1
92.11321315	4	23.02830329	17.35017423	51.07352919	0	0.865229505	302.8662	270.4728682	0	1	N07022	1
66.17569694	3	22.05856565	9.831503243	55.69919369	0	0.886876368	341.556525	332.3333333	0	1	N07022	1
3.114335495	1	3.114335495	3.114335495	3.114335495	0	0.9538409	304.5303	314	0	1	N07022	1
44.9555227	3	14.98517423	7.140838739	37.16968396	0	0.653817143	383.57505	496.2985075	0	1	N07022	1
63.75220018	3	21.25073339	20.08667748	37.32618721	0	0.89619283	301.2021	252.3913043	0	1	N07022	1
101.0135616	3	33.67118721	31.9448582	51.45136144	0	0.844736009	314.098875	447.0359712	0	1	N07022	1
91.82705838	3	30.60901946	37.90636144	50.69569694	0	0.855102546	289.137375	257.9007634	0	1	N07022	1
85.12887766	2	42.56443883	42.56443883	50.85220018	2	0.85877861	282.06495	291.5833333	0	1	N07022	1
108.1085616	3	36.03618721	41.6198582	48.13468396	0	0.895401922	292.8816	326	0	1	N07022	1
121.5428971	2	60.77144856	60.77144856	115.4707294	0	0.645667655	431.0019	254.4156627	0	1	N07022	1
192.5007618	3	64.1669206	40.48636144	128.2790519	2	0.847613778	300.786075	295.8518519	0	1	N07022	1
0	0	0	0	0	0	0	334.068075	0	0	1	N07022	1
2.58	1	2.58	2.58	2.58	0	1	333.236025	402.8333333	0	1	N07022	1
78.03387766	1	78.03387766	78.03387766	78.03387766	0	0.849982264	292.8816	274.7358491	0	1	N07022	1
11.70167748	2	5.850838739	5.850838739	11.05667748	0	0.971247251	245.870775	794.1333333	0	1	N07022	1
84.04121964	3	28.01373988	25.55968396	51.34069694	0	0.894961066	274.992525	405.887931	0	1	N07022	1
74.11803892	2	37.05901946	37.05901946	39.10468396	3	0.899770788	336.564225	278.1018519	0	1	N07022	1
66.09188414	2	33.04594207	33.04594207	59.86321315	2	0.879255382	292.8816	370.3444444	0	1	N07022	1
114.6692261	4	28.66730653	21.69917748	67.40087117	2	0.893179931	274.160475	284.4969697	0	1	N07022	1
123.9015681	3	41.3005227	25.78101297	95.27338739	6	0.911822653	301.618125	355.2324324	0	1	N07022	1
126.9510778	4	31.73776946	28.70643234	59.06170991	2	0.867277459	320.755275	305.9717514	0	1	N07022	1
35.43702595	2	17.71851297	17.71851297	32.5898582	0	0.871520122	320.755275	354.5833333	0	1	N07022	1
14.88083874	1	14.88083874	14.88083874	14.88083874	0	0.495872432	460.539675	248.25	0	1	N07022	1
84.48387766	3	28.16129255	27.44884523	52.52003243	1	0.929383854	434.746125	400.6166667	0	1	N07022	1
81.36954216	3	27.12318072	28.51751622	38.5055227	4	0.927889163	299.954025	446.1968504	0	1	N07022	1
30.29601297	2	15.14800649	15.14800649	29.65101297	0	0.87968302	287.473275	284.7272727	0	1	N07022	1
91.46821315	4	22.86705329	21.37667748	31.09751622	2	0.919258841	291.633525	308.8283582	0	1	N07022	1
29.87234198	2	14.93617099	14.93617099	29.22734198	0	0.929503443	445.562775	622.7954545	0	1	N07022	1
40.37569694	2	20.18784847	20.18784847	32.32269045	0	0.860372106	262.511775	333.5283019	0	1	N07022	1
82.95356162	1	82.95356162	82.95356162	82.95356162	0	0.874902006	281.2329	340.5046729	0	1	N07022	1
59.92803892	2	29.96401946	29.96401946	33.56685171	0	0.883444226	324.915525	404.4698795	0	1	N07022	1
82.01454216	3	27.33818072	34.6355227	41.57401946	1	0.884803451	293.297625	276.8873239	0	1	N07022	1
141.0683874	3	47.0227958	52.31769045	84.99136144	0	0.897218386	375.25455	325.8985507	0	1	N07022	1
51.69954216	2	25.84977108	25.84977108	32.90286468	0	0.943604949	306.1944	691.1029412	0	1	N07022	1
22.17818072	1	22.17818072	22.17818072	22.17818072	1	0.875993851	305.778375	694.3939394	0	1	N07022	1
151.3045746	4	37.82614365	16.97234198	106.2383874	7	0.920381323	527.935725	366.349345	0	1	N07022	1
81.59087117	4	20.39771779	19.22984198	37.81468396	0	0.827965302	428.921775	275.4297521	0	1	N07022	1
16.06017423	3	5.353391411	3.492167748	11.92300649	0	0.934902499	327.8277	427.6538462	0	1	N07022	1
73.80503243	3	24.60167748	25.89167748	38.99401946	0	0.895864313	310.770675	307.8990826	0	1	N07022	1
12.45734198	1	12.45734198	12.45734198	12.45734198	0	0.913512647	433.914075	381.4705882	0	1	N07022	1
0.645	1	0.645	0.645	0.645	0	1	384.823125	669	0	1	N07022	1
77.23237441	1	77.23237441	77.23237441	77.23237441	3	0.924418436	336.564225	380.8434783	0	1	N07022	1
185.321949	4	46.33048725	44.78952595	84.95338739	2	0.865978192	396.471825	359.6023622	0	1	N07022	1
0	0	0	0	0	0	0	434.3301	0	0	1	N07022	1
24.91468396	2	12.45734198	12.45734198	18.41884523	0	0.824870503	405.624375	240.7647059	0	1	N07022	1
63.06922613	1	63.06922613	63.06922613	63.06922613	0	0.759304915	171.818325	261.3026316	0	1	N07022	1
4.026503243	1	4.026503243	4.026503243	4.026503243	0	0.961131723	320.33925	660.25	0	1	N07022	1
288.7779944	5	57.75559888	60.63786468	90.39954216	13	0.916941544	334.4841	214.7710843	0	1	N07022	1
1.29	2	0.645	0.645	0.645	0	1	343.63665	1109.75	0	1	N07022	1
45.75702595	2	22.87851297	22.87851297	34.58968396	0	0.89801539	307.442475	333.625	0	1	N07022	1
53.36737441	4	13.3418436	12.07950973	22.97968396	0	0.910479773	318.67515	278.9428571	0	1	N07022	1
33.94468396	3	11.31489465	15.68234198	16.70517423	0	0.828913687	313.266825	368.4259259	0	1	N07022	1
124.0390843	1	124.0390843	124.0390843	124.0390843	0	0.707966394	479.2608	362.9012346	0	1	N07022	1
56.50069694	2	28.25034847	28.25034847	39.37185171	0	0.766079566	311.602725	216.2692308	0	1	N07022	1
38.34901946	2	19.17450973	19.17450973	22.77734198	1	0.844262567	338.228325	213.6206897	0	1	N07022	1
154.6670908	3	51.55569694	41.26101297	109.0017423	2	0.877379264	297.04185	280.427907	0	1	N07022	1
0	0	0	0	0	0	0	184.299075	0	0	1	N07022	1
167.7235941	4	41.93089851	15.22625811	130.2867423	7	0.880475815	351.541125	236.0286885	0	1	N07022	1
34.14702595	2	17.07351297	17.07351297	31.67769045	0	0.884762645	354.869325	288.2666667	0	1	N07022	1
166.212265	5	33.24245301	31.09751622	57.5503809	0	0.886864724	336.98025	211.2477876	0	1	N07022	1
8.163670991	1	8.163670991	8.163670991	8.163670991	0	0.680719943	409.3686	244	0	1	N07022	1
194.7107942	5	38.94215885	34.6355227	55.63436793	1	0.868991556	567.874125	323.858209	0	1	N07022	1
9.720838739	2	4.860419369	4.860419369	5.961503243	0	0.898622708	410.20065	614.4117647	0	1	N07022	1
46.7798582	3	15.59328607	20.99884523	22.66667748	0	0.891513606	356.94945	362.969697	0	1	N07022	1
58.48153568	3	19.49384523	6.495838739	46.02419369	0	0.875999841	385.23915	238.075	0	1	N07022	1
30.13950973	2	15.06975486	15.06975486	29.49450973	1	0.935276584	424.761525	245.826087	0	1	N07022	1
9.453670991	1	9.453670991	9.453670991	9.453670991	0	0.931244209	547.4889	210.7857143	0	1	N07022	1
4.515	1	4.515	4.515	4.515	0	1	24.9615	429.75	0	1	N07022	1
27.13583874	3	9.04527958	0.645	25.84583874	0	0.958766	43.2666	270.7560976	0	1	N07022	1
3.225	2	1.6125	1.6125	2.58	0	1	94.8537	1025	0	1	N07022	1
0	0	0	0	0	0	0	38.2743	0	0	1	N07022	1
192.4248137	3	64.14160456	76.72489063	103.4639101	4	0.873885722	38.690325	363.6377953	0	1	N07022	1
1.935	2	0.9675	0.9675	1.29	0	1	78.628725	639.5	0	1	N07022	1
16.48384523	2	8.241922613	8.241922613	11.96884523	0	0.979380356	67.812075	603.28	0	1	N07022	1
45.91352919	4	11.4783823	5.772587117	33.72335495	1	0.792858	158.505525	451.1830986	0	1	N07022	1
0.645	1	0.645	0.645	0.645	0	1	131.4639	1938.111111	0	1	N07022	1
4.782167748	1	4.782167748	4.782167748	4.782167748	0	0.955295187	97.34985	415.5555556	0	1	N07022	1
138.5610778	2	69.28053892	69.28053892	124.6572326	4	0.841159928	152.26515	295.5589744	0	1	N07022	1
0	0	0	0	0	0	0	92.35755	0	0	1	N07022	1
0	0	0	0	0	0	0	78.628725	0	0	1	N07022	1
134.5077229	3	44.83590763	16.21667748	117.6460454	3	0.930710138	126.887625	551.2704082	0	1	N07022	1
6.228670991	4	1.557167748	0.645	4.293670991	0	1	139.368375	994.625	0	1	N07022	1
80.32772288	3	26.77590763	25.82685171	53.85587117	2	0.882528162	197.19585	360.8738739	0	1	N07022	1
6.45	1	6.45	6.45	6.45	0	1	214.252875	321.68	0	1	N07022	1
250.6123299	3	83.5374433	94.60940036	131.2447488	10	0.771532023	183.88305	279.0238095	0	1	N07022	1
66.93136144	3	22.31045381	17.83867099	35.9255227	0	0.681216298	93.1896	486.3535354	0	1	N07022	1
100.8760454	3	33.62534847	40.48636144	59.74468396	2	0.790798181	152.26515	502.8137931	0	1	N07022	1
29.49450973	1	29.49450973	29.49450973	29.49450973	0	0.913930794	350.29305	268.4418605	0	1	N07022	1
60.3248582	4	15.08121455	14.77017423	30.13950973	0	0.811630462	182.634975	492.5111111	0	1	N07022	1
370.4336913	4	92.60842284	90.88247775	179.8600649	7	0.826394827	96.5178	315.4415094	0	1	N07022	1
116.4745746	3	38.8248582	18.30818072	92.47205838	2	0.821364198	156.009375	561.652439	0	1	N07022	1
95.20856162	2	47.60428081	47.60428081	55.56954216	1	0.899945901	137.28825	477.5813953	0	1	N07022	1
364.0184077	3	121.3394692	52.76821315	267.6953364	9	0.817221189	193.86765	280.3614458	0	1	N07022	1
0	0	0	0	0	0	0	139.368375	0	0	1	N07022	1
32.38751622	1	32.38751622	32.38751622	32.38751622	0	0.914543422	164.7459	417.3333333	0	1	N07022	1
20.13251622	1	20.13251622	20.13251622	20.13251622	0	0.938767578	154.345275	557.0384615	0	1	N07022	1
5.16	2	2.58	2.58	4.515	0	1	190.123425	651.3333333	0	1	N07022	1
51.9398582	4	12.98496455	1.935	47.4248582	0	0.89817536	195.115725	369.7945205	0	1	N07022	1
137.6757618	2	68.8378809	68.8378809	119.4134198	0	0.567659461	172.650375	324.1767956	0	1	N07022	1
15.46101297	1	15.46101297	15.46101297	15.46101297	0	0.92865119	256.687425	613.7391304	0	1	N07022	1
130.1570908	2	65.0785454	65.0785454	115.3869166	1	0.820924089	100.262025	495.0639535	0	1	N07022	1
11.16734198	2	5.583670991	5.583670991	10.52234198	0	0.855174873	180.970875	599	0	1	N07022	1
29.91818072	3	9.972726907	9.186503243	15.79300649	0	0.940238894	198.443925	925.0816327	0	1	N07022	1
19.59818072	2	9.79909036	9.79909036	16.37318072	0	0.897169403	101.5101	428.1851852	0	1	N07022	1
0	0	0	0	0	0	0	101.926125	0	0	1	N07022	1
28.20450973	2	14.10225486	14.10225486	26.91450973	0	0.939419565	149.769	703.5813953	0	1	N07022	1
100.2120584	4	25.05301459	23.90134523	45.53569694	1	0.941189769	173.89845	408.369863	0	1	N07022	1
62.99653568	5	12.59930714	6.228670991	37.63919369	1	0.867585257	270.832275	456.3655914	0	1	N07022	1
137.4085941	3	45.80286468	37.68503243	87.68989063	3	0.819535652	161.001675	361.8947368	0	1	N07022	1
54.25269045	2	27.12634523	27.12634523	43.0205227	1	0.898632923	175.146525	427.0853659	0	1	N07022	1
18.90734198	2	9.453670991	9.453670991	16.32734198	0	0.832937526	196.3638	383.4482759	0	1	N07022	1
102.9754133	2	51.48770667	51.48770667	81.17506486	3	0.92007652	294.961725	501.6319444	0	1	N07022	1
331.4396719	3	110.4798906	80.1253809	190.4550973	5	0.788168955	177.22665	321.5215517	0	1	N07022	1
85.2853809	3	28.4284603	20.28901946	44.8448582	1	0.910401197	231.725925	766.3057851	0	1	N07022	1
47.48968396	2	23.74484198	23.74484198	27.44884523	0	0.73052583	106.918425	291.4383562	0	1	N07022	1
91.82705838	2	45.91352919	45.91352919	47.75685171	1	0.935042604	197.19585	425.8358209	0	1	N07022	1
34.57069694	1	34.57069694	34.57069694	34.57069694	0	0.767979902	173.89845	318.8837209	0	1	N07022	1
90.66670991	1	90.66670991	90.66670991	90.66670991	3	0.888486131	314.5149	393.9	0	1	N07022	1
179.4711103	4	44.86777757	30.34185171	106.5972326	3	0.890961155	182.21895	479.0581395	0	1	N07022	1
207.3246395	3	69.10821315	38.45968396	132.1379295	5	0.829681712	240.878475	286.4526316	0	1	N07022	1
50.14237441	4	12.5355936	12.59092586	18.84251622	0	0.939120082	232.557975	302.64	0	1	N07022	1
92.3803809	3	30.7934603	26.96034847	48.98202595	2	0.878625788	148.520925	519.2313433	0	1	N07022	1
61.17220018	4	15.29305004	15.47050649	18.15167748	0	0.918738218	245.870775	424.3076923	0	1	N07022	1
118.4285616	4	29.60714041	25.89167748	60.14936793	3	0.890715993	173.89845	313.183908	0	1	N07022	1
200.6264587	3	66.87548625	77.85838739	113.5815681	2	0.741029018	204.6843	268.96337	0	1	N07022	1
59.23720018	3	19.74573339	22.55601297	34.21185171	0	0.903754399	242.9586	712.5882353	0	1	N07022	1
10.63300649	3	3.544335495	3.114335495	5.961503243	0	0.923907032	244.6227	461.6315789	0	1	N07022	1
470.1461306	4	117.5365327	113.3507456	201.0691168	13	0.839784887	153.92925	271.7480799	0	1	N07022	1
63.43919369	1	63.43919369	63.43919369	63.43919369	0	0.841271069	170.986275	413.3258427	0	1	N07022	1
180.7231362	2	90.36156811	90.36156811	146.5761103	2	0.891845306	242.9586	278.706383	0	1	N07022	1
75.98821315	2	37.99410658	37.99410658	73.40821315	1	0.876744349	205.100325	398.509434	0	1	N07022	1
280.9620463	2	140.4810232	140.4810232	234.0905106	5	0.86729193	187.21125	369.0896739	0	1	N07022	1
34.85685171	4	8.714212928	6.951922613	20.30800649	0	0.945994034	233.80605	950.36	0	1	N07022	1
79.99572937	1	79.99572937	79.99572937	79.99572937	0	0.906238637	228.397725	373.7647059	0	1	N07022	1
0	0	0	0	0	0	0	210.092625	0	0	1	N07022	1
57.5503809	2	28.77519045	28.77519045	50.78737441	0	0.933933308	222.15735	819.2533333	0	1	N07022	1
153.6174068	3	51.20580228	40.12751622	81.59087117	1	0.898622726	174.7305	332.0688073	0	1	N07022	1
54.18786468	3	18.06262156	13.14818072	28.51751622	0	0.93716453	185.131125	628.5180723	0	1	N07022	1
2.847167748	2	1.423583874	1.423583874	2.202167748	0	0.959642735	115.238925	182.1	0	1	N07022	1
29.16251622	2	14.58125811	14.58125811	27.60534847	1	0.717331965	211.756725	632	0	1	N07022	1
85.48772288	4	21.37193072	22.22401946	39.74968396	0	0.887045729	201.772125	486.8842975	0	1	N07022	1
185.4784523	3	61.82615075	29.09769045	145.1027553	7	0.882386297	188.459325	363.0037879	0	1	N07022	1
224.6211103	3	74.87370342	70.62587117	146.2094004	2	0.921882265	291.2175	496.6074766	0	1	N07022	1
159.4571232	4	39.86428081	38.78611631	74.2097164	1	0.76408872	209.260575	326.7272727	0	1	N07022	1
97.11670991	3	32.37223664	35.83384523	55.69919369	2	0.872977529	186.795225	419.1438356	0	1	N07022	1
33.29968396	2	16.64984198	16.64984198	30.83034847	0	0.90265264	277.488675	389.212766	0	1	N07022	1
171.7500973	2	85.87504865	85.87504865	91.67055513	5	0.823808862	174.7305	388.6270492	0	1	N07022	1
170.063278	5	34.0126556	40.17335495	46.87153568	5	0.903664147	169.7382	304.3140496	0	1	N07022	1
2.847167748	2	1.423583874	1.423583874	2.202167748	0	0.959642735	237.550275	833.5555556	0	1	N07022	1
17.35017423	1	17.35017423	17.35017423	17.35017423	0	0.899452836	282.06495	447.6538462	0	1	N07022	1
113.0013939	4	28.25034847	30.71968396	37.1048582	2	0.793362954	249.198975	319.060241	0	1	N07022	1
86.88838739	2	43.44419369	43.44419369	58.74870342	3	0.915400391	205.932375	281.9206349	0	1	N07022	1
207.232962	4	51.80824049	17.27192261	170.486949	2	0.792499663	294.129675	319.0856164	0	1	N07022	1
70.24803892	2	35.12401946	35.12401946	69.60303892	1	0.891069691	399.384	355.64	0	1	N07022	1
60.35170991	3	20.11723664	8.430838739	50.63087117	6	0.922579163	182.634975	340.2828283	0	1	N07022	1
192.0849555	5	38.4169911	38.33003243	111.6465681	4	0.906462437	190.53945	245.4106145	0	1	N07022	1
97.63205838	3	32.54401946	17.55251622	64.93153568	4	0.922650562	173.89845	467.787234	0	1	N07022	1
41.26101297	3	13.75367099	16.43800649	24.17800649	0	0.925964741	448.890975	640.2816901	0	1	N07022	1
17.66318072	1	17.66318072	17.66318072	17.66318072	0	0.811151538	257.9355	246.3043478	0	1	N07022	1
79.03772288	3	26.34590763	30.98685171	42.62370342	0	0.906782726	172.650375	426.6571429	0	1	N07022	1
86.06789712	2	43.03394856	43.03394856	54.07720018	1	0.822203505	282.480975	369.7280702	0	1	N07022	1
18.79667748	1	18.79667748	18.79667748	18.79667748	1	0.903445981	149.352975	1132.433333	0	1	N07022	1
1.29	1	1.29	1.29	1.29	0	1	302.450175	334	0	1	N07022	1
106.9482132	3	35.64940438	39.26118721	55.65335495	3	0.90467857	331.571925	323.44375	0	1	N07022	1
143.6294004	7	20.51848577	20.08667748	34.03636144	3	0.89136205	480.09285	479.199095	0	1	N07022	1
84.04121964	3	28.01373988	31.31884523	33.54786468	0	0.917098879	189.7074	561.7758621	0	1	N07022	1
0.645	1	0.645	0.645	0.645	0	1	317.8431	616	0	1	N07022	1
404.202885	6	67.36714751	47.39244531	248.512962	11	0.863732958	213.420825	364.3996569	0	1	N07022	1
19.55234198	1	19.55234198	19.55234198	19.55234198	0	0.93036921	234.6381	318.6428571	0	1	N07022	1
249.9025041	3	83.30083471	44.82587117	200.0272975	7	0.905423108	215.084925	263.4739583	0	1	N07022	1
300.2125041	5	60.04250083	32.54401946	202.3591168	12	0.871179073	247.534875	321.3816092	0	1	N07022	1
123.0352391	3	41.01174637	29.4755227	77.98803892	3	0.832789363	394.807725	406.375	0	1	N07022	1
12.67867099	1	12.67867099	12.67867099	12.67867099	0	0.939328794	255.855375	1174.421053	0	1	N07022	1
55.05419369	3	18.3513979	14.77017423	33.94468396	3	0.776820408	409.784625	524.2346939	0	1	N07022	1
112.1350649	4	28.03376622	29.64151946	42.59685171	0	0.83327811	227.565675	512.8967742	0	1	N07022	1
33.94468396	1	33.94468396	33.94468396	33.94468396	2	0.898024396	270.41625	528.3773585	0	1	N07022	1
21.10950973	1	21.10950973	21.10950973	21.10950973	0	0.871232611	258.76755	327.0645161	0	1	N07022	1
67.73286468	3	22.57762156	24.64751622	30.02884523	0	0.924589769	277.07265	298.1478261	0	1	N07022	1
118.1613939	3	39.38713129	12.19017423	100.0097164	2	0.86613766	291.633525	473.7848837	0	1	N07022	1
79.38870342	3	26.46290114	25.51384523	37.70401946	1	0.831344532	295.793775	387.6695652	0	1	N07022	1
2.202167748	1	2.202167748	2.202167748	2.202167748	0	0.947822366	297.457875	227.8	0	1	N07022	1
247.001633	6	41.16693883	31.17576784	105.3910454	11	0.902668469	246.702825	398.6273458	0	1	N07022	1
58.97003243	2	29.48501622	29.48501622	50.69569694	0	0.892421218	232.974	352.686747	0	1	N07022	1
212.0609685	2	106.0304842	106.0304842	149.3964263	2	0.836514469	192.619575	353.5438596	0	1	N07022	1
59.56919369	3	19.8563979	16.59450973	30.51734198	1	0.687442148	320.755275	465.5543478	0	1	N07022	1
182.5127553	4	45.62818883	49.19386144	71.22503243	2	0.831975999	272.08035	252.8244275	0	1	N07022	1
138.4314263	4	34.60785658	37.4273582	53.85587117	3	0.9056947	220.077225	456.1614583	0	1	N07022	1
136.6909036	3	45.56363453	35.94450973	86.19754865	1	0.908693248	323.66745	411.4507772	0	1	N07022	1
62.08436793	1	62.08436793	62.08436793	62.08436793	0	0.819671752	269.168175	574.1511628	0	1	N07022	1
35.9255227	2	17.96276135	17.96276135	24.22384523	0	0.805695756	136.040175	271.72	0	1	N07022	1
71.58387766	2	35.79193883	35.79193883	53.65352919	2	0.929792571	273.74445	344.5904762	0	1	N07022	1
264.5083104	3	88.16943682	26.80384523	235.7694652	7	0.897549276	240.46245	462.7751323	0	1	N07022	1
77.27821315	4	19.31955329	20.35384523	26.42601297	0	0.876378448	260.015625	290.5420561	0	1	N07022	1
105.6202391	3	35.20674637	33.50202595	52.89786468	0	0.826305554	247.534875	344.3475177	0	1	N07022	1
79.63688414	4	19.90922104	18.93026135	32.32269045	1	0.905021469	272.496375	421.279661	0	1	N07022	1
247.9864912	5	49.59729823	64.95838739	91.29272288	2	0.839258261	314.930925	569.3095238	0	1	N07022	1
180.9824393	5	36.19648786	37.8605227	45.4898582	4	0.881300812	308.274525	412.9767442	0	1	N07022	1
178.0972975	2	89.04864874	89.04864874	137.1224393	7	0.89620844	268.336125	336.7325103	0	1	N07022	1
200.801949	7	28.68599272	20.04083874	80.39254865	2	0.803366836	341.1405	386.1095406	0	1	N07022	1
307.3644652	6	51.22741087	39.21534847	110.9557294	9	0.915755031	304.946325	377.4285714	0	1	N07022	1
14.88083874	2	7.440419369	7.440419369	11.38867099	0	0.909761722	355.28535	388.68	0	1	N07022	1
48.65003243	1	48.65003243	48.65003243	48.65003243	1	0.898785438	411.448725	539.625	0	1	N07022	1
219.0184523	4	54.75461306	49.6823582	91.89188414	3	0.819026323	305.36235	294.2300319	0	1	N07022	1
26.64734198	2	13.32367099	13.32367099	19.55234198	0	0.803926944	287.473275	288.9756098	0	1	N07022	1
22.06751622	2	11.03375811	11.03375811	19.59818072	0	0.668051548	259.5996	360.6129032	0	1	N07022	1
80.2360454	5	16.04720908	18.37300649	32.7005227	0	0.85168403	233.80605	543.7478992	0	1	N07022	1
120.3177229	6	20.05295381	10.49942261	53.81003243	1	0.893160581	324.083475	406.4719101	0	1	N07022	1
98.47153568	4	24.61788392	23.90134523	43.30667748	0	0.921006895	354.037275	363.8472222	0	1	N07022	1
104.3492261	4	26.08730653	23.41284847	55.58852919	1	0.842278569	501.72615	313.6375839	0	1	N07022	1
81.9497164	2	40.9748582	40.9748582	59.55020667	0	0.855806125	466.78005	403.1724138	0	1	N07022	1
43.5548582	4	10.88871455	8.407919369	26.09401946	0	0.702559024	423.929475	763.7794118	0	1	N07022	1
7.251503243	1	7.251503243	7.251503243	7.251503243	0	0.932773116	26.6256	442.5833333	0	1	N07022	1
0	0	0	0	0	0	0	29.12175	0	0	1	N07022	1
50.58503243	1	50.58503243	50.58503243	50.58503243	2	0.892676085	32.865975	225.5068493	0	1	N07022	1
64.35136144	2	32.17568072	32.17568072	63.70636144	2	0.774414736	39.9384	343.9565217	0	1	N07022	1
23.20101297	2	11.60050649	11.60050649	22.55601297	0	0.783210006	64.8999	311.8125	0	1	N07022	1
3.225	2	1.6125	1.6125	2.58	0	1	46.178775	298	0	1	N07022	1
3.759335495	1	3.759335495	3.759335495	3.759335495	0	0.9388701	47.010825	180	0	1	N07022	1
135.7328971	2	67.86644856	67.86644856	135.0878971	1	0.847620227	52.003125	378.6666667	0	1	N07022	1
6.45	1	6.45	6.45	6.45	0	1	51.171075	175.2258065	0	1	N07022	1
0	0	0	0	0	0	0	52.835175	0	0	1	N07022	1
0	0	0	0	0	0	0	74.8845	0	0	1	N07022	1
0	0	0	0	0	0	0	157.25745	0	0	1	N07022	1
248.1999555	4	62.04998887	67.15662279	113.2417099	7	0.811102427	129.7998	308.5870787	0	1	N07022	1
0	0	0	0	0	0	0	69.476175	0	0	1	N07022	1
20.46450973	2	10.23225486	10.23225486	17.23950973	0	0.9382817	142.696575	504.71875	0	1	N07022	1
132.3782456	2	66.18912279	66.18912279	129.1532456	6	0.874637913	73.636425	330.015625	0	1	N07022	1
0	0	0	0	0	0	0	258.351525	0	0	1	N07022	1
166.3039425	4	41.57598563	38.68494531	80.92688414	4	0.914251447	123.97545	290.1004367	0	1	N07022	1
71.22503243	4	17.80625811	16.70517423	37.16968396	1	0.870547337	158.0895	436.6448598	0	1	N07022	1
0.645	1	0.645	0.645	0.645	0	1	95.68575	1195	0	1	N07022	1
30.29601297	4	7.574003243	4.971083874	19.70884523	0	0.944599833	161.001675	439.877551	0	1	N07022	1
15.46101297	1	15.46101297	15.46101297	15.46101297	0	0.944212612	166.41	517.9090909	0	1	N07022	1
327.0432011	3	109.0144004	127.8900973	166.4984198	3	0.864507197	166.41	319.7442922	0	1	N07022	1
79.68272288	3	26.56090763	31.14335495	47.89436793	1	0.908993894	190.53945	479.0183486	0	1	N07022	1
42.2648582	2	21.1324291	21.1324291	23.42234198	0	0.929497162	199.275975	330.3333333	0	1	N07022	1
681.1115764	2	340.5557882	340.5557882	663.2918924	28	0.923568867	155.177325	254.8787565	0	1	N07022	1
76.50356162	2	38.25178081	38.25178081	75.85856162	1	0.905108293	156.4254	247.4907407	0	1	N07022	1
158.0944328	4	39.5236082	39.10861631	64.1948582	4	0.901988126	195.947775	362.8141593	0	1	N07022	1
76.11786468	2	38.05893234	38.05893234	48.77968396	0	0.912109118	143.528625	395.2909091	0	1	N07022	1
57.08087117	2	28.54043559	28.54043559	53.32153568	1	0.837608117	154.7613	291.8589744	0	1	N07022	1
75.58352919	1	75.58352919	75.58352919	75.58352919	1	0.909658799	201.3561	237.7247706	0	1	N07022	1
140.0534198	2	70.02670991	70.02670991	133.1797488	6	0.901785273	281.648925	428.5072464	0	1	N07022	1
158.1861103	3	52.72870342	69.31688414	75.98821315	0	0.88944762	202.18815	214.0700935	0	1	N07022	1
129.9468841	2	64.97344207	64.97344207	124.6303809	0	0.446343584	106.086375	322.516129	0	1	N07022	1
173.2424393	2	86.62121964	86.62121964	152.667265	2	0.772831307	255.023325	283.3628692	0	1	N07022	1
201.0881038	4	50.27202595	27.12634523	123.3024068	7	0.898117995	208.0125	352.0273973	0	1	N07022	1
25.89167748	2	12.94583874	12.94583874	24.60167748	2	0.929539695	230.47785	203.725	0	1	N07022	1
35.99034847	2	17.99517423	17.99517423	35.34534847	0	0.914543486	160.58565	392.8333333	0	1	N07022	1
84.37321315	5	16.87464263	0.645	57.34803892	2	0.87632243	225.069525	478.1652174	0	1	N07022	1
131.5309036	5	26.30618072	21.97583874	41.24202595	4	0.935837396	209.6766	495.627551	0	1	N07022	1
344.1451946	3	114.7150649	57.7448582	263.3558267	7	0.858826598	109.414575	206.8121086	0	1	N07022	1
67.55737441	2	33.77868721	33.77868721	55.47786468	1	0.878681191	193.0356	301.7717391	0	1	N07022	1
150.8887683	4	37.72219207	25.26959685	82.52989063	2	0.77012668	321.1713	426.631068	0	1	N07022	1
66.95821315	2	33.47910658	33.47910658	58.90520667	3	0.938923822	245.45475	421.1717172	0	1	N07022	1
225.4684523	3	75.15615075	38.3948582	164.4069166	8	0.875165588	168.490125	303.8	0	1	N07022	1
38.83751622	2	19.41875811	19.41875811	26.91450973	1	0.829840659	224.237475	464.8474576	0	1	N07022	1
294.8121881	4	73.70304703	54.08669369	151.9116005	7	0.889192089	236.3022	369.2598039	0	1	N07022	1
118.7147164	4	29.6786791	32.23101297	34.74618721	1	0.900690235	146.856825	360.4519774	0	1	N07022	1
56.34419369	2	28.17209685	28.17209685	38.12769045	0	0.853673473	157.25745	738	0	1	N07022	1
6.984335495	1	6.984335495	6.984335495	6.984335495	0	0.923495156	351.95715	644.0909091	0	1	N07022	1
84.24356162	1	84.24356162	84.24356162	84.24356162	2	0.888820304	213.0048	343.4347826	0	1	N07022	1
153.2474393	2	76.62371964	76.62371964	117.8562521	0	0.882087352	205.51635	328.4522613	0	1	N07022	1
468.9746598	3	156.3248866	169.1052715	293.1522205	8	0.893443402	170.57025	302.2684887	0	1	N07022	1
54.07720018	2	27.03860009	27.03860009	30.83034847	0	0.810107833	215.084925	382.3466667	0	1	N07022	1
99.72356162	2	49.86178081	49.86178081	59.81737441	2	0.91673216	202.18815	492.751773	0	1	N07022	1
281.6640074	3	93.88800246	9.564335495	270.8096719	16	0.875829499	166.41	413.1231527	0	1	N07022	1
24.60167748	1	24.60167748	24.60167748	24.60167748	0	0.916462938	259.5996	421.6388889	0	1	N07022	1
32.49818072	2	16.24909036	16.24909036	27.18167748	1	0.928892798	242.9586	857.6153846	0	1	N07022	1
154.1059036	3	51.36863453	17.19367099	136.2672326	4	0.907354485	270.41625	278.6622222	0	1	N07022	1
85.77387766	3	28.59129255	17.28534847	51.67269045	0	0.92309418	208.0125	246.768595	0	1	N07022	1
194.2491492	2	97.12457459	97.12457459	115.3031038	1	0.900766588	198.85995	344.2971888	0	1	N07022	1
188.3904458	3	62.79681525	73.72121964	75.94237441	2	0.878271439	193.451625	393.3629344	0	1	N07022	1
67.13370342	2	33.56685171	33.56685171	52.6955227	0	0.896326389	256.2714	366.3655914	0	1	N07022	1
46.93636144	3	15.64545381	16.86167748	24.38034847	0	0.88447065	250.863075	510.6428571	0	1	N07022	1
22.28884523	3	7.429615075	8.652167748	12.99167748	0	0.956968885	179.7228	359.3636364	0	1	N07022	1
99.99072937	3	33.33024312	39.0398582	43.39835495	2	0.791445122	363.60585	379.1448276	0	1	N07022	1
38.19251622	2	19.09625811	19.09625811	22.02167748	0	0.922838879	222.9894	607.9655172	0	1	N07022	1
39.59318072	3	13.19772691	14.34650324	16.28150324	1	0.942031324	270.000225	642.0769231	0	1	N07022	1
306.7921557	3	102.2640519	51.87503243	225.6439425	6	0.911257863	210.924675	310.0808314	0	1	N07022	1
39.21534847	2	19.60767423	19.60767423	28.47167748	2	0.927887142	235.054125	445.015873	0	1	N07022	1
10.25517423	2	5.127587117	5.127587117	7.408006486	0	0.953632661	259.5996	712.8666667	0	1	N07022	1
5.316503243	1	5.316503243	5.316503243	5.316503243	0	0.774650388	224.237475	792.5555556	0	1	N07022	1
135.8704133	2	67.93520667	67.93520667	97.63205838	6	0.865607467	216.749025	264.7614213	0	1	N07022	1
35.61251622	3	11.87083874	10.14450973	24.82300649	1	0.934659343	304.5303	394.9803922	0	1	N07022	1
74.09905189	3	24.69968396	19.81950973	39.88720018	2	0.936132951	178.474725	478.2666667	0	1	N07022	1
206.5800973	4	51.64502432	26.60543559	147.6748906	4	0.92193078	143.528625	392.5299401	0	1	N07022	1
156.0409036	2	78.0204518	78.0204518	124.9433874	3	0.922307397	190.955475	250.2707424	0	1	N07022	1
358.6370787	3	119.5456929	93.11705838	246.1431686	13	0.908762497	217.9971	244.1987705	0	1	N07022	1
88.13254865	4	22.03313716	23.46818072	26.96034847	0	0.924762307	401.88015	325.5748031	0	1	N07022	1
227.487265	5	45.49745301	30.40667748	129.3935616	9	0.908153984	239.6304	479.9799427	0	1	N07022	1
86.4647164	2	43.2323582	43.2323582	53.58870342	1	0.845508714	382.743	269.8416667	0	1	N07022	1
382.5132011	3	127.5044004	169.437265	198.0844328	11	0.90164064	189.7074	257.5604396	0	1	N07022	1
64.37821315	3	21.45940438	25.44901946	28.45269045	1	0.929064233	264.5919	509.0777778	0	1	N07022	1
209.7671232	2	104.8835616	104.8835616	134.6910778	9	0.867994353	241.2945	233.0655738	0	1	N07022	1
32.71950973	1	32.71950973	32.71950973	32.71950973	0	0.943704466	278.73675	418.04	0	1	N07022	1
63.28269045	3	21.09423015	16.54867099	42.86401946	0	0.938452844	240.878475	318.0833333	0	1	N07022	1
124.8216005	3	41.60720018	36.34919369	54.8597164	2	0.885603824	232.557975	334.3719512	0	1	N07022	1
490.4541371	4	122.6135343	60.72004865	358.9153688	4	0.88818345	280.40085	247.8647416	0	1	N07022	1
249.1848137	5	49.83696274	21.75450973	156.960936	11	0.909060734	179.7228	416.9268293	0	1	N07022	1
0.645	1	0.645	0.645	0.645	0	1	319.923225	359.1666667	0	1	N07022	1
51.45136144	2	25.72568072	25.72568072	36.03618721	0	0.877633351	127.719675	571.1486486	0	1	N07022	1
55.63436793	3	18.54478931	23.24685171	28.51751622	0	0.861221632	175.146525	256.1948052	0	1	N07022	1
138.8740843	3	46.29136144	47.13870342	52.25286468	1	0.914920407	223.82145	276.671875	0	1	N07022	1
447.0367951	5	89.40735903	86.96107784	149.0454458	12	0.902605345	143.528625	312.132137	0	1	N07022	1
44.46702595	2	22.23351297	22.23351297	41.88702595	0	0.899445299	128.551725	596.3333333	0	1	N07022	1
48.33702595	4	12.08425649	8.997587117	29.69685171	0	0.794328983	297.8739	300.2285714	0	1	N07022	1
73.49989063	4	18.37497266	13.63667748	36.61636144	0	0.932246527	179.7228	353.1818182	0	1	N07022	1
141.0114263	4	35.25285658	29.05185171	73.1410454	5	0.85676957	251.695125	378.2626263	0	1	N07022	1
48.65003243	2	24.32501622	24.32501622	31.78835495	0	0.927801935	237.9663	389.3055556	0	1	N07022	1
353.2400204	4	88.31000509	70.41403568	207.0954458	4	0.898348317	458.45955	265.9453441	0	1	N07022	1
137.3437683	3	45.7812561	40.17335495	57.77170991	0	0.929522543	226.3176	412.8586957	0	1	N07022	1
14.77017423	1	14.77017423	14.77017423	14.77017423	0	0.927900672	227.14965	279.4285714	0	1	N07022	1
30.94101297	2	15.47050649	15.47050649	19.97601297	1	0.838289174	157.673475	193.25	0	1	N07022	1
167.4184523	3	55.80615075	29.20835495	114.8525811	0	0.803628078	271.2483	261.2727273	0	1	N07022	1
14.54884523	2	7.274422613	7.274422613	9.877341982	0	0.866082168	246.702825	958.25	0	1	N07022	1
329.3180593	4	82.32951482	69.64887766	172.2464587	7	0.866749231	227.565675	290.3163717	0	1	N07022	1
10.47650324	6	1.746083874	0.645	5.049335495	0	0.912359769	539.1684	505.7037037	0	1	N07022	1
163.632265	4	40.90806626	50.39611631	62.19503243	1	0.870354531	156.841425	433.463964	0	1	N07022	1
197.8251297	4	49.45628243	28.10727108	128.6189101	7	0.914596284	374.006475	408.7178571	0	1	N07022	1
25.13601297	2	12.56800649	12.56800649	21.75450973	1	0.943119243	226.733625	393.8913043	0	1	N07022	1
162.1778971	2	81.08894856	81.08894856	141.4462196	0	0.892680904	221.741325	294.4353448	0	1	N07022	1
225.7624717	5	45.15249434	28.40685171	95.69705838	6	0.915243055	222.15735	343.863354	0	1	N07022	1
135.4009036	4	33.8502259	30.87618721	62.14919369	3	0.893831148	240.878475	404.4429224	0	1	N07022	1
104.1089101	3	34.70297003	9.988006486	85.31223261	0	0.876140834	244.206675	283.618705	0	1	N07022	1
166.597962	3	55.53265399	72.09922613	76.77072937	0	0.848050594	238.79835	364.0837209	0	1	N07022	1
74.33936793	3	24.77978931	23.31167748	28.13968396	3	0.920783278	256.687425	445.1271186	0	1	N07022	1
35.23468396	3	11.74489465	8.808670991	19.17450973	0	0.88969442	502.974225	432.0517241	0	1	N07022	1
212.4767748	5	42.49535495	23.15517423	105.3262196	2	0.91645573	270.000225	275.9835526	0	1	N07022	1
30.71968396	3	10.23989465	5.694335495	20.73167748	0	0.939150747	217.581075	569.4893617	0	1	N07022	1
586.4026339	5	117.2805268	94.18572937	252.806633	11	0.899243925	213.0048	235.695078	0	1	N07022	1
131.1799231	3	43.72664102	46.33720018	65.66821315	1	0.8840941	278.320725	419.2905028	0	1	N07022	1
56.74887766	4	14.18721941	14.98200973	26.1398582	0	0.906723502	329.907825	397.2278481	0	1	N07022	1
99.5860454	4	24.89651135	6.016835495	86.90737441	3	0.924201895	290.801475	300.5394737	0	1	N07022	1
141.2248906	6	23.53748177	14.33700973	59.52335495	1	0.888797319	285.39315	403.0432692	0	1	N07022	1
61.70653568	2	30.85326784	30.85326784	38.88335495	1	0.678584364	313.266825	352.4545455	0	1	N07022	1
70.82821315	3	23.60940438	20.39968396	32.49818072	3	0.929310799	242.542575	446.3904762	0	1	N07022	1
58.12269045	3	19.37423015	19.93017423	23.31167748	0	0.911514572	439.3224	297.2173913	0	1	N07022	1
263.0159685	5	52.60319369	29.65101297	120.7034198	3	0.886113027	284.5611	360.1313673	0	1	N07022	1
100.3227229	2	50.16136144	50.16136144	99.03272288	0	0.866315693	355.28535	277.7553957	0	1	N07022	1
51.4055227	3	17.13517423	12.72450973	33.89884523	0	0.929679352	252.9432	310.5128205	0	1	N07022	1
48.33702595	2	24.16851297	24.16851297	27.22751622	0	0.861302322	289.5534	250.6176471	0	1	N07022	1
280.3091816	4	70.0772954	50.34078405	151.9764263	3	0.851009419	237.13425	235.6889952	0	1	N07022	1
29.65101297	2	14.82550649	14.82550649	29.00601297	0	0.896325585	272.9124	586.4545455	0	1	N07022	1
140.9197488	3	46.97324961	54.23370342	56.01220018	4	0.88819103	360.27765	376.184466	0	1	N07022	1
122.9055876	3	40.96852919	49.67286468	52.83303892	0	0.84663797	253.77525	318.7142857	0	1	N07022	1
1.935	2	0.9675	0.9675	1.29	0	1	250.44705	1595.777778	0	1	N07022	1
258.6843234	4	64.67108086	60.31536468	120.5469166	3	0.895310137	249.615	415.5210084	0	1	N07022	1
37.2155227	3	12.40517423	6.873670991	26.96034847	1	0.768178749	394.807725	382.9	0	1	N07022	1
244.4026459	4	61.10066149	58.16852919	117.2760778	4	0.833345911	389.815425	305.3142077	0	1	N07022	1
17.88450973	1	17.88450973	17.88450973	17.88450973	0	0.926797833	74.8845	624.5925926	0	1	N07022	1
0.645	1	0.645	0.645	0.645	0	1	36.6102	624.5925926	0	1	N07022	1
0	0	0	0	0	0	0	48.674925	0	0	1	N07022	1
13.32367099	1	13.32367099	13.32367099	13.32367099	0	0.919791551	100.262025	378.4285714	0	1	N07022	1
0.645	1	0.645	0.645	0.645	0	1	102.758175	378.4285714	0	1	N07022	1
0	0	0	0	0	0	0	68.644125	0	0	1	N07022	1
42.10835495	3	14.03611832	5.694335495	33.56685171	0	0.782507747	153.92925	358.140625	0	1	N07022	1
0	0	0	0	0	0	0	77.38065	0	0	1	N07022	1
0	0	0	0	0	0	0	230.47785	0	0	1	N07022	1
0	0	0	0	0	0	0	193.451625	0	0	1	N07022	1
29.80751622	3	9.935838739	2.847167748	26.31534847	0	0.858810555	198.0279	515.2244898	0	1	N07022	1
24.3155227	3	8.105174234	0.645	23.0255227	0	0.966127687	208.428525	370.8709677	0	1	N07022	1
45.37919369	1	45.37919369	45.37919369	45.37919369	0	0.886930922	249.615	346.3770492	0	1	N07022	1
188.4362845	4	47.10907113	40.40810982	87.15555513	5	0.815088568	255.023325	270.5924528	0	1	N07022	1
176.291949	2	88.1459745	88.1459745	155.2931038	2	0.817702291	245.870775	295.8396624	0	1	N07022	1
146.1714263	4	36.54285658	20.54276135	104.4409036	2	0.886173655	241.710525	321.6958763	0	1	N07022	1
26.58251622	2	13.29125811	13.29125811	22.82318072	0	0.847607853	211.756725	452.8648649	0	1	N07022	1
38.88335495	2	19.44167748	19.44167748	35.12401946	0	0.870411716	230.47785	277.2363636	0	1	N07022	1
0.645	1	0.645	0.645	0.645	0	1	252.11115	1504	0	1	N07022	1
0	0	0	0	0	0	0	219.6612	0	0	1	N07022	1
71.17919369	2	35.58959685	35.58959685	44.10818072	0	0.8654004	262.9278	528.7102804	0	1	N07022	1
97.05188414	2	48.52594207	48.52594207	73.20587117	2	0.881591248	268.336125	407.0652174	0	1	N07022	1
211.0649879	2	105.532494	105.532494	129.1152715	11	0.911783749	252.527175	391.9059561	0	1	N07022	1
156.4455876	3	52.14852919	51.49720018	89.6897164	3	0.882092029	229.6458	333.7276786	0	1	N07022	1
9.564335495	2	4.782167748	4.782167748	8.919335495	0	0.714999991	387.7353	276.2941176	0	1	N07022	1
5.049335495	3	1.683111832	0.645	3.759335495	0	0.954487515	223.405425	843.75	0	1	N07022	1
98.54422613	3	32.84807538	24.60167748	59.66087117	5	0.825668274	257.9355	264.0979021	0	1	N07022	1
58.9510454	1	58.9510454	58.9510454	58.9510454	1	0.904411769	283.72905	322.1973684	0	1	N07022	1
24.9605227	2	12.48026135	12.48026135	24.3155227	0	0.947206256	321.1713	445.4117647	0	1	N07022	1
125.355936	4	31.33898401	28.8305227	60.93188414	0	0.828169859	292.04955	313.6898734	0	1	N07022	1
30.7655227	2	15.38276135	15.38276135	27.91835495	0	0.913677306	284.977125	424.3571429	0	1	N07022	1
12.30083874	2	6.150419369	6.150419369	6.495838739	0	0.975421274	278.73675	487.0952381	0	1	N07022	1
160.6744328	3	53.55814426	46.29136144	88.82338739	1	0.832535705	233.80605	406.1342593	0	1	N07022	1
92.11321315	2	46.05660658	46.05660658	91.46821315	1	0.822180961	255.855375	322.1578947	0	1	N07022	1
110.0435616	3	36.68118721	45.91352919	46.57751622	4	0.927614391	261.679725	264.8323699	0	1	N07022	1
25.78101297	2	12.89050649	12.89050649	18.90734198	0	0.864264023	264.5919	598.027027	0	1	N07022	1
47.69202595	3	15.89734198	13.85800649	33.18901946	0	0.857579111	230.47785	343.0307692	0	1	N07022	1
3.87	1	3.87	3.87	3.87	0	1	281.2329	256	0	1	N07022	1
5.049335495	1	5.049335495	5.049335495	5.049335495	0	0.872582932	261.2637	240.2222222	0	1	N07022	1
85.26639387	4	21.31659847	23.11326784	35.9255227	2	0.854330867	267.08805	360.4482759	0	1	N07022	1
8.652167748	2	4.326083874	4.326083874	6.072167748	0	0.973762471	297.8739	287.2	0	1	N07022	1
69.02286468	4	17.25571617	6.228670991	55.00835495	1	0.822644835	242.542575	358.245283	0	1	N07022	1
119.0166005	3	39.67220018	35.54769045	58.24121964	1	0.937575104	254.6073	389.1589404	0	1	N07022	1
46.93636144	2	23.46818072	23.46818072	34.96751622	0	0.838339221	292.04955	344.0793651	0	1	N07022	1
60.85919369	2	30.42959685	30.42959685	38.34901946	0	0.875593896	257.519475	447.5164835	0	1	N07022	1
15.68234198	3	5.227447327	6.606503243	6.606503243	0	0.942531437	289.137375	464.375	0	1	N07022	1
187.8561103	2	93.92805513	93.92805513	153.7549231	5	0.875476687	266.672025	339.6628352	0	1	N07022	1
62.46220018	4	15.61555004	16.51625811	28.78468396	0	0.755036579	272.08035	314.0232558	0	1	N07022	1
141.9235941	4	35.48089851	39.92910658	52.23387766	1	0.771827094	295.37775	299.8445596	0	1	N07022	1
194.8214587	3	64.94048625	46.02419369	140.3664263	1	0.881248567	464.2839	310.1730769	0	1	N07022	1
45.55468396	2	22.77734198	22.77734198	42.97468396	0	0.9066435	265.42395	258.6363636	0	1	N07022	1
3.114335495	1	3.114335495	3.114335495	3.114335495	0	0.9538409	378.166725	303.5	0	1	N07022	1
95.13587117	2	47.56793559	47.56793559	47.75685171	0	0.916315599	261.2637	353.5514706	0	1	N07022	1
66.97720018	5	13.39544004	14.23583874	19.17450973	0	0.891740003	262.9278	506.5	0	1	N07022	1
2.58	1	2.58	2.58	2.58	0	1	146.024775	352.375	0	1	N07022	1
65.53069694	1	65.53069694	65.53069694	65.53069694	1	0.903844034	449.723025	358.7894737	0	1	N07022	1
90.11338739	4	22.52834685	8.753338739	71.96170991	7	0.899024193	282.06495	357.9280576	0	1	N07022	1
142.7250973	3	47.57503243	31.78835495	92.56373585	1	0.904411055	290.801475	343.8994709	0	1	N07022	1
138.2290843	3	46.07636144	19.44167748	111.6465681	4	0.855717957	263.75985	369.7076923	0	1	N07022	1
15.83884523	2	7.919422613	7.919422613	9.988006486	0	0.93045812	261.679725	587.9166667	0	1	N07022	1
292.4914912	3	97.49716372	72.16405189	175.4825811	7	0.896676152	281.2329	329.8405797	0	1	N07022	1
110.4672326	3	36.82241087	39.7955227	45.80286468	2	0.794260052	326.579625	343.2531646	0	1	N07022	1
12.94583874	2	6.472919369	6.472919369	10.74367099	0	0.87949859	470.524275	571.9130435	0	1	N07022	1
118.4285616	3	39.47618721	25.02534847	92.75821315	2	0.775838344	314.098875	346.1987952	0	1	N07022	1
78.88121964	2	39.44060982	39.44060982	51.11936793	3	0.899910957	242.9586	376.4181818	0	1	N07022	1
8.274335495	2	4.137167748	4.137167748	5.427167748	0	0.953612267	366.93405	292.8	0	1	N07022	1
144.6600973	3	48.22003243	51.87503243	74.47688414	0	0.790015242	292.04955	449.6666667	0	1	N07022	1
87.91121964	2	43.95560982	43.95560982	52.89786468	3	0.849801515	260.847675	444.5772358	0	1	N07022	1
0	0	0	0	0	0	0	151.849125	0	0	1	N07022	1
130.8479295	2	65.42396477	65.42396477	94.49873585	2	0.826322217	298.70595	395.2060302	0	1	N07022	1
89.98373585	4	22.49593396	20.91110009	32.7005227	2	0.834757704	331.1559	405.7603306	0	1	N07022	1
28.56335495	1	28.56335495	28.56335495	28.56335495	0	0.858092477	280.40085	421.6578947	0	1	N07022	1
278.7520139	6	46.45866898	39.66193883	105.4447488	7	0.839215809	299.954025	356.8184143	0	1	N07022	1
30.56318072	5	6.112636144	3.114335495	22.02167748	0	0.893908796	195.947775	513.1304348	0	1	N07022	1
175.3339425	3	58.44464751	33.94468396	140.7442586	4	0.877847375	378.166725	309.593361	0	1	N07022	1
167.0785941	3	55.69286468	43.13118721	85.44188414	3	0.807138326	280.816875	281.0254237	0	1	N07022	1
34.43318072	5	6.886636144	6.873670991	13.96867099	0	0.924799957	423.097425	277.4482759	0	1	N07022	1
95.27338739	1	95.27338739	95.27338739	95.27338739	4	0.757220156	306.1944	481.5	0	1	N07022	1
71.8510454	3	23.95034847	33.76919369	33.94468396	0	0.764037347	273.328425	403.0206186	0	1	N07022	1
28.09384523	1	28.09384523	28.09384523	28.09384523	0	0.898106426	299.538	308.6666667	0	1	N07022	1
14.77017423	2	7.385087117	7.385087117	11.27800649	0	0.932538115	327.8277	245.9393939	0	1	N07022	1
51.60786468	1	51.60786468	51.60786468	51.60786468	0	0.821888474	304.114275	372.9142857	0	1	N07022	1
152.6214263	3	50.87380877	53.74520667	79.81237441	1	0.774460732	312.01875	341.6019417	0	1	N07022	1
59.12653568	2	29.56326784	29.56326784	49.78352919	2	0.895013726	369.014175	535.2235294	0	1	N07022	1
60.59202595	1	60.59202595	60.59202595	60.59202595	1	0.878473844	283.313025	271.7386364	0	1	N07022	1
243.6011427	3	81.2003809	97.74272288	134.1567423	6	0.869580807	362.357775	284.3461538	0	1	N07022	1
101.5478971	4	25.38697428	23.14568072	38.33003243	3	0.936662653	285.39315	370.3108108	0	1	N07022	1
39.30702595	2	19.65351297	19.65351297	22.39950973	1	0.942917297	318.259125	398.1186441	0	1	N07022	1
114.4937359	3	38.16457862	40.59702595	41.15034847	2	0.920085637	291.633525	247.9426752	0	1	N07022	1
270.6911427	4	67.67278568	45.51277757	166.9869166	9	0.838984432	341.1405	323.5809769	0	1	N07022	1
8.587341982	1	8.587341982	8.587341982	8.587341982	0	0.979561373	378.998775	431.6923077	0	1	N07022	1
4.404335495	1	4.404335495	4.404335495	4.404335495	0	0.935085737	309.938625	522.125	0	1	N07022	1
132.4699231	3	44.15664102	11.01083874	112.7610778	4	0.831204166	326.579625	318.4535519	0	1	N07022	1
12.07950973	2	6.039754865	6.039754865	11.43450973	0	0.951060574	405.20835	290.2941176	0	1	N07022	1
39.86034847	4	9.965087117	11.06617099	16.43800649	1	0.906747951	374.006475	365.6716418	0	1	N07022	1
99.16237441	3	33.0541248	27.67017423	44.90968396	2	0.908630059	339.060375	248.739726	0	1	N07022	1
49.94003243	2	24.97001622	24.97001622	49.29503243	0	0.723387029	468.44415	314.4347826	0	1	N07022	1
160.0294328	4	40.0073582	16.99526135	115.4059036	2	0.906956496	286.2252	420.2017937	0	1	N07022	1
121.2757294	3	40.42524312	38.44069694	70.80136144	1	0.8293214	346.548825	290.8	0	1	N07022	1
107.5094004	2	53.75470018	53.75470018	60.99670991	0	0.801951517	370.678275	423.4041096	0	1	N07022	1
33.29968396	4	8.324920991	6.873670991	16.06017423	0	0.925275615	315.762975	297.8888889	0	1	N07022	1
73.51887766	3	24.50629255	21.10950973	34.94852919	0	0.927882858	490.493475	352.6634615	0	1	N07022	1
50.80636144	1	50.80636144	50.80636144	50.80636144	2	0.888691902	490.9095	350.4666667	0	1	N07022	1
138.6907294	3	46.23024312	65.53069694	72.51503243	4	0.877094279	329.907825	275.4875622	0	1	N07022	1
119.2759036	3	39.75863453	39.19636144	44.26468396	0	0.838451058	368.59815	347.9444444	0	1	N07022	1
22.71251622	2	11.35625811	11.35625811	22.06751622	0	0.865030613	438.49035	627.6764706	0	1	N07022	1
10.09867099	2	5.049335495	5.049335495	5.961503243	0	0.913984498	522.943425	505	0	1	N07022	1
12.72450973	2	6.362254865	6.362254865	8.965174234	0	0.914520775	383.991075	224.4285714	0	1	N07022	1
68.95803892	3	22.98601297	12.56800649	44.1998582	2	0.807135081	470.524275	277.09	0	1	N07022	1
0	0	0	0	0	0	0	479.2608	0	0	1	N07022	1
22.82318072	2	11.41159036	11.41159036	15.03734198	0	0.831229584	291.2175	591.53125	0	1	N07022	1
0	0	0	0	0	0	0	201.3561	0	0	1	N07022	1
19.86534847	1	19.86534847	19.86534847	19.86534847	0	0.934604937	359.029575	472	0	1	N07022	1
53.93968396	5	10.78793679	10.63300649	22.24300649	1	0.939104606	421.84935	519.8588235	0	1	N07022	1
0	0	0	0	0	0	0	20.385225	0	0	1	N07022	1
71.53803892	4	17.88450973	2.847167748	65.19870342	3	0.808044309	59.9076	508.9223301	0	1	N07022	1
292.6669814	2	146.3334907	146.3334907	289.4419814	9	0.881882907	24.12945	249.4128878	0	1	N07022	1
16.97234198	1	16.97234198	16.97234198	16.97234198	1	0.93973843	98.597925	444.0357143	0	1	N07022	1
0	0	0	0	0	0	0	38.2743	0	0	1	N07022	1
0	0	0	0	0	0	0	42.018525	0	0	1	N07022	1
0.645	1	0.645	0.645	0.645	0	1	52.835175	0	0	1	N07022	1
0	0	0	0	0	0	0	58.659525	0	0	1	N07022	1
6.984335495	4	1.746083874	1.6125	3.114335495	0	0.979417523	79.460775	434.5625	0	1	N07022	1
51.60786468	2	25.80393234	25.80393234	45.53569694	0	0.910257225	111.4947	459.2957746	0	1	N07022	1
199.9735941	2	99.98679703	99.98679703	139.3815681	2	0.886069275	51.171075	269.7067138	0	1	N07022	1
0	0	0	0	0	0	0	51.171075	0	0	1	N07022	1
0	0	0	0	0	0	0	159.7536	0	0	1	N07022	1
5.049335495	2	2.524667748	2.524667748	4.404335495	0	0.943377857	165.993975	1175.727273	0	1	N07022	1
43.37936793	2	21.68968396	21.68968396	42.73436793	0	0.838688889	96.5178	446.4912281	0	1	N07022	1
0.645	1	0.645	0.645	0.645	0	1	112.742775	446.4912281	0	1	N07022	1
9.297167748	4	2.324291937	1.6125	5.427167748	0	0.890159691	113.1588	834.9411765	0	1	N07022	1
103.2805551	8	12.91006939	6.661835495	47.84852919	2	0.887365731	141.032475	657.5121951	0	1	N07022	1
208.4122975	3	69.47076583	36.5705227	144.0150973	6	0.932875485	109.8306	359.3630137	0	1	N07022	1
21.15534847	1	21.15534847	21.15534847	21.15534847	0	0.919380737	118.567125	756.6129032	0	1	N07022	1
96.81156811	2	48.40578405	48.40578405	94.23156811	0	0.835685226	232.557975	371.7936508	0	1	N07022	1
0.645	1	0.645	0.645	0.645	0	1	179.306775	268	0	1	N07022	1
45.93251622	2	22.96625811	22.96625811	39.97101297	0	0.939250787	161.4177	313.7352941	0	1	N07022	1
0	0	0	0	0	0	0	116.070975	0	0	1	N07022	1
241.7119814	2	120.8559907	120.8559907	190.4171232	2	0.870970502	252.9432	231.1189024	0	1	N07022	1
10.36583874	1	10.36583874	10.36583874	10.36583874	0	0.873520352	181.3869	285.0666667	0	1	N07022	1
0.645	1	0.645	0.645	0.645	0	1	168.490125	2057	0	1	N07022	1
20.77751622	3	6.925838739	7.030174234	10.25517423	0	0.959701031	80.292825	816.84375	0	1	N07022	1
37.41786468	2	18.70893234	18.70893234	36.77286468	0	0.938266661	153.92925	949.9230769	0	1	N07022	1
102.1928971	3	34.06429904	20.24318072	63.90870342	0	0.795721595	123.559425	363.6	0	1	N07022	1
118.6119166	2	59.30595829	59.30595829	65.19870342	2	0.888887306	284.5611	447.9325153	0	1	N07022	1
76.58737441	3	25.5291248	7.896503243	68.04587117	0	0.302446325	121.4793	534.7238095	0	1	N07022	1
103.1698906	3	34.38996354	49.13852919	53.38636144	2	0.896057075	136.872225	381.5862069	0	1	N07022	1
41.7305227	2	20.86526135	20.86526135	41.0855227	3	0.893198236	127.719675	457.6212121	0	1	N07022	1
71.6297164	3	23.87657213	23.62468396	46.71503243	3	0.946875063	153.513225	519.5631068	0	1	N07022	1
264.840304	3	88.28010132	119.4513939	128.0387359	10	0.89499129	233.80605	290.2576531	0	1	N07022	1
48.53936793	3	16.17978931	14.12517423	25.07118721	1	0.937108341	170.57025	367.7058824	0	1	N07022	1
49.34087117	2	24.67043559	24.67043559	36.12786468	1	0.924720931	248.78295	434.2923077	0	1	N07022	1
17.99517423	2	8.997587117	8.997587117	17.35017423	0	0.915328562	133.96005	1210.178571	0	1	N07022	1
82.43821315	4	20.60955329	14.94959685	51.89401946	1	0.937621868	175.56255	422.7666667	0	1	N07022	1
39.35286468	1	39.35286468	39.35286468	39.35286468	1	0.970857166	91.941525	781.9245283	0	1	N07022	1
186.9897813	3	62.32992709	7.140838739	175.5552715	1	0.562093658	147.688875	234.9370079	0	1	N07022	1
74.49587117	2	37.24793559	37.24793559	66.59936793	2	0.932895533	130.63185	388.0825688	0	1	N07022	1
151.7930714	5	30.35861427	5.316503243	90.08653568	4	0.906340893	235.886175	298.840708	0	1	N07022	1
81.05653568	3	27.01884523	15.08318072	51.51618721	1	0.877417472	190.955475	346.1869919	0	1	N07022	1
58.90520667	4	14.72630167	13.48017423	31.2998582	0	0.750333943	200.108025	424.373494	0	1	N07022	1
82.1710454	4	20.54276135	21.91101297	30.71968396	0	0.899462287	163.497825	338.622807	0	1	N07022	1
74.63338739	2	37.31669369	37.31669369	44.02436793	0	0.742711425	156.009375	553.6938776	0	1	N07022	1
315.0095301	6	52.50158835	26.77143234	153.4687683	8	0.906251511	218.82915	353.3123596	0	1	N07022	1
50.36370342	2	25.18185171	25.18185171	48.80653568	0	0.898048223	178.89075	320.5606061	0	1	N07022	1
53.74520667	4	13.43630167	15.17092586	22.75835495	0	0.952815914	214.252875	501.6666667	0	1	N07022	1
152.022265	2	76.01113252	76.01113252	102.6624068	2	0.877623992	180.55485	429.6878049	0	1	N07022	1
24.22384523	4	6.055961306	4.137167748	15.30450973	1	0.940524082	231.725925	301.7037037	0	1	N07022	1
20.88818072	1	20.88818072	20.88818072	20.88818072	0	0.915649294	140.61645	1066.941176	0	1	N07022	1
279.4886913	3	93.16289712	54.01237441	217.8011427	15	0.907979722	157.673475	306.5125628	0	1	N07022	1
77.70188414	3	25.90062805	16.86167748	49.29503243	0	0.874265132	223.82145	499.1538462	0	1	N07022	1
258.1231362	3	86.0410454	100.1203809	110.3297164	7	0.897787456	149.352975	285.4623656	0	1	N07022	1
20.08667748	1	20.08667748	20.08667748	20.08667748	1	0.94032944	243.374625	484.03125	0	1	N07022	1
38.33003243	3	12.77667748	8.85450973	25.18185171	1	0.957027108	169.7382	650.1	0	1	N07022	1
182.8984523	2	91.44922613	91.44922613	165.6131038	2	0.920957601	211.756725	372.6816327	0	1	N07022	1
139.767265	2	69.88363252	69.88363252	121.9934198	3	0.889984555	106.5024	516.3743316	0	1	N07022	1
234.8572975	4	58.71432437	10.49942261	210.7441168	4	0.867907121	216.749025	295.0454545	0	1	N07022	1
1.29	2	0.645	0.645	0.645	0	1	270.832275	1236.25	0	1	N07022	1
20.84234198	1	20.84234198	20.84234198	20.84234198	0	0.752739587	155.59335	633.9090909	0	1	N07022	1
23.6705227	1	23.6705227	23.6705227	23.6705227	0	0.959311071	202.18815	437.4482759	0	1	N07022	1
180.9366005	4	45.23415013	29.46209685	112.7800649	7	0.911291819	182.21895	383.0451128	0	1	N07022	1
24.06734198	3	8.022447327	8.808670991	14.61367099	0	0.9406939	150.185025	706.3333333	0	1	N07022	1
131.1989101	2	65.59945504	65.59945504	120.9437359	4	0.870968537	108.582525	340.5217391	0	1	N07022	1
151.7740843	4	37.94352108	25.1130936	88.49139387	0	0.820597597	195.53175	295.569378	0	1	N07022	1
427.789595	4	106.9473987	81.75130676	261.7069814	5	0.904380754	169.7382	339.6972318	0	1	N07022	1
114.2075811	4	28.55189527	29.88576784	44.93653568	2	0.900933979	178.89075	422.2857143	0	1	N07022	1
60.99670991	3	20.33223664	19.75468396	27.00618721	0	0.920283298	163.0818	397.9512195	0	1	N07022	1
52.72237441	2	26.36118721	26.36118721	28.34202595	0	0.915227894	183.467025	357.0285714	0	1	N07022	1
10.2093355	2	5.104667748	5.104667748	7.629335495	0	0.960173674	111.078675	864.3684211	0	1	N07022	1
24.3155227	2	12.15776135	12.15776135	14.70534847	0	0.956710602	111.078675	770.2941176	0	1	N07022	1
98.0747164	4	24.5186791	21.27550649	48.27220018	0	0.90450879	178.0587	514.4379562	0	1	N07022	1
162.5635941	4	40.64089851	32.98667748	93.4759036	8	0.935993648	232.974	478.3305439	0	1	N07022	1
2.469335495	1	2.469335495	2.469335495	2.469335495	0	1	242.12655	373.8	0	1	N07022	1
147.9689101	2	73.98445504	73.98445504	126.1037359	8	0.919616377	159.337575	489.7072072	0	1	N07022	1
263.550304	3	87.85010132	84.90754865	122.8328971	9	0.87397487	193.86765	350.7207447	0	1	N07022	1
17.23950973	3	5.746503243	4.782167748	11.81234198	0	0.943106537	173.482425	677.3448276	0	1	N07022	1
20.08667748	1	20.08667748	20.08667748	20.08667748	0	0.869458985	146.024775	1152.066667	0	1	N07022	1
78.34688414	2	39.17344207	39.17344207	59.01587117	0	0.822127527	186.795225	346.5904762	0	1	N07022	1
41.6198582	2	20.8099291	20.8099291	40.3298582	0	0.904466685	112.742775	574.6166667	0	1	N07022	1
279.072885	4	69.76822126	58.00646477	159.94562	4	0.929587425	164.7459	306.2093664	0	1	N07022	1
122.8977229	3	40.96590763	31.9448582	90.30786468	1	0.915793105	285.809175	330.2742857	0	1	N07022	1
342.2180593	5	68.44361186	28.89534847	258.4898461	11	0.895109094	195.947775	284.2058824	0	1	N07022	1
70.33185171	2	35.16592586	35.16592586	42.01667748	3	0.936457527	250.44705	341.7079646	0	1	N07022	1
77.96905189	2	38.98452595	38.98452595	57.88237441	0	0.814181193	244.6227	342.5436893	0	1	N07022	1
164.1397488	4	41.03493721	39.85085495	73.53786468	7	0.908341734	210.092625	513.4526749	0	1	N07022	1
0.645	1	0.645	0.645	0.645	0	1	230.893875	977	0	1	N07022	1
12.99167748	4	3.247919369	1.423583874	9.49950973	0	0.977537456	120.231225	581.2222222	0	1	N07022	1
68.46954216	2	34.23477108	34.23477108	63.68737441	1	0.913452749	117.31905	547.3854167	0	1	N07022	1
53.82901946	1	53.82901946	53.82901946	53.82901946	1	0.900042323	369.4302	270.1518987	0	1	N07022	1
87.0259036	2	43.5129518	43.5129518	53.74520667	3	0.92380187	189.291375	578.7264957	0	1	N07022	1
21.22017423	2	10.61008712	10.61008712	15.25867099	0	0.933473182	158.0895	582.4571429	0	1	N07022	1
8.163670991	1	8.163670991	8.163670991	8.163670991	0	0.929956953	372.342375	552.5384615	0	1	N07022	1
368.9570787	4	92.23926968	96.97756486	156.1594328	6	0.841222415	242.542575	399.1693227	0	1	N07022	1
199.1609685	4	49.79024212	39.24220018	119.1194004	2	0.772845907	190.955475	313.1933086	0	1	N07022	1
56.07702595	2	28.03851297	28.03851297	32.07450973	2	0.912619052	215.916975	375.797619	0	1	N07022	1
27.27335495	2	13.63667748	13.63667748	21.42251622	0	0.922716941	178.0587	668.7692308	0	1	N07022	1
57.30220018	3	19.10073339	10.63300649	37.70401946	0	0.728436546	160.169625	686.9879518	0	1	N07022	1
390.5282335	3	130.1760778	169.0135941	220.8696395	8	0.843090784	231.3099	336.0480591	0	1	N07022	1
66.62621964	2	33.31310982	33.31310982	52.12321315	1	0.92846673	120.231225	623.8205128	0	1	N07022	1
42.15419369	4	10.53854842	10.19984198	17.23950973	0	0.929891721	195.947775	674.7538462	0	1	N07022	1
199.3285941	4	49.83214851	47.61377432	102.5438777	8	0.886771735	202.604175	449.0066225	0	1	N07022	1
206.4962845	4	51.62407113	39.84136144	119.9398906	6	0.890703693	359.861625	289.9695946	0	1	N07022	1
206.9199555	5	41.3839911	16.59450973	106.8644004	4	0.878507013	323.66745	329.2708333	0	1	N07022	1
39.0398582	5	7.80797164	4.938670991	20.08667748	0	0.937645002	260.43165	406.2142857	0	1	N07022	1
0	0	0	0	0	0	0	195.53175	0	0	1	N07022	1
234.6091168	2	117.3045584	117.3045584	205.8702715	4	0.877117803	225.48555	345.4542773	0	1	N07022	1
90.75838739	5	18.15167748	18.90734198	37.59335495	2	0.842790418	287.473275	402.7555556	0	1	N07022	1
48.60419369	2	24.30209685	24.30209685	36.79185171	1	0.912130291	217.16505	288.8053097	0	1	N07022	1
79.35072937	3	26.45024312	12.88101297	55.34821315	0	0.895990982	188.459325	534.2831858	0	1	N07022	1
87.35789712	2	43.67894856	43.67894856	74.30139387	0	0.916986659	233.80605	362.0932203	0	1	N07022	1
225.8462845	3	75.28209483	47.31419369	154.9074068	8	0.909918728	199.692	368.4778761	0	1	N07022	1
26.51769045	1	26.51769045	26.51769045	26.51769045	0	0.936044851	214.6689	471.5757576	0	1	N07022	1
234.0368072	3	78.01226907	42.3755227	158.3616005	5	0.886696152	181.3869	372.9327217	0	1	N07022	1
65.97335495	2	32.98667748	32.98667748	65.32835495	0	0.919857123	179.7228	510.9793814	0	1	N07022	1
263.8901622	2	131.9450811	131.9450811	157.6976135	6	0.858268317	123.1434	371.132964	0	1	N07022	1
14.92667748	2	7.463338739	7.463338739	8.587341982	0	0.963083364	123.559425	1025.166667	0	1	N07022	1
0	0	0	0	0	0	0	289.969425	0	0	1	N07022	1
264.9319814	3	88.31066048	43.64653568	189.6994328	3	0.898290149	247.534875	309.2251309	0	1	N07022	1
328.4897043	4	82.12242608	31.54410658	252.9899879	6	0.804120622	190.53945	352.9061135	0	1	N07022	1
43.26870342	2	21.63435171	21.63435171	30.6548582	0	0.933263558	227.565675	455.9107143	0	1	N07022	1
95.54055513	3	31.84685171	22.33468396	59.45852919	1	0.810700453	194.283675	601.5912409	0	1	N07022	1
43.13118721	3	14.3770624	15.83884523	18.5943355	0	0.944171626	335.31615	394.238806	0	1	N07022	1
47.78370342	3	15.92790114	17.28534847	17.61734198	0	0.947633654	254.6073	709.8	0	1	N07022	1
58.97003243	3	19.65667748	17.19367099	24.69335495	0	0.930192523	257.9355	378.9012346	0	1	N07022	1
123.4130714	4	30.85326784	10.04333874	102.6813939	9	0.820160593	159.7536	403.8663102	0	1	N07022	1
244.3109685	5	48.86219369	28.20450973	126.2602391	9	0.868972027	232.557975	380.162465	0	1	N07022	1
27.65118721	3	9.217062402	9.075838739	14.54884523	0	0.915585134	265.42395	332.027027	0	1	N07022	1
94.94139387	4	23.73534847	22.95676459	48.38286468	1	0.670517991	250.44705	491.0757576	0	1	N07022	1
90.75838739	3	30.2527958	30.92202595	35.54769045	0	0.924360974	251.2791	342.890625	0	1	N07022	1
123.2565681	3	41.0855227	17.70901946	104.2575486	3	0.909890335	176.810625	331.2282609	0	1	N07022	1
114.0890519	4	28.52226297	32.71001622	46.19968396	4	0.916065428	234.6381	478.8514286	0	1	N07022	1
1.29	1	1.29	1.29	1.29	0	1	290.801475	228.5	0	1	N07022	1
44.89069694	5	8.978139387	0.645	26.51769045	0	0.932395432	274.160475	907.1666667	0	1	N07022	1
106.9482132	6	17.82470219	12.19017423	60.01185171	2	0.928212479	391.0635	335.5220126	0	1	N07022	1
19.70884523	2	9.854422613	9.854422613	17.50667748	0	0.88490861	284.5611	498.4482759	0	1	N07022	1
121.4970584	5	24.29941168	11.12150324	83.9953809	4	0.886086857	135.208125	472.1774194	0	1	N07022	1
95.87254865	3	31.95751622	30.83034847	36.5705227	0	0.888606555	296.2098	342.6277372	0	1	N07022	1
131.8897488	4	32.97243721	39.66193883	47.13870342	4	0.886054279	282.897	327.7142857	0	1	N07022	1
104.6622326	2	52.33111631	52.33111631	81.14821315	0	0.903486043	298.70595	339.9225352	0	1	N07022	1
361.2897692	3	120.4299231	17.01818072	337.0200852	11	0.840505662	226.3176	419.2176591	0	1	N07022	1
82.64055513	2	41.32027757	41.32027757	76.1447164	2	0.955490556	377.7507	337.0350877	0	1	N07022	1
98.23121964	2	49.11560982	49.11560982	59.72569694	3	0.857811727	205.932375	367.8521127	0	1	N07022	1
91.38440036	1	91.38440036	91.38440036	91.38440036	2	0.910164908	515.454975	246.1735537	0	1	N07022	1
88.75856162	2	44.37928081	44.37928081	87.46856162	1	0.865938042	144.7767	503.1428571	0	1	N07022	1
290.7477108	5	58.14954216	41.88702595	150.91562	6	0.922709273	337.8123	509.2010178	0	1	N07022	1
82.28170991	2	41.14085495	41.14085495	46.8905227	0	0.894092161	372.7584	370.5304348	0	1	N07022	1
0	0	0	0	0	0	0	387.7353	0	0	1	N07022	1
161.033278	4	40.2583195	42.68852919	70.3397164	5	0.845565003	297.457875	534.7256637	0	1	N07022	1
85.88454216	4	21.47113554	19.49700973	38.57034847	1	0.927699016	363.60585	340.5038168	0	1	N07022	1
99.07856162	3	33.02618721	43.33352919	54.45503243	4	0.852167714	341.97255	327.4825175	0	1	N07022	1
30.40667748	1	30.40667748	30.40667748	30.40667748	0	0.928153043	157.25745	189.0454545	0	1	N07022	1
359.5682335	6	59.92803892	51.77386144	128.9777553	20	0.90800746	413.944875	341.7613636	0	1	N07022	1
56.05803892	2	28.02901946	28.02901946	30.02884523	0	0.931703479	73.636425	269.9892473	0	1	N07022	1
115.2225486	3	38.40751622	0.645	113.9325486	3	0.924251237	204.268275	497.75	0	1	N07022	1
0	0	0	0	0	0	0	40.77045	0	0	1	N07022	1
9.453670991	1	9.453670991	9.453670991	9.453670991	0	0.886957036	182.634975	535.8125	0	1	N07022	1
0	0	0	0	0	0	0	41.186475	0	0	1	N07022	1
0	0	0	0	0	0	0	41.186475	0	0	1	N07022	1
30.62800649	1	30.62800649	30.62800649	30.62800649	2	0.961865101	91.5255	476.3518519	0	1	N07022	1
0	0	0	0	0	0	0	43.2666	0	0	1	N07022	1
51.32170991	2	25.66085495	25.66085495	50.67670991	1	0.933018883	82.788975	426.5454545	0	1	N07022	1
4.404335495	1	4.404335495	4.404335495	4.404335495	0	0.935085737	48.674925	558.2857143	0	1	N07022	1
0	0	0	0	0	0	0	49.09095	0	0	1	N07022	1
256.2876784	1	256.2876784	256.2876784	256.2876784	6	0.89025189	117.735075	286.1085044	0	1	N07022	1
77.32405189	1	77.32405189	77.32405189	77.32405189	3	0.918361593	64.483875	384.2522523	0	1	N07022	1
16.81583874	3	5.60527958	0.645	15.52583874	0	0.828545858	86.949225	405.625	0	1	N07022	1
59.01587117	1	59.01587117	59.01587117	59.01587117	3	0.941548863	94.8537	341.5238095	0	1	N07022	1
72.4960454	1	72.4960454	72.4960454	72.4960454	2	0.879657326	140.200425	329.0582524	0	1	N07022	1
53.85587117	3	17.95195706	19.22034847	33.9905227	0	0.931522406	185.963175	465.1621622	0	1	N07022	1
25.18185171	2	12.59092586	12.59092586	19.37685171	0	0.968270971	173.89845	240.6285714	0	1	N07022	1
26.8955227	3	8.965174234	0.645	25.6055227	0	0.833717592	163.0818	573.7647059	0	1	N07022	1
107.9520584	2	53.97602919	53.97602919	72.78220018	3	0.87275822	170.986275	344.8104575	0	1	N07022	1
21.59800649	2	10.79900324	10.79900324	14.99150324	0	0.942736584	179.306775	496.4722222	0	1	N07022	1
22.55601297	3	7.518670991	10.52234198	11.38867099	0	0.942117519	152.681175	515.9444444	0	1	N07022	1
29.91818072	4	7.47954518	1.879667748	25.51384523	0	0.908603786	383.159025	546.2083333	0	1	N07022	1
117.2760778	4	29.31901946	33.0230227	50.58503243	1	0.810177176	185.963175	306.5925926	0	1	N07022	1
47.31419369	3	15.7713979	4.515	41.24202595	0	0.89174441	288.305325	383.7971014	0	1	N07022	1
0	0	0	0	0	0	0	96.933825	0	0	1	N07022	1
0	0	0	0	0	0	0	99.01395	0	0	1	N07022	1
128.9509036	2	64.4754518	64.4754518	123.1000649	6	0.838204078	228.397725	287.4414894	0	1	N07022	1
97.38387766	2	48.69193883	48.69193883	62.79419369	2	0.901324744	186.3792	237.2708333	0	1	N07022	1
54.34436793	3	18.11478931	16.54867099	21.95685171	0	0.913205001	216.333	471.5135135	0	1	N07022	1
11.65583874	1	11.65583874	11.65583874	11.65583874	0	0.930293023	171.818325	198.5555556	0	1	N07022	1
82.43821315	3	27.47940438	27.11685171	43.93269045	1	0.91146077	180.138825	297.9827586	0	1	N07022	1
94.49087117	2	47.24543559	47.24543559	49.95901946	3	0.915651004	220.49325	406.2307692	0	1	N07022	1
259.3483104	2	129.6741552	129.6741552	167.1702715	4	0.915494908	200.52405	262.2352941	0	1	N07022	1
85.19370342	3	28.39790114	36.4598582	39.05884523	1	0.835972233	205.932375	401.4609375	0	1	N07022	1
121.1460778	2	60.57303892	60.57303892	114.8067423	6	0.908421348	181.3869	366.3314286	0	1	N07022	1
375.2348461	6	62.53914102	31.36468396	229.422265	10	0.880256832	184.7151	316.0550459	0	1	N07022	1
49.91318072	2	24.95659036	24.95659036	40.57017423	1	0.937050789	161.001675	484.1794872	0	1	N07022	1
85.22055513	2	42.61027757	42.61027757	64.97737441	1	0.825278541	257.519475	313.4957265	0	1	N07022	1
56.76786468	5	11.35357294	5.805	32.16618721	0	0.918325618	222.573375	360.0128205	0	1	N07022	1
235.2809685	5	47.05619369	45.75702595	107.3070584	5	0.838602196	204.6843	266.8685015	0	1	N07022	1
164.9681038	2	82.48405189	82.48405189	94.87656811	1	0.83625775	177.642675	256.536036	0	1	N07022	1
129.5310778	3	43.17702595	35.61251622	69.53821315	5	0.928459214	218.82915	261.1147541	0	1	N07022	1
79.34286468	1	79.34286468	79.34286468	79.34286468	1	0.927854812	171.4023	335.6347826	0	1	N07022	1
299.7050204	2	149.8525102	149.8525102	182.2266005	6	0.911363434	186.3792	293.364532	0	1	N07022	1
118.7874068	4	29.69685171	18.11926459	74.91954216	2	0.908080422	167.24205	368.6424242	0	1	N07022	1
190.26062	2	95.13031	95.13031	161.2087683	3	0.887657126	112.742775	435.4396887	0	1	N07022	1
76.94621964	3	25.64873988	13.32367099	59.86321315	2	0.850551724	170.986275	419.4732143	0	1	N07022	1
51.00870342	3	17.00290114	9.075838739	37.52852919	0	0.603233874	140.61645	388.0833333	0	1	N07022	1
55.45887766	2	27.72943883	27.72943883	48.47454216	0	0.930271058	196.779825	431.9166667	0	1	N07022	1
194.6839425	4	48.67098563	49.27211306	94.8497164	7	0.904559603	114.8229	320.0821429	0	1	N07022	1
110.3185941	3	36.77286468	41.06653568	59.42055513	0	0.940807395	181.3869	451.8	0	1	N07022	1
39.6848582	2	19.8424291	19.8424291	26.69318072	0	0.780323443	263.75985	560.2105263	0	1	N07022	1
155.7547488	4	38.93868721	28.73884523	87.80055513	4	0.850757595	250.863075	298.7955556	0	1	N07022	1
146.4117423	3	48.80391411	21.33083874	118.5850649	4	0.898387958	202.18815	240.2180095	0	1	N07022	1
54.03136144	4	13.50784036	9.398338739	33.94468396	3	0.91872504	194.6997	264.0879121	0	1	N07022	1
110.5130714	3	36.83769045	38.72685171	64.0003809	3	0.901247093	182.21895	422.9453552	0	1	N07022	1
161.9834198	2	80.99170991	80.99170991	89.42254865	5	0.896411612	185.54715	358.6609442	0	1	N07022	1
213.6371232	3	71.21237441	34.12017423	178.871949	8	0.922917448	239.214375	341.9705882	0	1	N07022	1
292.0678202	3	97.35594006	132.6454133	141.3165681	12	0.91445265	202.18815	290.42723	0	1	N07022	1
137.7058712	3	45.90195706	16.17083874	111.9248582	2	0.947789185	182.21895	308.7607656	0	1	N07022	1
81.01856162	3	27.00618721	14.92667748	52.98954216	0	0.912631708	142.696575	673.6698113	0	1	N07022	1
504.0908146	4	126.0227036	116.7093295	207.2061103	6	0.852281939	194.6997	245.749634	0	1	N07022	1
69.0497164	2	34.5248582	34.5248582	55.19170991	1	0.803161203	307.8585	273.7717391	0	1	N07022	1
87.17454216	2	43.58727108	43.58727108	57.25636144	1	0.85811948	225.48555	337.1774194	0	1	N07022	1
86.55639387	2	43.27819694	43.27819694	65.77887766	3	0.862679761	230.47785	382.1056911	0	1	N07022	1
35.12401946	2	17.56200973	17.56200973	28.67401946	0	0.867152852	252.11115	309.2368421	0	1	N07022	1
107.8413939	4	26.96034847	23.76776135	53.81003243	4	0.868512842	185.54715	223.8717949	0	1	N07022	1
67.51153568	3	22.50384523	15.88468396	47.75685171	0	0.935864492	119.8152	468.4536082	0	1	N07022	1
294.0106849	2	147.0053424	147.0053424	242.043975	8	0.897792771	241.2945	343.8532338	0	1	N07022	1
0.645	1	0.645	0.645	0.645	0	1	337.396275	355.5	0	1	N07022	1
77.32405189	3	25.77468396	16.90751622	54.45503243	1	0.906096025	301.618125	403.2568807	0	1	N07022	1
43.88685171	5	8.777370342	8.163670991	15.52583874	0	0.926577155	146.856825	512.4459459	0	1	N07022	1
214.0418072	4	53.5104518	31.0880227	138.1184198	5	0.820617511	173.89845	292.0236486	0	1	N07022	1
160.6744328	4	40.1686082	34.12410658	89.57905189	5	0.874157677	207.18045	417.3862661	0	1	N07022	1
68.5153809	3	22.8384603	24.71234198	29.78852919	1	0.943232484	245.038725	376.0598291	0	1	N07022	1
35.37220018	1	35.37220018	35.37220018	35.37220018	0	0.952304943	279.152775	436.7727273	0	1	N07022	1
184.3639425	5	36.8727885	22.44534847	79.25905189	3	0.922062059	123.1434	527.3307985	0	1	N07022	1
100.4982132	2	50.24910658	50.24910658	69.29003243	1	0.919072931	213.83685	546.3006993	0	1	N07022	1
161.1819166	5	32.23638332	22.28884523	74.78202595	7	0.927917514	224.6535	313.8541667	0	1	N07022	1
75.85069694	3	25.28356565	7.785838739	61.19118721	4	0.938420129	199.275975	516.214876	0	1	N07022	1
90.71254865	4	22.67813716	20.51984198	32.23101297	0	0.91931953	260.847675	745.6056338	0	1	N07022	1
87.66303892	2	43.83151946	43.83151946	62.21401946	0	0.923881978	269.5842	409.4920635	0	1	N07022	1
33.25384523	2	16.62692261	16.62692261	21.33083874	0	0.936938361	279.152775	489.8627451	0	1	N07022	1
129.7065681	3	43.2355227	42.21901946	81.63670991	2	0.904325216	233.80605	473.7433155	0	1	N07022	1
103.3263939	4	25.83159847	25.53676459	36.41401946	3	0.931172974	231.725925	398.4768212	0	1	N07022	1
0.645	1	0.645	0.645	0.645	0	1	245.870775	983	0	1	N07022	1
71.4005227	3	23.80017423	18.37300649	52.38251622	0	0.916249982	284.5611	589.3063063	0	1	N07022	1
33.29968396	3	11.09989465	6.606503243	22.02167748	2	0.938740908	247.9509	467.2909091	0	1	N07022	1
54.83286468	2	27.41643234	27.41643234	46.93636144	0	0.749448268	210.924675	415.0263158	0	1	N07022	1
76.60636144	3	25.53545381	10.74367099	65.21769045	1	0.886864969	272.08035	348.6283186	0	1	N07022	1
312.8990398	4	78.22475995	51.70903568	195.622962	7	0.90911516	236.718225	333.1778291	0	1	N07022	1
135.0957618	3	45.0319206	24.42618721	107.5552391	2	0.905156912	278.73675	486.298913	0	1	N07022	1
456.9710982	3	152.3236994	132.2217423	231.8804782	14	0.841314066	327.8277	216.3068702	0	1	N07022	1
427.7169045	4	106.9292261	52.56193883	301.4376784	21	0.902585791	254.6073	372.9104478	0	1	N07022	1
132.4240843	1	132.4240843	132.4240843	132.4240843	0	0.860620861	195.947775	177.2685714	0	1	N07022	1
148.2059685	2	74.10298423	74.10298423	102.4679295	2	0.934006172	239.6304	349.3882979	0	1	N07022	1
117.9669166	4	29.49172914	29.90868721	55.94737441	2	0.928106031	127.719675	465.3125	0	1	N07022	1
397.4588656	5	79.49177312	66.31321315	144.2744004	11	0.882412258	211.3407	234.6649123	0	1	N07022	1
93.05223261	5	18.61044652	13.90384523	63.57670991	5	0.933433456	282.06495	482.6564885	0	1	N07022	1
128.5540843	2	64.27704216	64.27704216	108.5780714	3	0.915130429	228.397725	299.3092784	0	1	N07022	1
80.21705838	2	40.10852919	40.10852919	67.38188414	0	0.901864682	257.9355	289.9266055	0	1	N07022	1
128.9967423	5	25.79934847	20.46450973	46.82569694	0	0.820624744	200.108025	579.3666667	0	1	N07022	1
259.9474717	3	86.64915724	6.072167748	250.7609685	4	0.79687247	399.800025	256.9203297	0	1	N07022	1
108.6808712	3	36.22695706	43.26083874	50.42852919	3	0.89974298	293.297625	349.5470588	0	1	N07022	1
130.3325811	4	32.58314527	35.35877432	39.57419369	0	0.862899236	329.4918	664.7653631	0	1	N07022	1
199.8249555	4	49.95623887	34.5248582	115.2035616	8	0.880432921	277.488675	418.5559441	0	1	N07022	1
172.5057618	3	57.5019206	67.55737441	77.34303892	9	0.915443363	200.108025	437.4612403	0	1	N07022	1
202.3591168	4	50.58977919	52.66310982	68.89321315	6	0.882854303	244.206675	274.7216495	0	1	N07022	1
322.2800204	4	80.57000509	42.49961306	225.4684523	8	0.886770497	298.289925	322.9021739	0	1	N07022	1
204.3399555	3	68.1133185	20.77751622	182.9174393	6	0.832947279	252.527175	265.0280702	0	1	N07022	1
397.8255755	4	99.45639387	90.18770667	191.7798137	10	0.90399399	258.351525	323.3174603	0	1	N07022	1
23.68950973	1	23.68950973	23.68950973	23.68950973	0	0.898924288	348.62895	302.0285714	0	1	N07022	1
81.5260454	4	20.38151135	17.71851297	36.90251622	1	0.907192295	157.673475	706.5641026	0	1	N07022	1
74.67922613	4	18.66980653	14.52592586	44.33737441	0	0.585920464	180.138825	467.1568627	0	1	N07022	1
140.4233874	4	35.10584685	33.84351297	68.86636144	0	0.926078662	213.0048	368.0242718	0	1	N07022	1
105.7957294	2	52.89786468	52.89786468	63.68737441	3	0.894235254	272.08035	401.8344371	0	1	N07022	1
235.9639425	3	78.65464751	34.65450973	200.6644328	1	0.827112514	152.26515	240.0030211	0	1	N07022	1
129.7713939	3	43.25713129	51.71852919	72.89286468	7	0.874077776	179.7228	320.352657	0	1	N07022	1
142.6412845	2	71.32064225	71.32064225	76.50356162	2	0.909687912	165.57795	350.4835165	0	1	N07022	1
241.4795301	3	80.4931767	80.10639387	141.88562	6	0.871434918	167.24205	507.209375	0	1	N07022	1
107.5742261	3	35.85807538	37.05901946	57.34803892	5	0.900544445	286.641225	304.66875	0	1	N07022	1
31.52118721	3	10.5070624	12.61384523	18.26234198	0	0.929617069	337.8123	321.2653061	0	1	N07022	1
437.2891047	6	72.88151745	14.17101297	304.1551946	16	0.900520933	227.14965	259.7422512	0	1	N07022	1
164.4337683	4	41.10844207	41.55503243	80.67870342	5	0.865768695	321.587325	299.6623377	0	1	N07022	1
349.1218396	5	69.82436793	55.74503243	180.1350973	3	0.903714396	325.33155	251.3149284	0	1	N07022	1
59.45852919	2	29.72926459	29.72926459	45.82185171	3	0.923365599	243.79065	415.2150538	0	1	N07022	1
21.64384523	3	7.214615075	6.339335495	9.343006486	0	0.935499517	502.5582	490.28125	0	1	N07022	1
13.32367099	3	4.441223664	4.404335495	8.274335495	0	0.947167679	359.861625	525.4166667	0	1	N07022	1
564.2165885	6	94.03609808	80.47636144	261.9283104	11	0.876508112	242.12655	320.1546894	0	1	N07022	1
237.6049231	3	79.20164102	43.99751622	162.7770584	6	0.897449554	225.48555	592.6942857	0	1	N07022	1
15.63650324	1	15.63650324	15.63650324	15.63650324	0	0.957140091	143.94465	393.1153846	0	1	N07022	1
18.04101297	2	9.020506486	9.020506486	15.46101297	0	0.937171113	145.192725	221.2962963	0	1	N07022	1
402.0734077	4	100.5183519	66.22153568	231.6591492	11	0.901871679	304.946325	329.9295775	0	1	N07022	1
186.4554458	4	46.61386144	32.19860009	107.8872326	1	0.904103838	340.724475	326.2109375	0	1	N07022	1
110.3297164	3	36.77657213	26.58251622	63.32852919	2	0.896639681	332.403975	305.8625	0	1	N07022	1
84.32737441	4	21.0818436	12.86758712	51.82919369	1	0.902171156	298.289925	415.0775194	0	1	N07022	1
0	0	0	0	0	0	0	221.741325	0	0	1	N07022	1
41.0855227	2	20.54276135	20.54276135	35.76901946	0	0.875228634	393.975675	337.3548387	0	1	N07022	1
140.412265	5	28.08245301	17.19367099	102.0442586	3	0.954188655	279.984825	315.3366834	0	1	N07022	1
173.2044652	4	43.30111631	26.48134523	114.0131038	2	0.896233358	260.015625	263.5663717	0	1	N07022	1
223.4417748	4	55.86044369	49.52585495	92.82303892	6	0.916085358	348.62895	460.1428571	0	1	N07022	1
85.22055513	2	42.61027757	42.61027757	81.83905189	2	0.88343017	268.336125	260.7768595	0	1	N07022	1
254.3638007	4	63.59095018	69.12403568	78.41170991	8	0.900934047	401.464125	336.8138298	0	1	N07022	1
106.6162196	1	106.6162196	106.6162196	106.6162196	1	0.924928011	25.79355	303.7852349	0	1	N07022	1
1.29	2	0.645	0.645	0.645	0	1	94.437675	303.7852349	0	1	N07022	1
0	0	0	0	0	0	0	88.1973	0	0	1	N07022	1
0.645	1	0.645	0.645	0.645	0	1	56.163375	2817	0	1	N07022	1
0	0	0	0	0	0	0	42.850575	0	0	1	N07022	1
88.77754865	1	88.77754865	88.77754865	88.77754865	1	0.865260416	109.414575	286.6311475	0	1	N07022	1
91.42237441	2	45.71118721	45.71118721	46.51269045	0	0.800084782	189.291375	299.203125	0	1	N07022	1
0	0	0	0	0	0	0	56.163375	0	0	1	N07022	1
25.155	1	25.155	25.155	25.155	0	1	101.5101	157.55	0	1	N07022	1
45.22269045	2	22.61134523	22.61134523	31.14335495	1	0.927741879	61.987725	289.7692308	0	1	N07022	1
68.20237441	1	68.20237441	68.20237441	68.20237441	2	0.897140749	90.277425	272.7604167	0	1	N07022	1
40.86419369	1	40.86419369	40.86419369	40.86419369	0	0.874090571	94.437675	453.6607143	0	1	N07022	1
0	0	0	0	0	0	0	70.72425	0	0	1	N07022	1
15.57167748	1	15.57167748	15.57167748	15.57167748	0	0.866736032	135.208125	1058.642857	0	1	N07022	1
0.645	1	0.645	0.645	0.645	0	1	239.6304	2470.5	0	1	N07022	1
38.30318072	1	38.30318072	38.30318072	38.30318072	0	0.917074527	162.665775	341.3448276	0	1	N07022	1
11.12150324	1	11.12150324	11.12150324	11.12150324	0	0.929863161	100.262025	389.1578947	0	1	N07022	1
31.74251622	2	15.87125811	15.87125811	25.29251622	0	0.889124781	184.7151	375.8409091	0	1	N07022	1
2.58	3	0.86	0.645	1.29	0	1	139.368375	2821.2	0	1	N07022	1
54.18786468	2	27.09393234	27.09393234	40.9748582	2	0.839511307	136.872225	490.0357143	0	1	N07022	1
65.9353809	2	32.96769045	32.96769045	48.65003243	1	0.862019309	130.215825	323.3222222	0	1	N07022	1
11.54517423	1	11.54517423	11.54517423	11.54517423	0	0.908647846	138.536325	893.0625	0	1	N07022	1
11.76650324	3	3.922167748	0.645	10.47650324	0	0.910036589	195.115725	424.5555556	0	1	N07022	1
33.14318072	1	33.14318072	33.14318072	33.14318072	0	0.876629896	157.673475	334.6666667	0	1	N07022	1
5.805	1	5.805	5.805	5.805	0	1	164.329875	241.2758621	0	1	N07022	1
2.58	2	1.29	1.29	1.935	0	1	176.810625	927.6666667	0	1	N07022	1
95.65121964	2	47.82560982	47.82560982	83.03737441	2	0.904703898	203.85225	253.4444444	0	1	N07022	1
0.645	1	0.645	0.645	0.645	0	1	144.7767	2960	0	1	N07022	1
130.5539101	3	43.51797003	44.79901946	47.94020667	0	0.840194674	217.16505	288.9438202	0	1	N07022	1
153.8655876	2	76.93279378	76.93279378	136.6260778	8	0.874228727	195.947775	447.7288889	0	1	N07022	1
126.3060778	3	42.10202595	47.15769045	78.50338739	2	0.849412566	279.984825	438.9672131	0	1	N07022	1
0.645	1	0.645	0.645	0.645	0	1	198.0279	438.9672131	0	1	N07022	1
33.07835495	2	16.53917748	16.53917748	29.69685171	0	0.859866506	173.482425	424.9111111	0	1	N07022	1
5.694335495	3	1.898111832	0.645	4.404335495	0	0.949791473	230.061825	831.1666667	0	1	N07022	1
29.65101297	3	9.883670991	8.274335495	20.73167748	1	0.913276799	151.017075	770.5961538	0	1	N07022	1
48.20737441	1	48.20737441	48.20737441	48.20737441	0	0.866748393	145.192725	333.4333333	0	1	N07022	1
1.557167748	1	1.557167748	1.557167748	1.557167748	0	1	323.251425	789	0	1	N07022	1
44.90968396	2	22.45484198	22.45484198	27.13583874	0	0.936023914	167.658075	444.3787879	0	1	N07022	1
8.541503243	1	8.541503243	8.541503243	8.541503243	0	0.909589054	233.390025	546.6428571	0	1	N07022	1
104.4409036	4	26.1102259	28.67401946	46.44786468	3	0.869950715	281.2329	301.7894737	0	1	N07022	1
283.2211751	4	70.80529378	43.36594207	184.7227877	7	0.803344562	217.9971	311.1363636	0	1	N07022	1
172.8567423	4	43.21418559	39.99393234	66.93136144	1	0.913281268	168.0741	372.2307692	0	1	N07022	1
52.63069694	4	13.15767423	6.150419369	39.6848582	0	0.801110467	258.76755	227.4675325	0	1	N07022	1
109.0934198	3	36.36447327	4.026503243	104.4219166	3	0.887032291	191.3715	322.3241379	0	1	N07022	1
92.62856162	3	30.87618721	36.83769045	52.40936793	1	0.838075365	240.46245	397.0859375	0	1	N07022	1
16.81583874	2	8.407919369	8.407919369	16.17083874	0	0.928370233	224.237475	1174.4	0	1	N07022	1
39.16950973	2	19.58475486	19.58475486	38.52450973	0	0.938762405	250.44705	363.0338983	0	1	N07022	1
43.6655227	3	14.55517423	12.45734198	24.60167748	0	0.871858583	240.878475	491.265625	0	1	N07022	1
9.343006486	1	9.343006486	9.343006486	9.343006486	0	0.934049104	232.974	282.4285714	0	1	N07022	1
30.60901946	2	15.30450973	15.30450973	29.96401946	0	0.928180562	229.229775	302.4545455	0	1	N07022	1
47.73786468	1	47.73786468	47.73786468	47.73786468	1	0.899403292	289.5534	429.880597	0	1	N07022	1
38.17352919	2	19.08676459	19.08676459	36.88352919	1	0.918163315	206.764425	375.9636364	0	1	N07022	1
18.79667748	2	9.398338739	9.398338739	13.74734198	0	0.930365911	227.9817	541.7142857	0	1	N07022	1
48.96303892	2	24.48151946	24.48151946	29.63202595	1	0.820088005	208.0125	377.969697	0	1	N07022	1
15.19384523	2	7.596922613	7.596922613	14.54884523	1	0.96569942	288.305325	552.75	0	1	N07022	1
47.89436793	2	23.94718396	23.94718396	24.00251622	0	0.902712532	238.382325	436.5076923	0	1	N07022	1
86.98006486	3	28.99335495	18.68601297	50.47436793	1	0.792295354	268.75215	362.7672414	0	1	N07022	1
0.645	1	0.645	0.645	0.645	0	1	276.2406	2172	0	1	N07022	1
153.7280714	2	76.86403568	76.86403568	92.44520667	3	0.895853104	195.947775	319.5681818	0	1	N07022	1
0	0	0	0	0	0	0	250.031025	0	0	1	N07022	1
7.518670991	2	3.759335495	3.759335495	4.671503243	0	0.943070002	291.633525	588.75	0	1	N07022	1
111.4900649	4	27.87251622	32.67760333	45.4898582	1	0.911188736	278.73675	289.5126582	0	1	N07022	1
145.0300649	2	72.51503243	72.51503243	91.80020667	4	0.874942464	229.229775	261.9860465	0	1	N07022	1
118.1613939	3	39.38713129	20.24318072	86.52954216	2	0.802504777	245.45475	283.3254438	0	1	N07022	1
98.6359036	2	49.3179518	49.3179518	53.47803892	6	0.90394465	222.573375	286.3381295	0	1	N07022	1
51.05454216	2	25.52727108	25.52727108	36.92936793	2	0.889510129	258.76755	299.7794118	0	1	N07022	1
22.97968396	1	22.97968396	22.97968396	22.97968396	0	0.904949093	224.237475	397.9333333	0	1	N07022	1
29.69685171	2	14.84842586	14.84842586	29.05185171	0	0.886870755	271.2483	801.875	0	1	N07022	1
18.30818072	1	18.30818072	18.30818072	18.30818072	0	0.811093781	319.091175	365.0769231	0	1	N07022	1
82.10621964	4	20.52655491	23.56935171	29.80751622	0	0.945422785	252.9432	322.2767857	0	1	N07022	1
81.68254865	4	20.42063716	21.98926459	29.54034847	1	0.882395737	217.9971	404.8319328	0	1	N07022	1
221.2933104	3	73.76443682	76.94621964	98.70072937	3	0.841141305	232.557975	355.72	0	1	N07022	1
88.73170991	3	29.57723664	15.03734198	65.79786468	4	0.890036994	345.716775	257.0714286	0	1	N07022	1
21.44150324	1	21.44150324	21.44150324	21.44150324	2	0.97005834	304.114275	250.2571429	0	1	N07022	1
71.89688414	1	71.89688414	71.89688414	71.89688414	2	0.856221759	257.519475	474.7040816	0	1	N07022	1
54.74118721	3	18.2470624	15.79300649	26.26950973	0	0.676767831	267.504075	438.0714286	0	1	N07022	1
29.96401946	2	14.98200973	14.98200973	21.37667748	0	0.929098049	255.43935	376.4090909	0	1	N07022	1
168.147265	4	42.03681626	43.04344207	65.95436793	1	0.88063715	295.37775	253.5196507	0	1	N07022	1
159.1362521	4	39.78406302	37.81468396	60.57303892	3	0.877446277	218.82915	308.1637168	0	1	N07022	1
11.12150324	1	11.12150324	11.12150324	11.12150324	0	0.929863161	387.319275	709.1666667	0	1	N07022	1
25.13601297	2	12.56800649	12.56800649	17.77384523	0	0.9403668	191.3715	787.902439	0	1	N07022	1
26.69318072	1	26.69318072	26.69318072	26.69318072	0	0.87847132	258.76755	573.5	0	1	N07022	1
21.75450973	2	10.87725486	10.87725486	13.85800649	0	0.873747657	284.145075	315.1818182	0	1	N07022	1
151.5527553	4	37.88818883	30.56318072	72.16405189	5	0.912850845	235.054125	322.5159817	0	1	N07022	1
35.07818072	4	8.76954518	7.818251622	18.79667748	1	0.949925571	276.2406	483.3666667	0	1	N07022	1
12.56800649	2	6.284003243	6.284003243	7.629335495	0	0.954626362	341.1405	266.4	0	1	N07022	1
22.66667748	1	22.66667748	22.66667748	22.66667748	0	0.911963625	293.297625	531.8787879	0	1	N07022	1
162.7200973	4	40.68002432	34.21185171	89.24705838	6	0.867602785	244.206675	398.1489362	0	1	N07022	1
0.645	1	0.645	0.645	0.645	0	1	353.62125	398.1489362	0	1	N07022	1
107.8603809	4	26.96509523	20.25267423	66.06503243	2	0.911530371	252.11115	323.5652174	0	1	N07022	1
54.89769045	2	27.44884523	27.44884523	37.43685171	0	0.902619338	302.8662	439.3076923	0	1	N07022	1
85.37705838	4	21.34426459	26.20468396	28.1855227	0	0.894507523	267.504075	322.4700855	0	1	N07022	1
172.8914587	5	34.57829175	29.20835495	74.94639387	5	0.908475379	277.07265	404.4491525	0	1	N07022	1
51.47034847	4	12.86758712	0.645	49.53534847	2	0.800510466	371.0943	374.0617284	0	1	N07022	1
80.1253809	4	20.03134523	21.4549291	36.5705227	3	0.904645865	141.4485	352.7666667	0	1	N07022	1
11.65583874	2	5.827919369	5.827919369	9.075838739	0	0.945325763	314.098875	587.5263158	0	1	N07022	1
79.49936793	2	39.74968396	39.74968396	72.35852919	1	0.856486203	237.9663	253.1652174	0	1	N07022	1
80.2360454	3	26.74534847	7.140838739	71.16020667	0	0.727454767	212.17275	301.2568807	0	1	N07022	1
73.85087117	3	24.61695706	21.86517423	43.17702595	3	0.86897169	307.8585	290.3853211	0	1	N07022	1
120.9895746	3	40.3298582	20.77751622	99.56705838	6	0.908137461	290.801475	442.8628571	0	1	N07022	1
171.9255876	3	57.30852919	32.65468396	118.6957294	5	0.859308293	240.046425	275.66	0	1	N07022	1
116.6500649	3	38.88335495	40.3298582	61.50419369	2	0.880133283	272.9124	459.5535714	0	1	N07022	1
235.2999555	3	78.4333185	78.25520667	113.4898906	1	0.581637324	307.442475	252.0092308	0	1	N07022	1
121.2109036	2	60.6054518	60.6054518	90.9797164	3	0.65581965	205.51635	473.2696629	0	1	N07022	1
0	0	0	0	0	0	0	262.09575	0	0	1	N07022	1
9.186503243	3	3.062167748	0.645	7.896503243	0	0.943666754	304.114275	385.7857143	0	1	N07022	1
71.00370342	3	23.66790114	29.31901946	37.92534847	0	0.893940486	270.000225	416.1386139	0	1	N07022	1
9.343006486	2	4.671503243	4.671503243	8.698006486	0	0.94315764	309.938625	602.7333333	0	1	N07022	1
114.3562196	3	38.11873988	45.02034847	55.36720018	2	0.783417053	263.75985	298.9819277	0	1	N07022	1
125.0619166	3	41.68730553	50.58503243	55.79087117	5	0.886134882	383.159025	364.8813559	0	1	N07022	1
117.4057294	4	29.35143234	30.99634523	42.57786468	0	0.831160757	292.04955	252.8695652	0	1	N07022	1
100.8380714	3	33.61269045	25.29251622	60.08454216	2	0.924494673	292.465575	387.8601399	0	1	N07022	1
99.31887766	3	33.10629255	39.48251622	44.1998582	4	0.929145481	279.984825	334.218543	0	1	N07022	1
19.81950973	2	9.909754865	9.909754865	9.988006486	0	0.890949692	297.04185	366.1666667	0	1	N07022	1
161.5866005	4	40.39665013	45.13494531	57.99303892	5	0.900552325	307.02645	311.4780702	0	1	N07022	1
8.163670991	1	8.163670991	8.163670991	8.163670991	0	0.88474109	284.5611	358.3846154	0	1	N07022	1
8.163670991	2	4.081835495	4.081835495	5.583670991	0	0.894736962	365.685975	407.6111111	0	1	N07022	1
110.8909036	2	55.4454518	55.4454518	95.74289712	3	0.90541713	311.1867	361.6516129	0	1	N07022	1
85.25852919	5	17.05170584	20.35384523	33.09734198	0	0.938239673	317.427075	368.0148148	0	1	N07022	1
45.64636144	2	22.82318072	22.82318072	26.69318072	0	0.850991494	329.075775	399.6666667	0	1	N07022	1
231.7888007	4	57.94720018	53.1879518	118.4285616	3	0.897018111	318.67515	249.5576324	0	1	N07022	1
0	0	0	0	0	0	0	442.234575	0	0	1	N07022	1
5.16	1	5.16	5.16	5.16	0	1	302.8662	439.7	0	1	N07022	1
190.722265	4	47.68056626	35.44651946	106.2383874	4	0.892142997	325.33155	310.6678832	0	1	N07022	1
96.83055513	5	19.36611103	17.12884523	28.25034847	1	0.878898808	496.317825	396.3286713	0	1	N07022	1
117.3598906	3	39.11996354	30.23118721	73.91569694	3	0.878132854	248.78295	462.5561224	0	1	N07022	1
60.84020667	2	30.42010333	30.42010333	59.55020667	3	0.912413788	232.14195	557.6741573	0	1	N07022	1
141.4272326	4	35.35680815	15.60409036	100.2310454	1	0.863360836	486.333225	287.6650246	0	1	N07022	1
52.74136144	3	17.58045381	21.37667748	26.96034847	0	0.893608723	250.863075	390.9367089	0	1	N07022	1
131.4202391	2	65.71011955	65.71011955	72.00754865	3	0.87470436	292.8816	270.3837838	0	1	N07022	1
13.63667748	2	6.818338739	6.818338739	11.43450973	0	0.898721462	252.9432	685.2105263	0	1	N07022	1
119.0735616	4	29.76839041	20.9205936	75.67520667	2	0.929511239	309.106575	265.5172414	0	1	N07022	1
160.0752715	4	40.01881788	26.23709685	98.25807135	4	0.872486296	322.00335	318.6061776	0	1	N07022	1
15.14800649	1	15.14800649	15.14800649	15.14800649	0	0.931673446	371.510325	373.8095238	0	1	N07022	1
4.293670991	1	4.293670991	4.293670991	4.293670991	0	1	364.4379	559.6666667	0	1	N07022	1
125.5962521	2	62.79812604	62.79812604	110.3375811	1	0.917267667	398.135925	265.3668639	0	1	N07022	1
58.21436793	2	29.10718396	29.10718396	57.56936793	0	0.762846449	403.54425	501.3625	0	1	N07022	1
181.0741168	5	36.21482335	36.50569694	54.01237441	5	0.896232845	334.4841	317.7588933	0	1	N07022	1
185.764607	5	37.15292141	23.40335495	75.94237441	1	0.905149325	378.166725	254.3789063	0	1	N07022	1
90.73940036	3	30.24646679	20.39968396	68.78254865	1	0.819394072	245.45475	485.8031496	0	1	N07022	1
147.7744328	4	36.9436082	33.13368721	54.07720018	0	0.677273203	287.8893	273.395	0	1	N07022	1
127.6229295	4	31.90573239	29.4755227	56.74887766	2	0.893512194	374.4225	325.7151163	0	1	N07022	1
137.2331038	2	68.61655189	68.61655189	101.9067423	4	0.860023944	346.96485	264.4486486	0	1	N07022	1
137.6299231	4	34.40748077	22.80026135	91.38440036	5	0.886348448	390.23145	383.8527919	0	1	N07022	1
23.42234198	3	7.807447327	0.645	22.13234198	0	0.925108409	354.4533	264.4210526	0	1	N07022	1
14.92667748	3	4.975559159	0.645	13.63667748	0	0.926409268	369.846225	501.952381	0	1	N07022	1
78.05286468	5	15.61057294	11.16734198	28.84950973	0	0.929657812	294.129675	262.4869565	0	1	N07022	1
0	0	0	0	0	0	0	205.51635	0	0	1	N07022	1
43.93269045	2	21.96634523	21.96634523	40.4405227	0	0.844534075	308.274525	346.3934426	0	1	N07022	1
57.68003243	4	14.42000811	10.09867099	32.43335495	0	0.896509615	312.434775	394.3139535	0	1	N07022	1
120.3714263	3	40.12380877	26.96034847	68.45055513	2	0.856001735	386.487225	301.5786164	0	1	N07022	1
89.95688414	4	22.48922104	5.450087117	75.94237441	1	0.867813741	420.601275	243.8828125	0	1	N07022	1
147.7364587	4	36.93411468	38.08578405	62.75621964	3	0.916354419	331.1559	323.6684211	0	1	N07022	1
93.11705838	4	23.27926459	26.10351297	31.14335495	3	0.908478903	277.488675	421.3259259	0	1	N07022	1
60.81335495	2	30.40667748	30.40667748	42.55101297	0	0.934682375	335.31615	375.5444444	0	1	N07022	1
0	0	0	0	0	0	0	340.30845	0	0	1	N07022	1
21.15534847	2	10.57767423	10.57767423	12.45734198	0	0.912855076	247.534875	277.7241379	0	1	N07022	1
80.75139387	3	26.91713129	29.85335495	39.84136144	0	0.906448958	284.5611	339.3240741	0	1	N07022	1
156.6669166	5	31.33338332	24.22384523	86.79670991	4	0.875183443	434.3301	366.7758621	0	1	N07022	1
127.8174068	3	42.60580228	36.10101297	60.72954216	2	0.809863392	331.98795	333.3277778	0	1	N07022	1
38.5055227	1	38.5055227	38.5055227	38.5055227	0	0.874322072	389.3994	268.0740741	0	1	N07022	1
150.7512521	6	25.12520868	20.54276135	39.52835495	1	0.880082076	345.30075	297.5534884	0	1	N07022	1
23.6705227	1	23.6705227	23.6705227	23.6705227	0	0.955319352	316.595025	514.7	0	1	N07022	1
31.20818072	4	7.80204518	5.694335495	18.52950973	0	0.89599463	441.81855	369.9074074	0	1	N07022	1
38.68101297	3	12.89367099	15.79300649	20.04083874	0	0.897794834	387.7353	410.704918	0	1	N07022	1
37.28034847	5	7.456069694	1.29	30.67384523	0	0.824828284	337.396275	399.6515152	0	1	N07022	1
0	0	0	0	0	0	0	183.051	0	0	1	N07022	1
0	0	0	0	0	0	0	21.6333	0	0	1	N07022	1
0	0	0	0	0	0	0	31.6179	0	0	1	N07022	1
0	0	0	0	0	0	0	168.90615	0	0	1	N07022	1
1.29	1	1.29	1.29	1.29	0	1	36.194175	191.6666667	0	1	N07022	1
14.77017423	2	7.385087117	7.385087117	9.186503243	0	0.835879097	82.37295	468.7142857	0	1	N07022	1
0	0	0	0	0	0	0	42.018525	0	0	1	N07022	1
0	0	0	0	0	0	0	43.2666	0	0	1	N07022	1
0	0	0	0	0	0	0	43.2666	0	0	1	N07022	1
0	0	0	0	0	0	0	44.9307	0	0	1	N07022	1
89.9110454	3	29.97034847	9.831503243	79.43454216	0	0.876184149	89.8614	444.8461538	0	1	N07022	1
0	0	0	0	0	0	0	44.9307	0	0	1	N07022	1
0	0	0	0	0	0	0	46.178775	0	0	1	N07022	1
0	0	0	0	0	0	0	47.010825	0	0	1	N07022	1
49.91318072	1	49.91318072	49.91318072	49.91318072	2	0.895905452	118.567125	280.2077922	0	1	N07022	1
24.49101297	2	12.24550649	12.24550649	16.86167748	0	0.832606224	185.54715	482.6	0	1	N07022	1
0	0	0	0	0	0	0	49.923	0	0	1	N07022	1
0	0	0	0	0	0	0	338.64435	0	0	1	N07022	1
13.63667748	1	13.63667748	13.63667748	13.63667748	0	0.919447745	52.835175	185.6842105	0	1	N07022	1
23.24685171	1	23.24685171	23.24685171	23.24685171	0	0.921225923	76.5486	324.9032258	0	1	N07022	1
0.645	1	0.645	0.645	0.645	0	1	138.1203	3081	0	1	N07022	1
112.8717423	4	28.21793559	30.47543559	51.27587117	0	0.859941572	222.9894	304.2348993	0	1	N07022	1
35.65835495	2	17.82917748	17.82917748	35.01335495	0	0.884015751	122.727375	438.0625	0	1	N07022	1
23.78118721	2	11.8905936	11.8905936	20.66685171	0	0.944173055	188.459325	434.6333333	0	1	N07022	1
0.645	1	0.645	0.645	0.645	0	1	202.18815	4070	0	1	N07022	1
23.57884523	2	11.78942261	11.78942261	16.70517423	0	0.896823734	143.94465	420.7352941	0	1	N07022	1
77.12170991	1	77.12170991	77.12170991	77.12170991	1	0.861036281	138.95235	216.9142857	0	1	N07022	1
111.3145746	4	27.82864365	25.15893234	53.05436793	2	0.86934739	171.4023	320.2709677	0	1	N07022	1
15.03734198	1	15.03734198	15.03734198	15.03734198	0	0.927159578	99.01395	211.6666667	0	1	N07022	1
81.32370342	3	27.10790114	3.759335495	76.91936793	2	0.804898777	265.42395	581.6806723	0	1	N07022	1
165.7047813	4	41.42619531	33.47910658	81.50705838	4	0.905256937	104.422275	409.2532751	0	1	N07022	1
31.14335495	2	15.57167748	15.57167748	30.49835495	2	0.939152622	176.810625	510.0681818	0	1	N07022	1
58.27919369	1	58.27919369	58.27919369	58.27919369	0	0.718862975	329.4918	244.3536585	0	1	N07022	1
41.57401946	2	20.78700973	20.78700973	24.97950973	0	0.912319422	210.50865	350.8852459	0	1	N07022	1
0	0	0	0	0	0	0	109.414575	0	0	1	N07022	1
7.896503243	1	7.896503243	7.896503243	7.896503243	0	0.934463961	225.069525	269.8461538	0	1	N07022	1
55.38618721	2	27.6930936	27.6930936	35.23468396	0	0.862509293	284.145075	422.0625	0	1	N07022	1
173.7957618	3	57.9319206	32.54401946	122.9435616	2	0.837755937	212.588775	339.9087137	0	1	N07022	1
68.8205227	2	34.41026135	34.41026135	42.77234198	0	0.889747798	246.2868	767.0980392	0	1	N07022	1
18.04101297	2	9.020506486	9.020506486	12.19017423	0	0.942533594	227.9817	690.2857143	0	1	N07022	1
1.29	2	0.645	0.645	0.645	0	1	225.069525	1097	0	1	N07022	1
147.4614263	3	49.15380877	55.63436793	56.10387766	1	0.880077915	210.50865	305.5970149	0	1	N07022	1
122.2337359	1	122.2337359	122.2337359	122.2337359	1	0.846717272	111.078675	510.1144578	0	1	N07022	1
10.25517423	1	10.25517423	10.25517423	10.25517423	0	0.93666145	268.336125	391.6666667	0	1	N07022	1
38.12769045	3	12.70923015	11.43450973	18.41884523	0	0.905889589	213.0048	375.3018868	0	1	N07022	1
208.32062	2	104.16031	104.16031	108.2192261	0	0.747929367	198.443925	284.9715302	0	1	N07022	1
17.50667748	2	8.753338739	8.753338739	9.877341982	0	0.950533513	200.940075	502.76	0	1	N07022	1
13.32367099	3	4.441223664	4.782167748	7.896503243	0	0.945113365	252.11115	441.3181818	0	1	N07022	1
68.6260454	3	22.87534847	16.59450973	46.44786468	2	0.944903435	191.787525	353.0104167	0	1	N07022	1
105.1965681	2	52.59828405	52.59828405	92.25072937	3	0.845997539	193.0356	338.5973154	0	1	N07022	1
103.4370584	5	20.68741168	19.81950973	33.07835495	1	0.895949935	294.5457	529.0069444	0	1	N07022	1
5.850838739	1	5.850838739	5.850838739	5.850838739	0	0.971247251	239.214375	413	0	1	N07022	1
59.70670991	3	19.90223664	9.988006486	48.42870342	0	0.864630118	152.681175	543.6818182	0	1	N07022	1
162.5825811	4	40.64564527	31.53068072	71.27087117	0	0.832237844	215.916975	270.4741379	0	1	N07022	1
25.02534847	2	12.51267423	12.51267423	12.56800649	0	0.911539919	163.497825	260.1578947	0	1	N07022	1
140.1372326	4	35.03430815	16.22617099	106.3948906	3	0.911371121	242.9586	252.9446809	0	1	N07022	1
66.39702595	2	33.19851297	33.19851297	64.8398582	3	0.91869771	170.986275	337.5339806	0	1	N07022	1
97.67789712	2	48.83894856	48.83894856	68.4047164	2	0.872454701	184.7151	358.3115942	0	1	N07022	1
39.86034847	2	19.93017423	19.93017423	33.14318072	0	0.852322819	265.42395	364.5689655	0	1	N07022	1
34.79202595	2	17.39601297	17.39601297	22.60185171	0	0.918160516	179.7228	366.7708333	0	1	N07022	1
83.48789712	1	83.48789712	83.48789712	83.48789712	2	0.922545413	246.702825	242.9375	0	1	N07022	1
0	0	0	0	0	0	0	239.214375	0	0	1	N07022	1
73.53786468	3	24.51262156	26.11300649	43.13118721	0	0.602548419	339.060375	328.0747664	0	1	N07022	1
33.07835495	2	16.53917748	16.53917748	20.77751622	0	0.928305378	208.84455	351.6086957	0	1	N07022	1
82.64055513	1	82.64055513	82.64055513	82.64055513	0	0.827317773	269.5842	222.3727273	0	1	N07022	1
0	0	0	0	0	0	0	295.37775	0	0	1	N07022	1
42.21901946	2	21.10950973	21.10950973	31.16234198	2	0.953168062	203.0202	242.3384615	0	1	N07022	1
57.56936793	2	28.78468396	28.78468396	33.12419369	0	0.922449313	310.770675	218.2278481	0	1	N07022	1
69.33587117	3	23.11195706	23.46818072	26.26950973	1	0.904245529	185.131125	533.5252525	0	1	N07022	1
69.58405189	2	34.79202595	34.79202595	41.77636144	0	0.846298864	194.283675	434.0754717	0	1	N07022	1
22.55601297	1	22.55601297	22.55601297	22.55601297	0	0.886936314	289.137375	357.4375	0	1	N07022	1
21.84618721	1	21.84618721	21.84618721	21.84618721	0	0.951902681	339.060375	380.2413793	0	1	N07022	1
237.6206524	3	79.20688414	66.00020667	126.0199231	2	0.804151279	155.177325	349.4670846	0	1	N07022	1
127.3478971	3	42.44929904	38.12769045	87.93020667	6	0.860125824	329.907825	279.625	0	1	N07022	1
167.0327553	5	33.40655106	25.51384523	61.43936793	2	0.713549203	245.45475	365.0253165	0	1	N07022	1
50.22618721	2	25.1130936	25.1130936	35.99034847	0	0.909333819	242.9586	452.8767123	0	1	N07022	1
142.4310778	5	28.48621557	31.63185171	35.9255227	0	0.738236795	436.410225	350.895	0	1	N07022	1
73.34338739	4	18.33584685	15.49342586	38.06286468	0	0.838567058	198.443925	397.0686275	0	1	N07022	1
172.017265	2	86.00863252	86.00863252	110.8450649	1	0.8488456	195.947775	277.9620253	0	1	N07022	1
52.45520667	2	26.22760333	26.22760333	35.8148582	3	0.938203232	123.97545	634.04	0	1	N07022	1
23.95667748	1	23.95667748	23.95667748	23.95667748	1	0.922871864	295.793775	325.5238095	0	1	N07022	1
14.92667748	1	14.92667748	14.92667748	14.92667748	0	0.918171818	255.43935	291.5714286	0	1	N07022	1
0.645	1	0.645	0.645	0.645	0	1	216.749025	1337.8	0	1	N07022	1
0	0	0	0	0	0	0	125.223525	0	0	1	N07022	1
65.46587117	2	32.73293559	32.73293559	41.99769045	0	0.866212305	173.89845	323.5483871	0	1	N07022	1
71.80520667	2	35.90260333	35.90260333	60.14936793	0	0.868404347	225.48555	260.1067961	0	1	N07022	1
32.0555227	3	10.68517423	7.251503243	17.93034847	0	0.925574637	308.274525	317.7111111	0	1	N07022	1
68.53436793	3	22.84478931	21.59800649	30.67384523	1	0.941117928	237.9663	272.4343434	0	1	N07022	1
72.09136144	5	14.41827229	17.99517423	24.86884523	0	0.911959028	302.8662	318.5892857	0	1	N07022	1
41.46335495	3	13.82111832	13.96867099	26.84968396	0	0.771013386	274.5765	379.7288136	0	1	N07022	1
0	0	0	0	0	0	0	293.297625	0	0	1	N07022	1
0	0	0	0	0	0	0	128.1357	0	0	1	N07022	1
8.163670991	1	8.163670991	8.163670991	8.163670991	0	0.929956953	210.50865	282.1666667	0	1	N07022	1
23.91083874	2	11.95541937	11.95541937	23.26583874	0	0.944541123	298.289925	307.025	0	1	N07022	1
29.44867099	4	7.362167748	6.528251622	12.52216775	0	0.973118086	371.92635	330.86	0	1	N07022	1
14.92667748	2	7.463338739	7.463338739	13.63667748	0	0.94494141	169.322175	896.6153846	0	1	N07022	1
121.6155876	3	40.53852919	43.97852919	60.6647164	2	0.80368508	321.1713	507.6545455	0	1	N07022	1
112.9824068	2	56.49120342	56.49120342	104.9294004	2	0.907826535	198.443925	282.0326797	0	1	N07022	1
146.7974393	3	48.93247976	24.26968396	114.5854133	0	0.853249992	206.3484	621.7948718	0	1	N07022	1
15.25867099	2	7.629335495	7.629335495	10.09867099	0	0.910094126	299.121975	300.4615385	0	1	N07022	1
45.22269045	2	22.61134523	22.61134523	22.66667748	0	0.917073532	209.260575	289.5625	0	1	N07022	1
130.4432456	3	43.48108186	22.55601297	96.87639387	5	0.869156327	255.023325	266.7351351	0	1	N07022	1
139.0954133	5	27.81908267	23.84601297	66.48870342	2	0.859527783	250.863075	329.5124378	0	1	N07022	1
143.7747813	3	47.92492709	35.9255227	78.06072937	0	0.905324848	252.9432	317.7663043	0	1	N07022	1
14.7243355	3	4.908111832	6.339335495	7.74	0	0.868695499	346.96485	375.097561	0	1	N07022	1
50.1155227	2	25.05776135	25.05776135	40.12751622	0	0.897684413	351.95715	260.44	0	1	N07022	1
71.22503243	2	35.61251622	35.61251622	68.37786468	0	0.807651778	403.54425	566.6039604	0	1	N07022	1
152.1139425	4	38.02848563	33.83401946	61.84405189	3	0.806002742	232.557975	269.8019324	0	1	N07022	1
135.3360778	4	33.83401946	8.864003243	116.9630714	5	0.912162457	311.602725	405.040404	0	1	N07022	1
16.54867099	4	4.137167748	4.137167748	7.629335495	0	0.958153466	345.30075	418.1724138	0	1	N07022	1
147.7207294	4	36.93018234	36.10101297	74.22870342	5	0.926862543	293.71365	348.5504587	0	1	N07022	1
162.120936	5	32.42418721	18.21650324	98.90307135	1	0.893029364	255.855375	256.9315068	0	1	N07022	1
182.2724393	3	60.75747976	31.18919369	144.9652391	6	0.886082084	274.992525	368.2346154	0	1	N07022	1
6.495838739	2	3.247919369	3.247919369	5.205838739	0	1	298.70595	344.9090909	0	1	N07022	1
60.03870342	4	15.00967586	9.642587117	36.99419369	0	0.789211442	351.541125	403.4204545	0	1	N07022	1
71.31670991	3	23.77223664	27.65118721	43.0205227	1	0.638797985	325.33155	402.1470588	0	1	N07022	1
31.14335495	1	31.14335495	31.14335495	31.14335495	0	0.894740556	277.488675	312.1627907	0	1	N07022	1
65.08803892	2	32.54401946	32.54401946	40.75352919	2	0.908374484	277.488675	501.78125	0	1	N07022	1
326.9705106	5	65.39410213	51.98569694	114.7798906	4	0.898030839	338.228325	312.1691974	0	1	N07022	1
38.88335495	5	7.776670991	5.850838739	14.50300649	0	0.943353317	284.977125	427.2121212	0	1	N07022	1
127.5960778	2	63.79803892	63.79803892	82.32754865	3	0.843497723	266.256	360.9832402	0	1	N07022	1
59.64188414	3	19.88062805	14.28167748	43.15803892	0	0.910934604	287.05725	386.974359	0	1	N07022	1
56.18769045	5	11.23753809	12.83517423	14.23583874	0	0.920963083	394.807725	410.1704545	0	1	N07022	1
16.06017423	2	8.030087117	8.030087117	12.94583874	0	0.894101529	418.52115	444.7916667	0	1	N07022	1
141.4730714	3	47.15769045	20.04083874	111.8678971	0	0.856206896	258.76755	359.5175879	0	1	N07022	1
130.4242586	3	43.47475285	37.1048582	59.32887766	3	0.788717012	317.8431	294.7359551	0	1	N07022	1
41.41751622	2	20.70875811	20.70875811	29.49450973	0	0.925966065	423.097425	260.1833333	0	1	N07022	1
133.8705876	5	26.77411751	24.53685171	49.40569694	4	0.892196329	282.480975	298.6938776	0	1	N07022	1
57.47769045	2	28.73884523	28.73884523	38.94818072	1	0.936545122	360.693675	284.2045455	0	1	N07022	1
75.83170991	2	37.91585495	37.91585495	54.94352919	2	0.926100381	301.618125	426.1454545	0	1	N07022	1
63.84387766	3	21.28129255	10.09867099	44.13503243	0	0.906023907	435.578175	345.1590909	0	1	N07022	1
56.78685171	3	18.92895057	17.35017423	27.78083874	1	0.942060782	495.06975	538.7419355	0	1	N07022	1
89.62489063	4	22.40622266	18.6630936	42.04352919	0	0.896733894	334.900125	476.677686	0	1	N07022	1
0	0	0	0	0	0	0	197.611875	0	0	1	N07022	1
103.0133874	4	25.75334685	21.62092586	56.01220018	3	0.819605695	412.6968	463.5973154	0	1	N07022	1
0	0	0	0	0	0	0	32.44995	0	0	1	N07022	1
6.495838739	1	6.495838739	6.495838739	6.495838739	0	0.95345652	41.6025	1186.538462	0	1	N07022	1
31.63185171	1	31.63185171	31.63185171	31.63185171	0	0.781709518	42.850575	243.6956522	0	1	N07022	1
0	0	0	0	0	0	0	42.850575	0	0	1	N07022	1
74.91954216	2	37.45977108	37.45977108	74.27454216	0	0.807441269	56.163375	533.5346535	0	1	N07022	1
78.61405189	2	39.30702595	39.30702595	58.9510454	0	0.872961513	44.9307	311.619469	0	1	N07022	1
0	0	0	0	0	0	0	45.346725	0	0	1	N07022	1
28.56335495	1	28.56335495	28.56335495	28.56335495	1	0.910152622	79.460775	296.5897436	0	1	N07022	1
29.3648582	1	29.3648582	29.3648582	29.3648582	0	0.936090376	91.109475	493.8888889	0	1	N07022	1
0	0	0	0	0	0	0	57.827475	0	0	1	N07022	1
140.0724068	1	140.0724068	140.0724068	140.0724068	4	0.881825021	131.4639	311.1287129	0	1	N07022	1
3.759335495	1	3.759335495	3.759335495	3.759335495	0	0.714133946	151.017075	187	0	1	N07022	1
19.97601297	2	9.988006486	9.988006486	10.90017423	0	0.931460925	176.810625	285.5862069	0	1	N07022	1
2.847167748	2	1.423583874	1.423583874	2.202167748	0	0.959642735	179.306775	984.6666667	0	1	N07022	1
163.2812845	4	40.82032113	24.45860009	112.4290843	4	0.893343138	188.0433	322.7297297	0	1	N07022	1
0	0	0	0	0	0	0	200.52405	0	0	1	N07022	1
1.935	3	0.645	0.645	0.645	0	1	170.986275	1462.5	0	1	N07022	1
153.4419166	2	76.72095829	76.72095829	152.7969166	3	0.930118491	187.21125	234.6933962	0	1	N07022	1
13.70150324	2	6.850751622	6.850751622	8.274335495	0	0.953337582	184.299075	372.4583333	0	1	N07022	1
260.8216654	3	86.94055513	57.50454216	187.7912845	1	0.917178419	154.345275	247.3017241	0	1	N07022	1
2.847167748	1	2.847167748	2.847167748	2.847167748	0	0.942926209	161.4177	245.6666667	0	1	N07022	1
279.1868072	3	93.06226907	19.77367099	243.352962	2	0.757684336	132.29595	246.2216495	0	1	N07022	1
35.65835495	2	17.82917748	17.82917748	34.10118721	0	0.882138343	170.986275	481.254902	0	1	N07022	1
55.14587117	2	27.57293559	27.57293559	49.34087117	1	0.945165443	221.3253	880.3246753	0	1	N07022	1
124.2983874	2	62.14919369	62.14919369	107.8603809	5	0.907697603	191.3715	271.3387097	0	1	N07022	1
134.8475811	4	33.71189527	33.9905227	47.47069694	2	0.879389875	161.001675	303.4554974	0	1	N07022	1
295.578975	3	98.52632498	126.1037359	154.8157294	6	0.843143199	156.4254	243.8186158	0	1	N07022	1
54.12303892	3	18.04101297	22.71251622	25.44901946	3	0.866333302	207.18045	469.3125	0	1	N07022	1
14.54884523	2	7.274422613	7.274422613	8.698006486	0	0.951933901	103.590225	827.8571429	0	1	N07022	1
183.6619814	3	61.22066048	14.88083874	163.8424717	2	0.895830386	147.688875	347.8884298	0	1	N07022	1
154.0869166	2	77.04345829	77.04345829	120.8978971	3	0.934042668	179.7228	223.7556561	0	1	N07022	1
91.60572937	4	22.90143234	19.97601297	36.72702595	1	0.935067198	188.0433	273.1007752	0	1	N07022	1
205.0687683	3	68.3562561	65.73303892	84.21670991	6	0.912037224	175.978575	399.1033333	0	1	N07022	1
19.75468396	2	9.877341982	9.877341982	14.17101297	0	0.944268368	217.16505	220.6	0	1	N07022	1
9.720838739	1	9.720838739	9.720838739	9.720838739	0	0.928932188	105.67035	1037.266667	0	1	N07022	1
57.77170991	3	19.25723664	12.83517423	33.50202595	2	0.87321424	152.26515	673.164557	0	1	N07022	1
127.4585616	2	63.72928081	63.72928081	92.44520667	2	0.865766159	164.7459	305.1098901	0	1	N07022	1
51.49720018	2	25.74860009	25.74860009	39.1505227	1	0.929933912	141.864525	616.1388889	0	1	N07022	1
10.52234198	1	10.52234198	10.52234198	10.52234198	0	0.945352499	172.650375	1104.071429	0	1	N07022	1
129.0615681	2	64.53078405	64.53078405	105.7040519	1	0.796317889	109.414575	487.7955801	0	1	N07022	1
241.8684847	4	60.46712117	60.61887766	119.9857294	5	0.907512362	220.077225	285.0487805	0	1	N07022	1
98.7197164	3	32.90657213	31.47534847	41.30685171	0	0.886200476	205.100325	281.0652174	0	1	N07022	1
38.77269045	2	19.38634523	19.38634523	38.12769045	2	0.908074878	220.49325	461.1666667	0	1	N07022	1
56.39003243	4	14.09750811	13.21300649	29.31901946	3	0.940376556	205.51635	479.8433735	0	1	N07022	1
300.1398137	4	75.03495342	57.23344207	185.0279295	13	0.843550583	203.85225	363.6651685	0	1	N07022	1
21.53318072	1	21.53318072	21.53318072	21.53318072	0	0.886652617	228.81375	428.8571429	0	1	N07022	1
260.6114587	3	86.87048625	38.34901946	196.7485941	3	0.856782934	232.557975	260.2868852	0	1	N07022	1
8.385	1	8.385	8.385	8.385	0	1	232.557975	690.5333333	0	1	N07022	1
104.8835616	3	34.96118721	25.51384523	78.7247164	8	0.925597175	196.779825	277.86	0	1	N07022	1
63.8897164	2	31.9448582	31.9448582	38.66202595	3	0.930972785	156.4254	552.2840909	0	1	N07022	1
51.2110454	2	25.6055227	25.6055227	49.9210454	0	0.949940188	216.333	671.8939394	0	1	N07022	1
123.7719166	2	61.88595829	61.88595829	97.61307135	2	0.907369145	256.2714	339.8647059	0	1	N07022	1
36.72702595	2	18.36351297	18.36351297	19.37685171	0	0.945617208	229.6458	492.52	0	1	N07022	1
102.3952391	3	34.13174637	28.94118721	46.71503243	0	0.904875711	223.405425	336.141791	0	1	N07022	1
82.75121964	3	27.58373988	24.86884523	35.05919369	1	0.920680777	227.14965	338.9736842	0	1	N07022	1
106.3759036	4	26.5939759	22.93384523	50.03170991	0	0.910895668	114.8229	389.7655172	0	1	N07022	1
272.5613169	4	68.14032923	19.6305936	227.449291	8	0.905786649	115.65495	273.129771	0	1	N07022	1
134.0650649	4	33.51626622	25.02534847	82.07936793	3	0.849738838	207.596475	284.4720812	0	1	N07022	1
65.84370342	3	21.94790114	17.28534847	41.95185171	0	0.896800571	192.619575	364.1648352	0	1	N07022	1
41.64670991	1	41.64670991	41.64670991	41.64670991	0	0.968309818	284.145075	297.24	0	1	N07022	1
94.8497164	4	23.7124291	27.14926459	38.99401946	0	0.850068386	221.3253	374.5611511	0	1	N07022	1
6.763006486	1	6.763006486	6.763006486	6.763006486	0	0.974656196	172.650375	234.0909091	0	1	N07022	1
46.71503243	1	46.71503243	46.71503243	46.71503243	1	0.903805906	195.947775	321.942029	0	1	N07022	1
67.06887766	4	16.76721941	15.70526135	26.20468396	2	0.866814331	193.451625	390.8627451	0	1	N07022	1
187.6347813	2	93.81739063	93.81739063	153.6900973	8	0.878490084	187.627275	200.1123596	0	1	N07022	1
129.1990843	3	43.06636144	21.7355227	106.8185616	3	0.904430363	175.56255	253.3072626	0	1	N07022	1
12.30083874	2	6.150419369	6.150419369	8.163670991	0	0.86207442	311.1867	213.8333333	0	1	N07022	1
483.6263049	3	161.2087683	45.64636144	413.7102595	13	0.897793051	187.21125	245.3652695	0	1	N07022	1
164.7736265	3	54.92454216	36.77286468	116.3449231	1	0.83599574	214.252875	257.0654206	0	1	N07022	1
166.0826135	4	41.52065338	31.38760333	74.63338739	3	0.873300525	213.83685	385.6130435	0	1	N07022	1
82.34653568	3	27.44884523	20.30800649	50.49335495	3	0.932242785	284.5611	284.0738255	0	1	N07022	1
104.9942261	4	26.24855653	24.49101297	54.72220018	3	0.860497348	182.21895	380.9872611	0	1	N07022	1
157.6249231	3	52.54164102	70.40454216	77.49954216	2	0.90272077	201.772125	348.1936937	0	1	N07022	1
37.1048582	3	12.36828607	12.61384523	20.73167748	1	0.846825252	241.710525	405.1403509	0	1	N07022	1
13.48017423	1	13.48017423	13.48017423	13.48017423	0	0.927523673	245.870775	566.4210526	0	1	N07022	1
126.0389101	3	42.01297003	11.65583874	103.2157294	2	0.880391252	192.619575	259.8994975	0	1	N07022	1
15.79300649	1	15.79300649	15.79300649	15.79300649	0	0.932818754	196.3638	409.25	0	1	N07022	1
45.55468396	4	11.38867099	4.537919369	35.83384523	1	0.952059516	334.068075	371.25	0	1	N07022	1
74.36621964	3	24.78873988	21.57901946	39.57419369	1	0.885741748	123.559425	579.7961165	0	1	N07022	1
28.0748582	1	28.0748582	28.0748582	28.0748582	1	0.951990627	226.733625	258.4210526	0	1	N07022	1
164.5712845	4	41.14282113	39.46352919	80.06055513	5	0.912520778	200.108025	350.2913043	0	1	N07022	1
70.3397164	1	70.3397164	70.3397164	70.3397164	1	0.903420494	170.154225	304.9157895	0	1	N07022	1
125.8555551	6	20.97592586	12.75692261	79.87720018	1	0.926475854	226.3176	291.3957219	0	1	N07022	1
238.2846395	3	79.42821315	50.1155227	174.799607	5	0.816331334	198.0279	380.1606061	0	1	N07022	1
189.4401297	3	63.14670991	51.54303892	92.20489063	1	0.75520837	231.725925	387.7609562	0	1	N07022	1
159.964607	4	39.99115176	42.07594207	57.6610454	5	0.903655667	199.275975	314.0222222	0	1	N07022	1
135.7597488	3	45.25324961	57.25636144	60.57303892	4	0.876894013	212.17275	438.494898	0	1	N07022	1
91.71639387	4	22.92909847	11.54517423	67.9810454	2	0.642672766	290.38545	327.9538462	0	1	N07022	1
355.6334077	3	118.5444692	87.09072937	266.3405106	10	0.909635779	217.9971	369.4329268	0	1	N07022	1
64.17587117	1	64.17587117	64.17587117	64.17587117	1	0.904086386	229.229775	416.1538462	0	1	N07022	1
0	0	0	0	0	0	0	236.3022	0	0	1	N07022	1
53.00852919	2	26.50426459	26.50426459	28.40685171	0	0.906379779	261.2637	362.3513514	0	1	N07022	1
356.896556	3	118.9655187	61.81720018	248.7879944	3	0.896457449	151.4331	300.5	0	1	N07022	1
149.9687359	3	49.98957862	36.79185171	96.47170991	1	0.917986041	274.160475	331.8283262	0	1	N07022	1
195.1724393	4	48.79310982	44.41169369	86.90737441	4	0.886588213	232.974	309.1236749	0	1	N07022	1
29.05185171	2	14.52592586	14.52592586	21.04468396	0	0.887427577	235.886175	600.195122	0	1	N07022	1
48.16153568	2	24.08076784	24.08076784	31.25401946	0	0.874924448	180.55485	706.0615385	0	1	N07022	1
78.78954216	2	39.39477108	39.39477108	68.58020667	1	0.878920398	253.359225	430.620155	0	1	N07022	1
98.70072937	4	24.67518234	24.30209685	46.22653568	2	0.907189042	250.863075	442.2836879	0	1	N07022	1
201.87062	4	50.467655	34.01344207	123.9015681	5	0.914925881	277.07265	270.722807	0	1	N07022	1
307.5556849	5	61.51113697	68.67188414	123.7450649	12	0.906000586	262.9278	332.0913242	0	1	N07022	1
78.90020667	4	19.72505167	14.12517423	50.0048582	1	0.884545878	203.436225	389.9478261	0	1	N07022	1
86.73188414	6	14.45531402	15.03734198	23.95667748	2	0.833262158	224.237475	582.719697	0	1	N07022	1
493.4578081	4	123.364452	114.8296617	190.4092586	12	0.907280027	270.000225	320.0558824	0	1	N07022	1
48.24534847	4	12.06133712	7.684667748	32.23101297	0	0.926672809	250.44705	466.0131579	0	1	N07022	1
39.52835495	2	19.76417748	19.76417748	31.89901946	1	0.857582669	327.411675	322.4098361	0	1	N07022	1
318.0321881	4	79.50804703	34.13360009	245.0934847	9	0.916192353	269.168175	269.722334	0	1	N07022	1
427.4687238	5	85.49374476	58.74870342	173.8985616	11	0.846712179	281.2329	250.0569106	0	1	N07022	1
164.5824068	2	82.29120342	82.29120342	89.70870342	7	0.880034326	188.459325	324.8930041	0	1	N07022	1
143.3432456	4	35.8358114	29.10718396	63.21786468	2	0.861064194	258.76755	300.9605911	0	1	N07022	1
266.1191816	5	53.22383632	18.90734198	198.7183104	8	0.928153038	287.05725	239.4075067	0	1	N07022	1
67.68702595	3	22.56234198	27.29234198	39.74968396	0	0.815858917	278.320725	384.8989899	0	1	N07022	1
383.9518396	3	127.9839465	137.7595746	201.5687359	4	0.889918682	275.824575	256.9668508	0	1	N07022	1
66.82069694	2	33.41034847	33.41034847	58.54636144	0	0.905271611	242.12655	607.185567	0	1	N07022	1
163.3461103	2	81.67305513	81.67305513	99.18922613	3	0.927124043	244.6227	422.0045045	0	1	N07022	1
6.45	2	3.225	3.225	4.515	0	1	358.197525	348.2666667	0	1	N07022	1
66.86653568	5	13.37330714	10.25517423	26.47185171	1	0.865360949	338.64435	243.592233	0	1	N07022	1
101.7233874	2	50.86169369	50.86169369	73.85087117	0	0.677973429	309.5226	270.9214286	0	1	N07022	1
33.65852919	2	16.82926459	16.82926459	27.05202595	0	0.879532162	400.632075	323.7111111	0	1	N07022	1
75.29737441	4	18.8243436	14.71484198	45.22269045	2	0.86611208	368.59815	284.1848739	0	1	N07022	1
0	0	0	0	0	0	0	141.864525	0	0	1	N07022	1
26.00234198	3	8.667447327	11.27800649	14.0793355	0	0.948351011	306.1944	561.8717949	0	1	N07022	1
160.1590843	2	80.07954216	80.07954216	83.72821315	0	0.923025012	328.65975	419.3035714	0	1	N07022	1
7.362167748	2	3.681083874	3.681083874	6.717167748	0	0.968563018	143.94465	171.5833333	0	1	N07022	1
221.86562	4	55.466405	33.96760333	142.8089101	4	0.905766983	387.319275	263.0380952	0	1	N07022	1
144.2744004	5	28.85488007	28.96017423	57.83653568	2	0.828241796	378.58275	266.009434	0	1	N07022	1
321.2919045	2	160.6459523	160.6459523	245.2578526	10	0.927280522	233.390025	251.4222738	0	1	N07022	1
154.2434198	4	38.56085495	31.19868721	80.30087117	3	0.881570337	313.68285	312.5945946	0	1	N07022	1
134.3132456	4	33.5783114	26.33826784	60.68370342	3	0.861550461	252.527175	425.2525253	0	1	N07022	1
210.8547813	5	42.17095625	35.76901946	83.94954216	5	0.866351297	252.11115	263.1221122	0	1	N07022	1
104.0172326	2	52.00861631	52.00861631	55.30237441	0	0.918415033	338.228325	259.4316547	0	1	N07022	1
121.1192261	3	40.37307538	41.68468396	54.83286468	0	0.911443537	270.000225	280.8638743	0	1	N07022	1
99.89905189	3	33.29968396	40.59702595	48.1805227	2	0.895603754	359.029575	330.0337838	0	1	N07022	1
171.5097813	3	57.16992709	50.20720018	89.6059036	0	0.8252436	197.611875	470.4545455	0	1	N07022	1
85.72803892	1	85.72803892	85.72803892	85.72803892	4	0.901677376	308.69055	331.8992248	0	1	N07022	1
131.7522326	4	32.93805815	28.16260333	52.42835495	6	0.919399694	158.0895	306.195	0	1	N07022	1
240.7160009	7	34.38800013	27.44884523	77.63705838	7	0.872674759	373.174425	298.9441176	0	1	N07022	1
114.6960778	3	38.23202595	49.13852919	64.91254865	5	0.911410031	297.04185	383.9640719	0	1	N07022	1
49.07370342	5	9.814740685	4.404335495	29.85335495	1	0.917391769	343.63665	444.7837838	0	1	N07022	1
82.43821315	5	16.48764263	4.782167748	65.35520667	2	0.908287516	228.81375	265.1056911	0	1	N07022	1
180.6314587	6	30.10524312	21.34426459	58.14954216	3	0.870735061	429.753825	338.6996047	0	1	N07022	1
3.87	1	3.87	3.87	3.87	0	1	22.881375	345.1428571	0	1	N07022	1
25.29251622	1	25.29251622	25.29251622	25.29251622	0	0.846716959	31.6179	251	0	1	N07022	1
0	0	0	0	0	0	0	33.698025	0	0	1	N07022	1
11.61	1	11.61	11.61	11.61	0	1	32.44995	326.9	0	1	N07022	1
50.38269045	2	25.19134523	25.19134523	32.92185171	0	0.892976642	44.9307	455.5416667	0	1	N07022	1
0	0	0	0	0	0	0	45.76275	0	0	1	N07022	1
0	0	0	0	0	0	0	47.010825	0	0	1	N07022	1
0	0	0	0	0	0	0	49.506975	0	0	1	N07022	1
50.05069694	2	25.02534847	25.02534847	42.95569694	0	0.875620772	109.414575	205.923913	0	1	N07022	1
140.8739101	3	46.95797003	17.93034847	122.2985616	4	0.81934213	163.0818	348.3731343	0	1	N07022	1
33.29968396	1	33.29968396	33.29968396	33.29968396	0	0.695918961	93.605625	276.8958333	0	1	N07022	1
2.847167748	1	2.847167748	2.847167748	2.847167748	0	0.942926209	141.864525	215	0	1	N07022	1
202.8934523	2	101.4467261	101.4467261	142.4959036	11	0.876678073	136.040175	343.1428571	0	1	N07022	1
71.2060454	3	23.73534847	11.61	52.18803892	1	0.837153831	162.665775	203.49	0	1	N07022	1
0	0	0	0	0	0	0	143.1126	0	0	1	N07022	1
56.76786468	2	28.38393234	28.38393234	41.35269045	0	0.774900923	201.772125	322.725	0	1	N07022	1
0	0	0	0	0	0	0	217.581075	0	0	1	N07022	1
69.71370342	4	17.42842586	13.04700973	42.97468396	1	0.925818703	247.534875	334.0784314	0	1	N07022	1
108.4215681	3	36.1405227	28.58234198	70.11838739	3	0.931281238	182.634975	469.1935484	0	1	N07022	1
0	0	0	0	0	0	0	117.31905	0	0	1	N07022	1
38.81852919	1	38.81852919	38.81852919	38.81852919	0	0.931691099	206.764425	518.58	0	1	N07022	1
54.56569694	1	54.56569694	54.56569694	54.56569694	2	0.86047684	225.901575	352.9746835	0	1	N07022	1
36.92936793	1	36.92936793	36.92936793	36.92936793	1	0.956540993	194.283675	394	0	1	N07022	1
1.29	1	1.29	1.29	1.29	0	1	121.895325	179	0	1	N07022	1
188.4284198	4	47.10710495	37.38151946	113.0203809	2	0.915307202	257.10345	250	0	1	N07022	1
30.07468396	2	15.03734198	15.03734198	17.77384523	0	0.81092468	206.764425	306.25	0	1	N07022	1
40.99384523	3	13.66461508	9.831503243	30.51734198	0	0.931835314	215.084925	918.4915254	0	1	N07022	1
156.2700973	3	52.09003243	29.3648582	106.7078971	0	0.754788792	213.0048	241.492823	0	1	N07022	1
119.5240843	3	39.84136144	24.15901946	94.72006486	1	0.816454168	244.6227	367.2638037	0	1	N07022	1
54.50087117	3	18.16695706	4.404335495	46.33720018	0	0.479185769	290.38545	393.6883117	0	1	N07022	1
115.8485616	2	57.92428081	57.92428081	64.24069694	1	0.812909201	337.8123	272.845679	0	1	N07022	1
28.20450973	1	28.20450973	28.20450973	28.20450973	0	0.922047164	214.252875	402.1707317	0	1	N07022	1
66.5803809	2	33.29019045	33.29019045	65.9353809	1	0.821407968	210.092625	242.6741573	0	1	N07022	1
11.23216775	2	5.616083874	5.616083874	9.297167748	0	0.978419424	149.769	659.56	0	1	N07022	1
57.14569694	2	28.57284847	28.57284847	36.74601297	1	0.816751288	126.887625	290.1927711	0	1	N07022	1
209.4161427	3	69.8053809	82.86188414	125.9092586	2	0.876135249	232.557975	294.5178571	0	1	N07022	1
40.70769045	2	20.35384523	20.35384523	35.54769045	0	0.844254501	267.504075	227.1206897	0	1	N07022	1
0	0	0	0	0	0	0	217.9971	0	0	1	N07022	1
83.2397164	2	41.6198582	41.6198582	43.71136144	1	0.895378021	258.351525	332.2982456	0	1	N07022	1
54.56569694	3	18.18856565	20.35384523	22.17818072	1	0.898830548	254.191275	338.2409639	0	1	N07022	1
213.5912845	2	106.7956423	106.7956423	137.7137359	3	0.842246515	223.82145	290.7811448	0	1	N07022	1
65.35520667	3	21.78506889	15.57167748	49.13852919	0	0.883830619	287.473275	347.25	0	1	N07022	1
8.808670991	1	8.808670991	8.808670991	8.808670991	0	0.891884739	129.7998	157.6153846	0	1	N07022	1
46.08901946	4	11.52225486	10.09867099	25.24667748	0	0.771356755	266.672025	346.6621622	0	1	N07022	1
76.23639387	3	25.41213129	23.84601297	34.19286468	2	0.929602343	245.45475	361.8285714	0	1	N07022	1
63.59569694	4	15.89892423	2.335751622	58.27919369	1	0.915871629	306.610425	404.3763441	0	1	N07022	1
79.81237441	4	19.9530936	16.53917748	35.45601297	0	0.87758612	265.42395	376.2123894	0	1	N07022	1
129.2907618	3	43.0969206	11.43450973	112.2725811	4	0.866206225	214.252875	285.6460674	0	1	N07022	1
3.492167748	1	3.492167748	3.492167748	3.492167748	0	0.946232646	292.465575	353.5	0	1	N07022	1
98.40670991	3	32.80223664	35.76901946	52.16118721	3	0.896203549	219.6612	268.7210884	0	1	N07022	1
99.45639387	3	33.15213129	34.10118721	46.66919369	0	0.848634328	231.3099	395.4525547	0	1	N07022	1
96.18555513	4	24.04638878	27.01568072	29.80751622	3	0.896602924	235.47015	293.3617021	0	1	N07022	1
21.64384523	4	5.410961306	0.645	19.70884523	0	0.918837015	285.809175	468.3636364	0	1	N07022	1
35.76901946	3	11.92300649	13.21300649	16.86167748	0	0.929879867	324.4995	286.36	0	1	N07022	1
63.95454216	4	15.98863554	16.56209685	30.18534847	0	0.919966831	275.824575	474.0227273	0	1	N07022	1
32.23101297	3	10.74367099	3.87	27.71601297	1	0.872692279	232.974	518.6923077	0	1	N07022	1
17.19367099	3	5.731223664	3.225	13.32367099	0	0.942000509	281.2329	864.0645161	0	1	N07022	1
39.86034847	1	39.86034847	39.86034847	39.86034847	0	0.906163679	297.457875	528.7758621	0	1	N07022	1
105.6660778	3	35.22202595	29.54034847	75.48072937	0	0.907535921	303.282225	463.4055944	0	1	N07022	1
9.075838739	1	9.075838739	9.075838739	9.075838739	0	0.781745931	280.40085	336.7692308	0	1	N07022	1
36.72702595	2	18.36351297	18.36351297	36.08202595	0	0.911993756	273.328425	386.5471698	0	1	N07022	1
128.7485616	2	64.37428081	64.37428081	128.1035616	2	0.850599567	297.8739	245.5530726	0	1	N07022	1
86.82356162	2	43.41178081	43.41178081	75.92338739	0	0.885500185	195.947775	377.8869565	0	1	N07022	1
12.41150324	1	12.41150324	12.41150324	12.41150324	0	0.9490733	337.8123	429	0	1	N07022	1
39.90618721	3	13.3020624	10.67884523	28.58234198	1	0.947715533	279.152775	306.1639344	0	1	N07022	1
65.04220018	5	13.00844004	6.984335495	36.25751622	1	0.626683277	280.816875	348.8163265	0	1	N07022	1
84.17087117	2	42.08543559	42.08543559	48.7148582	0	0.910062141	240.046425	296.5169492	0	1	N07022	1
47.26835495	2	23.63417748	23.63417748	27.22751622	1	0.730008398	253.77525	266.8	0	1	N07022	1
89.95688414	4	22.48922104	19.04092586	40.9748582	0	0.89511364	357.365475	365.56	0	1	N07022	1
71.50006486	2	35.75003243	35.75003243	69.03072937	0	0.943938568	277.9047	331.0674157	0	1	N07022	1
218.9994652	2	109.4997326	109.4997326	200.4241168	8	0.870043243	285.809175	282.1693811	0	1	N07022	1
108.0895746	3	36.0298582	24.04835495	71.47321315	5	0.895350725	260.847675	448.2792208	0	1	N07022	1
55.22968396	4	13.80742099	12.22258712	19.93017423	0	0.874006201	322.8354	358.3222222	0	1	N07022	1
94.3153809	5	18.86307618	2.202167748	45.44401946	2	0.897719028	317.01105	481.5985401	0	1	N07022	1
39.63901946	2	19.81950973	19.81950973	31.09751622	0	0.917949812	274.992525	366.147541	0	1	N07022	1
109.5360778	4	27.38401946	24.89176459	39.19636144	0	0.906162845	308.274525	340.3537415	0	1	N07022	1
44.8448582	2	22.4224291	22.4224291	26.31534847	1	0.863081752	314.930925	450.078125	0	1	N07022	1
89.0447164	2	44.5223582	44.5223582	45.95936793	3	0.832048816	263.343825	394.125	0	1	N07022	1
118.5392261	2	59.26961306	59.26961306	111.5090519	2	0.885346294	249.615	304.6705882	0	1	N07022	1
41.6198582	2	20.8099291	20.8099291	30.18534847	0	0.825697099	324.083475	454.4464286	0	1	N07022	1
37.59335495	2	18.79667748	18.79667748	21.15534847	0	0.91842353	284.145075	277.2407407	0	1	N07022	1
25.67034847	2	12.83517423	12.83517423	16.32734198	0	0.861211883	411.0327	444.9714286	0	1	N07022	1
243.7576459	4	60.93941149	32.44284847	172.5326135	3	0.879366924	282.480975	423.1893491	0	1	N07022	1
12.19017423	3	4.063391411	2.469335495	9.075838739	0	0.947722315	289.137375	616.6315789	0	1	N07022	1
92.33454216	4	23.08363554	14.94959685	61.79034847	3	0.955219403	259.183575	372.9352518	0	1	N07022	1
8.965174234	1	8.965174234	8.965174234	8.965174234	0	0.950146439	306.610425	425.6666667	0	1	N07022	1
63.53087117	2	31.76543559	31.76543559	59.12653568	2	0.876303771	235.47015	385.5652174	0	1	N07022	1
74.82786468	2	37.41393234	37.41393234	38.72685171	0	0.899901755	528.767775	405.4107143	0	1	N07022	1
103.4828971	3	34.49429904	29.3648582	73.47303892	0	0.883411183	306.610425	336.6857143	0	1	N07022	1
79.81237441	3	26.6041248	6.45	72.71737441	1	0.851927071	356.533425	334.2735043	0	1	N07022	1
38.83751622	1	38.83751622	38.83751622	38.83751622	0	0.811349366	363.60585	246.2181818	0	1	N07022	1
90.64772288	5	18.12954458	10.09867099	41.77636144	0	0.854691465	341.1405	307.6511628	0	1	N07022	1
121.6155876	2	60.80779378	60.80779378	84.51072937	4	0.895920781	150.60105	460.3128834	0	1	N07022	1
70.67170991	2	35.33585495	35.33585495	41.50919369	0	0.832043862	189.7074	216.185567	0	1	N07022	1
119.3597164	2	59.6798582	59.6798582	60.65685171	2	0.895609541	326.1636	309.7758621	0	1	N07022	1
84.06020667	4	21.01505167	20.19734198	30.34185171	6	0.902241421	294.129675	373.3359375	0	1	N07022	1
165.6779295	4	41.41948239	27.14926459	89.57905189	6	0.893365054	279.5688	339.8403361	0	1	N07022	1
89.29289712	3	29.76429904	8.698006486	74.36621964	4	0.937819543	309.938625	336.765625	0	1	N07022	1
238.173975	5	47.63479499	22.51017423	139.0574393	5	0.929625302	295.793775	337.1121212	0	1	N07022	1
103.2805551	2	51.64027757	51.64027757	72.56087117	2	0.845015345	306.610425	356.9863014	0	1	N07022	1
46.66919369	3	15.5563979	17.81968396	22.51017423	0	0.866082376	353.205225	342.4558824	0	1	N07022	1
334.4701946	5	66.89403892	45.53569694	181.6274393	8	0.815060257	320.33925	353.4547368	0	1	N07022	1
4.137167748	2	2.068583874	2.068583874	2.202167748	0	0.972226434	341.97255	228	0	1	N07022	1
28.96017423	4	7.240043559	5.961503243	15.10216775	2	0.968890071	326.99565	445.6071429	0	1	N07022	1
3.759335495	1	3.759335495	3.759335495	3.759335495	0	0.9388701	312.434775	597.375	0	1	N07022	1
5.583670991	1	5.583670991	5.583670991	5.583670991	0	0.932332644	347.380875	358.1111111	0	1	N07022	1
81.79321315	4	20.44830329	13.91333874	49.82936793	1	0.781931262	284.145075	249.6949153	0	1	N07022	1
127.8822326	3	42.62741087	48.44769045	51.02769045	0	0.888825502	339.060375	312.6292135	0	1	N07022	1
32.16618721	2	16.0830936	16.0830936	22.28884523	0	0.911054456	265.839975	447.7708333	0	1	N07022	1
247.9786265	4	61.99465662	61.25994531	85.8197164	10	0.819456359	475.516575	364.9329609	0	1	N07022	1
63.2447164	3	21.08157213	21.68968396	26.58251622	0	0.889563957	321.587325	262.8352941	0	1	N07022	1
0	0	0	0	0	0	0	161.833725	0	0	1	N07022	1
50.36370342	2	25.18185171	25.18185171	36.08202595	1	0.725526449	488.41335	277.6619718	0	1	N07022	1
25.51384523	1	25.51384523	25.51384523	25.51384523	0	0.914417319	426.0096	545.1025641	0	1	N07022	1
31.20818072	4	7.80204518	6.472919369	16.70517423	0	0.940399229	365.685975	494.2244898	0	1	N07022	1
66.82069694	2	33.41034847	33.41034847	34.32251622	0	0.894394906	273.328425	411.1458333	0	1	N07022	1
15.94950973	2	7.974754865	7.974754865	12.56800649	0	0.868418577	383.991075	445.9583333	0	1	N07022	1
0	0	0	0	0	0	0	165.57795	0	0	1	N07022	1
56.12286468	4	14.03071617	5.961503243	43.5548582	0	0.878282198	365.26995	514.7468354	0	1	N07022	1
90.06754865	4	22.51688716	19.66300649	33.83401946	0	0.863761288	469.692225	307.480315	0	1	N07022	1
46.19968396	3	15.39989465	19.39583874	26.15884523	0	0.912693127	390.23145	510.8970588	0	1	N07022	1
0	0	0	0	0	0	0	189.291375	0	0	1	N07022	1
0	0	0	0	0	0	0	199.275975	0	0	1	N07022	1
66.37803892	2	33.18901946	33.18901946	38.59720018	0	0.939390222	21.217275	833.9782609	0	1	N07022	1
61.43936793	2	30.71968396	30.71968396	34.47901946	2	0.680964873	156.4254	314.6022727	0	1	N07022	1
0.645	1	0.645	0.645	0.645	0	1	41.6025	1133	0	1	N07022	1
53.00852919	1	53.00852919	53.00852919	53.00852919	2	0.913529342	47.842875	279.4473684	0	1	N07022	1
26.47185171	2	13.23592586	13.23592586	25.82685171	1	0.932437198	58.659525	439.0263158	0	1	N07022	1
0	0	0	0	0	0	0	34.11405	0	0	1	N07022	1
0	0	0	0	0	0	0	34.530075	0	0	1	N07022	1
0.645	1	0.645	0.645	0.645	0	1	37.858275	0	0	1	N07022	1
0	0	0	0	0	0	0	39.522375	0	0	1	N07022	1
0	0	0	0	0	0	0	41.6025	0	0	1	N07022	1
0	0	0	0	0	0	0	162.665775	0	0	1	N07022	1
0	0	0	0	0	0	0	56.5794	0	0	1	N07022	1
0	0	0	0	0	0	0	104.422275	0	0	1	N07022	1
140.4312521	1	140.4312521	140.4312521	140.4312521	7	0.883937833	74.8845	286.4545455	0	1	N07022	1
0.645	1	0.645	0.645	0.645	0	1	115.65495	286.4545455	0	1	N07022	1
1.29	2	0.645	0.645	0.645	0	1	141.4485	3961	0	1	N07022	1
2.469335495	1	2.469335495	2.469335495	2.469335495	0	1	204.6843	1254	0	1	N07022	1
16.28150324	1	16.28150324	16.28150324	16.28150324	0	0.776506526	153.0972	1229.295455	0	1	N07022	1
0	0	0	0	0	0	0	162.665775	0	0	1	N07022	1
0	0	0	0	0	0	0	81.124875	0	0	1	N07022	1
0	0	0	0	0	0	0	227.9817	0	0	1	N07022	1
23.46818072	1	23.46818072	23.46818072	23.46818072	0	0.647551826	159.337575	432.0285714	0	1	N07022	1
0	0	0	0	0	0	0	208.84455	0	0	1	N07022	1
23.31167748	3	7.770559159	6.984335495	11.12150324	0	0.95091576	225.901575	838.1282051	0	1	N07022	1
64.97737441	2	32.48868721	32.48868721	54.34436793	0	0.866133736	265.839975	374.3218391	0	1	N07022	1
38.33003243	3	12.77667748	14.54884523	20.93401946	0	0.945072748	142.696575	584.9215686	0	1	N07022	1
39.0398582	3	13.01328607	7.251503243	31.14335495	2	0.940108539	128.96775	498.8448276	0	1	N07022	1
139.1412521	5	27.82825041	27.27335495	51.27587117	2	0.89098681	209.6766	392.2436548	0	1	N07022	1
150.9267423	4	37.73168559	6.606503243	137.0687359	5	0.873435868	96.5178	367.4611872	0	1	N07022	1
30.23118721	2	15.1155936	15.1155936	24.53685171	2	0.927448253	171.818325	242.9782609	0	1	N07022	1
8.163670991	1	8.163670991	8.163670991	8.163670991	0	0.869094309	155.59335	546.5384615	0	1	N07022	1
34.5248582	2	17.2624291	17.2624291	33.2348582	0	0.89028538	141.032475	453.9791667	0	1	N07022	1
105.9522326	2	52.97611631	52.97611631	83.61754865	1	0.884654893	98.597925	318.2993197	0	1	N07022	1
17.50667748	1	17.50667748	17.50667748	17.50667748	0	0.927196456	213.420825	381.2916667	0	1	N07022	1
86.17856162	3	28.72618721	33.72335495	40.15436793	3	0.877682495	157.673475	355.9918033	0	1	N07022	1
25.51384523	1	25.51384523	25.51384523	25.51384523	0	0.794153487	104.422275	451	0	1	N07022	1
1.29	1	1.29	1.29	1.29	0	1	219.245175	262	0	1	N07022	1
72.76321315	3	24.25440438	5.850838739	66.26737441	0	0.797512417	241.2945	767.6565657	0	1	N07022	1
1.935	2	0.9675	0.9675	1.29	0	1	112.32675	383.2	0	1	N07022	1
21.42251622	2	10.71125811	10.71125811	17.28534847	1	0.864202604	198.0279	207.6764706	0	1	N07022	1
51.32170991	3	17.10723664	12.61384523	38.06286468	2	0.930971698	185.131125	506.8947368	0	1	N07022	1
28.45269045	1	28.45269045	28.45269045	28.45269045	0	0.916882606	209.6766	388.6486486	0	1	N07022	1
3.87	1	3.87	3.87	3.87	0	1	333.236025	285.9	0	1	N07022	1
218.419291	3	72.80643033	38.08185171	156.2242586	4	0.898611763	185.963175	309.7029703	0	1	N07022	1
161.3652715	5	32.27305431	25.02534847	60.61887766	4	0.905606258	212.17275	284.4933921	0	1	N07022	1
14.54884523	1	14.54884523	14.54884523	14.54884523	0	0.94201666	218.82915	432.2631579	0	1	N07022	1
17.50667748	2	8.753338739	8.753338739	13.21300649	0	0.881864094	235.886175	419.1481481	0	1	N07022	1
272.2672975	2	136.1336487	136.1336487	241.5017748	9	0.90512382	137.28825	275.1641414	0	1	N07022	1
0	0	0	0	0	0	0	218.413125	0	0	1	N07022	1
54.29852919	1	54.29852919	54.29852919	54.29852919	0	0.834607211	232.557975	312.6202532	0	1	N07022	1
79.90405189	4	19.97601297	18.63068072	26.80384523	1	0.92074399	163.0818	337.2068966	0	1	N07022	1
96.43373585	3	32.14457862	14.01450973	69.53821315	4	0.933854397	112.742775	432.25	0	1	N07022	1
57.52352919	4	14.3808823	7.974754865	40.92901946	0	0.814951544	203.0202	411.0481928	0	1	N07022	1
195.8364263	3	65.27880877	71.99968396	78.01489063	2	0.925043177	221.3253	272.4029304	0	1	N07022	1
240.8456524	4	60.21141311	67.74629054	93.91856162	6	0.84069283	226.733625	263.5928144	0	1	N07022	1
0	0	0	0	0	0	0	223.405425	0	0	1	N07022	1
179.2039425	2	89.60197126	89.60197126	102.3494004	2	0.803389895	196.779825	357.0163934	0	1	N07022	1
38.99401946	2	19.49700973	19.49700973	28.36101297	0	0.884459871	214.252875	407.6101695	0	1	N07022	1
16.48384523	2	8.241922613	8.241922613	15.19384523	0	0.848381807	199.692	902.84	0	1	N07022	1
11.38867099	2	5.694335495	5.694335495	6.228670991	0	0.96632489	261.679725	263.3157895	0	1	N07022	1
232.5713169	3	77.52377231	43.82202595	188.104291	6	0.895383837	206.3484	288.2746914	0	1	N07022	1
99.99072937	2	49.99536468	49.99536468	76.72489063	0	0.884894268	163.0818	405.7164179	0	1	N07022	1
125.8097164	3	41.93657213	53.29468396	53.76419369	3	0.857041114	236.3022	326.8648649	0	1	N07022	1
171.0592586	4	42.76481464	22.28884523	120.5200649	3	0.844265367	118.1511	395.9752066	0	1	N07022	1
0	0	0	0	0	0	0	272.08035	0	0	1	N07022	1
18.84251622	2	9.421258108	9.421258108	18.19751622	0	0.913907923	297.457875	604.16	0	1	N07022	1
40.66185171	6	6.776975285	6.095087117	14.12517423	0	0.927596679	266.256	412.8	0	1	N07022	1
37.43685171	3	12.47895057	12.67867099	13.10234198	0	0.924333983	203.85225	442.6833333	0	1	N07022	1
4.938670991	1	4.938670991	4.938670991	4.938670991	0	0.966862369	343.63665	401.625	0	1	N07022	1
0	0	0	0	0	0	0	122.31135	0	0	1	N07022	1
34.79202595	2	17.39601297	17.39601297	23.40335495	0	0.947788343	278.320725	480.7391304	0	1	N07022	1
36.83769045	1	36.83769045	36.83769045	36.83769045	2	0.864190244	288.305325	337.4545455	0	1	N07022	1
116.3639101	2	58.18195504	58.18195504	105.7309036	2	0.854171181	243.374625	374.9620253	0	1	N07022	1
326.322253	3	108.7740843	34.41419369	273.9777108	12	0.913311718	232.14195	308.8306998	0	1	N07022	1
248.4560009	4	62.11400022	45.34678081	150.2437683	2	0.821160481	229.229775	283.0878788	0	1	N07022	1
159.3274717	4	39.83186793	21.04468396	104.7807618	3	0.937063062	244.6227	284.5169082	0	1	N07022	1
76.11786468	4	19.02946617	22.91092586	29.65101297	0	0.921362869	195.115725	398.036036	0	1	N07022	1
10.8543355	1	10.8543355	10.8543355	10.8543355	0	0.83192564	124.8075	307.1578947	0	1	N07022	1
236.0176459	2	118.008823	118.008823	206.4772975	4	0.887332391	234.222075	283.2329193	0	1	N07022	1
31.4105227	2	15.70526135	15.70526135	26.20468396	0	0.830739963	386.487225	474.6521739	0	1	N07022	1
58.52737441	4	14.6318436	14.6824291	28.51751622	0	0.907981871	344.4687	461.5061728	0	1	N07022	1
127.9090843	5	25.58181686	30.83034847	32.47919369	1	0.876842044	245.870775	388.0960452	0	1	N07022	1
18.95318072	2	9.47659036	9.47659036	13.90384523	0	0.853762155	265.42395	328.4814815	0	1	N07022	1
92.3803809	2	46.19019045	46.19019045	91.7353809	1	0.811952569	225.901575	295.503876	0	1	N07022	1
130.7294004	2	65.36470018	65.36470018	111.2877229	6	0.862848693	228.81375	247.1755319	0	1	N07022	1
122.6115681	2	61.30578405	61.30578405	87.55237441	0	0.593964741	229.6458	359.797619	0	1	N07022	1
101.8798906	2	50.93994531	50.93994531	54.18786468	0	0.804658428	161.833725	443.5714286	0	1	N07022	1
93.00639387	3	31.00213129	21.42251622	55.10003243	0	0.898111105	242.542575	512.71875	0	1	N07022	1
20.35384523	3	6.784615075	8.587341982	8.652167748	0	0.972506048	260.847675	488.1333333	0	1	N07022	1
66.61835495	1	66.61835495	66.61835495	66.61835495	1	0.91403011	250.44705	317.85	0	1	N07022	1
64.71020667	2	32.35510333	32.35510333	58.37087117	4	0.922385808	318.67515	304.6129032	0	1	N07022	1
99.99072937	3	33.33024312	12.72450973	86.62121964	3	0.886307723	297.8739	407.8156028	0	1	N07022	1
0	0	0	0	0	0	0	366.102	0	0	1	N07022	1
211.5534847	2	105.7767423	105.7767423	192.2683104	2	0.882939998	258.76755	290.9708029	0	1	N07022	1
247.1391492	5	49.42782984	37.48269045	108.8452391	6	0.88282503	303.69825	385.5730659	0	1	N07022	1
127.1075811	4	31.77689527	33.58977108	44.24569694	2	0.901991733	252.9432	289.6892655	0	1	N07022	1
165.2542586	3	55.08475285	68.31303892	85.66321315	3	0.834830737	217.16505	340.9188034	0	1	N07022	1
56.74887766	3	18.91629255	15.08318072	29.96401946	0	0.910492925	225.069525	377.2368421	0	1	N07022	1
17.08300649	1	17.08300649	17.08300649	17.08300649	0	0.935226185	334.4841	306.0357143	0	1	N07022	1
139.9617423	5	27.99234847	18.15167748	80.41153568	3	0.818222432	277.07265	281.5572139	0	1	N07022	1
13.10234198	2	6.551170991	6.551170991	12.45734198	0	0.849886052	353.62125	270.7	0	1	N07022	1
386.3373623	2	193.1686812	193.1686812	375.8150204	10	0.906483676	209.6766	311.9908592	0	1	N07022	1
68.11069694	3	22.70356565	16.21667748	39.21534847	0	0.869868915	283.72905	335.1919192	0	1	N07022	1
98.9410454	2	49.4705227	49.4705227	61.28286468	3	0.863906422	232.974	339.4861111	0	1	N07022	1
203.622265	2	101.8111325	101.8111325	141.8777553	2	0.864278321	250.863075	343.1358885	0	1	N07022	1
54.34436793	3	18.11478931	17.83867099	27.65118721	1	0.843191712	325.747575	391.5769231	0	1	N07022	1
54.27954216	2	27.13977108	27.13977108	29.69685171	0	0.862528819	237.13425	645.6666667	0	1	N07022	1
26.26950973	4	6.567377432	3.358583874	18.90734198	0	0.725473096	274.992525	393.5952381	0	1	N07022	1
237.8229944	4	59.4557486	66.3685454	97.14356162	6	0.833046836	251.2791	301.8899083	0	1	N07022	1
129.1532456	4	32.2883114	22.95676459	81.9497164	5	0.923594671	242.12655	295.0421053	0	1	N07022	1
17.88450973	2	8.942254865	8.942254865	13.59083874	0	0.949887117	302.03415	421.6153846	0	1	N07022	1
84.70520667	4	21.17630167	9.209422613	58.3898582	3	0.867151754	417.273075	306.0078125	0	1	N07022	1
88.55621964	4	22.13905491	23.09034847	35.50185171	1	0.763585723	237.13425	362.528	0	1	N07022	1
147.709607	3	49.23653568	26.2505227	97.3459036	0	0.762714472	250.031025	270.6410256	0	1	N07022	1
100.8570584	5	20.17141168	24.38034847	28.02901946	3	0.84080983	288.72135	343.7692308	0	1	N07022	1
122.5467423	5	24.50934847	19.28517423	49.07370342	1	0.901855607	317.427075	419.6491228	0	1	N07022	1
124.7299231	3	41.57664102	26.84968396	83.22072937	0	0.813868254	215.50095	438.3554217	0	1	N07022	1
109.9139101	2	54.95695504	54.95695504	71.2060454	0	0.811507293	143.1126	281.2068966	0	1	N07022	1
6.717167748	2	3.358583874	3.358583874	3.492167748	1	0.975808456	143.94465	380.7894737	0	1	N07022	1
71.25188414	4	17.81297104	18.5524291	33.50202595	1	0.825402239	413.52885	405.7821782	0	1	N07022	1
193.466633	4	48.36665824	39.78602919	104.7080714	2	0.790604433	257.519475	291.6363636	0	1	N07022	1
0	0	0	0	0	0	0	325.33155	0	0	1	N07022	1
141.2327553	4	35.30818883	34.42368721	56.43587117	2	0.856649655	307.02645	312.4568528	0	1	N07022	1
141.7481038	4	35.43702595	21.35375811	92.96841982	1	0.912494314	282.06495	405.5736842	0	1	N07022	1
246.9826459	4	61.74566149	61.27337117	103.7690519	4	0.911229837	291.633525	318.1930836	0	1	N07022	1
91.7353809	5	18.34707618	11.81234198	35.12401946	1	0.918938436	304.5303	333.620438	0	1	N07022	1
42.12734198	2	21.06367099	21.06367099	38.90234198	0	0.957969528	309.106575	663.0571429	0	1	N07022	1
79.10254865	4	19.77563716	24.0349291	24.42618721	1	0.751373404	264.175875	371.8119658	0	1	N07022	1
258.5926459	4	64.64816149	59.34786468	118.8063939	5	0.864718637	275.40855	357.6509695	0	1	N07022	1
192.9133104	3	64.30443682	52.25286468	110.5399231	7	0.887668066	299.538	270.1509434	0	1	N07022	1
192.619291	5	38.5238582	36.03618721	83.66338739	10	0.902771878	364.4379	369.5684211	0	1	N07022	1
94.45289712	3	31.48429904	7.74	82.30856162	1	0.910081132	345.30075	221.6136364	0	1	N07022	1
99.07856162	2	49.53928081	49.53928081	57.45870342	1	0.807780394	182.634975	306.7536232	0	1	N07022	1
181.2685941	3	60.42286468	24.49101297	154.1975811	3	0.8539072	421.0173	493.463035	0	1	N07022	1
12.07950973	2	6.039754865	6.039754865	10.14450973	0	0.972487516	129.7998	746.8518519	0	1	N07022	1
0	0	0	0	0	0	0	34.530075	0	0	1	N07022	1
0	0	0	0	0	0	0	36.194175	0	0	1	N07022	1
1.29	2	0.645	0.645	0.645	0	1	55.74735	0	0	1	N07022	1
75.40803892	4	18.85200973	7.196170991	60.37069694	5	0.917883802	45.76275	305.5203252	0	1	N07022	1
11.70167748	1	11.70167748	11.70167748	11.70167748	0	0.959160477	69.476175	690.1333333	0	1	N07022	1
1.29	2	0.645	0.645	0.645	0	1	73.2204	2759	0	1	N07022	1
0	0	0	0	0	0	0	106.086375	0	0	1	N07022	1
34.10118721	1	34.10118721	34.10118721	34.10118721	2	0.880071103	150.185025	376.4814815	0	1	N07022	1
142.2287359	3	47.40957862	20.84234198	103.7690519	1	0.861311826	176.3946	282.2487562	0	1	N07022	1
0	0	0	0	0	0	0	123.97545	0	0	1	N07022	1
68.73670991	2	34.36835495	34.36835495	57.08087117	1	0.915389646	132.711975	268.8631579	0	1	N07022	1
44.1998582	2	22.0999291	22.0999291	36.79185171	2	0.912754977	200.52405	492.8235294	0	1	N07022	1
0	0	0	0	0	0	0	87.36525	0	0	1	N07022	1
0	0	0	0	0	0	0	205.932375	0	0	1	N07022	1
13.36950973	4	3.342377432	2.469335495	7.785838739	0	0.962589705	175.146525	516.15	0	1	N07022	1
24.49101297	1	24.49101297	24.49101297	24.49101297	0	0.870738717	89.8614	383.8888889	0	1	N07022	1
21.75450973	1	21.75450973	21.75450973	21.75450973	0	0.929925444	149.769	870.8333333	0	1	N07022	1
0	0	0	0	0	0	0	92.35755	0	0	1	N07022	1
3.492167748	1	3.492167748	3.492167748	3.492167748	0	0.946232646	93.605625	2543	0	1	N07022	1
222.0221232	3	74.00737441	18.26234198	188.6117748	8	0.900618441	217.581075	325.8840125	0	1	N07022	1
145.4616005	1	145.4616005	145.4616005	145.4616005	3	0.80676904	159.7536	254.6244131	0	1	N07022	1
2.847167748	1	2.847167748	2.847167748	2.847167748	0	0.942926209	100.262025	373.25	0	1	N07022	1
71.42737441	6	11.9045624	1.557167748	62.61870342	3	0.924143037	248.366925	356.7297297	0	1	N07022	1
117.7914263	4	29.44785658	29.84386144	46.07003243	4	0.949385304	206.3484	413.7329193	0	1	N07022	1
185.2761103	3	61.75870342	11.01083874	163.3650973	4	0.903285119	165.57795	260.2528736	0	1	N07022	1
24.51	2	12.255	12.255	16.77	0	1	204.268275	221.4	0	1	N07022	1
405.1307822	4	101.2826955	20.39968396	363.6864142	12	0.894539661	181.3869	312.900722	0	1	N07022	1
98.30391009	2	49.15195504	49.15195504	59.90905189	1	0.853658555	143.1126	390.8110236	0	1	N07022	1
102.1739101	3	34.05797003	17.17468396	76.72489063	2	0.921816446	167.24205	300.6086957	0	1	N07022	1
0.645	1	0.645	0.645	0.645	0	1	160.58565	3478.25	0	1	N07022	1
217.6256524	2	108.8128262	108.8128262	164.7926135	6	0.916728735	188.0433	260.4983051	0	1	N07022	1
14.0793355	1	14.0793355	14.0793355	14.0793355	0	0.966618031	142.28055	754.225	0	1	N07022	1
60.90503243	1	60.90503243	60.90503243	60.90503243	2	0.890756521	185.963175	303.4827586	0	1	N07022	1
253.7456524	3	84.58188414	41.88702595	192.5276135	8	0.912445878	157.673475	283.6834734	0	1	N07022	1
135.1337359	4	33.78343396	35.06868721	43.61968396	1	0.904176598	205.100325	285.9119171	0	1	N07022	1
[truncated: 258,064 more rows]
