# Supplementary material for: Modeling Chemotherapeutic Neurotoxicity with Human Induced Pluripotent Stem Cell-Derived Neuronal Cells
Source: PLoS One. 2015 Feb 17;10(2):e0118020. doi: 10.1371/journal.pone.0118020 (PMC4331516; doi:10.1371/journal.pone.0118020)
Supplement: S5 Table — (GZ) [file pone.0118020.s013.gz › LCL-neurons.vincristine.cell-level-outgrowth.txt]

Total_Outgrowth	Processes	Mean_Process_Length	Median_Process_Length	Max_Process_Length	Branches	Straightness	Cell_Body_Area	Mean_Outgrowth_Intensity	dose	cell_line	treatment	expt
27.22751622	2	13.61375811	13.61375811	16.43800649	0	0.929253061	19.9692	448.1891892	0	1	N07022	1
32.43335495	2	16.21667748	16.21667748	31.78835495	0	0.859733177	33.282	555.2380952	0	1	N07022	1
0	0	0	0	0	0	0	23.2974	0	0	1	N07022	1
20.08667748	2	10.04333874	10.04333874	13.74734198	0	0.932322235	30.369825	325.875	0	1	N07022	1
23.57884523	1	23.57884523	23.57884523	23.57884523	0	0.927165025	31.201875	441.25	0	1	N07022	1
0	0	0	0	0	0	0	36.194175	0	0	1	N07022	1
0	0	0	0	0	0	0	36.194175	0	0	1	N07022	1
0	0	0	0	0	0	0	40.77045	0	0	1	N07022	1
0	0	0	0	0	0	0	76.5486	0	0	1	N07022	1
22.33468396	1	22.33468396	22.33468396	22.33468396	0	0.895725547	87.781275	505.6071429	0	1	N07022	1
58.14954216	1	58.14954216	58.14954216	58.14954216	0	0.90961991	55.74735	548.7662338	0	1	N07022	1
20.02185171	2	10.01092586	10.01092586	19.37685171	1	0.918710906	117.31905	590.2413793	0	1	N07022	1
10.47650324	2	5.238251622	5.238251622	9.831503243	0	0.867041649	86.949225	632.375	0	1	N07022	1
3.492167748	2	1.746083874	1.746083874	2.847167748	0	0.953467683	64.8999	1064.142857	0	1	N07022	1
4.404335495	1	4.404335495	4.404335495	4.404335495	0	0.935085737	70.308225	213.2857143	0	1	N07022	1
0.645	1	0.645	0.645	0.645	0	1	119.8152	1115	0	1	N07022	1
59.77153568	2	29.88576784	29.88576784	47.84852919	0	0.840199083	72.804375	369.0731707	0	1	N07022	1
4.404335495	1	4.404335495	4.404335495	4.404335495	0	0.878679656	74.8845	520.25	0	1	N07022	1
36.88352919	1	36.88352919	36.88352919	36.88352919	2	0.942909204	129.383775	432.5272727	0	1	N07022	1
62.30569694	4	15.57642423	12.64625811	28.36101297	0	0.858879236	80.70885	482.5652174	0	1	N07022	1
42.15419369	1	42.15419369	42.15419369	42.15419369	0	0.7805024	94.437675	510.1785714	0	1	N07022	1
0.645	1	0.645	0.645	0.645	0	1	205.51635	637	0	1	N07022	1
116.1615681	2	58.08078405	58.08078405	84.08705838	3	0.910415223	82.37295	470.3515152	0	1	N07022	1
1.29	2	0.645	0.645	0.645	0	1	127.719675	1207.333333	0	1	N07022	1
31.89901946	1	31.89901946	31.89901946	31.89901946	2	0.917104335	83.205	301.5319149	0	1	N07022	1
19.48751622	3	6.495838739	6.228670991	12.61384523	1	0.975115006	108.582525	975.5185185	0	1	N07022	1
49.56220018	2	24.78110009	24.78110009	25.13601297	0	0.829215144	105.254325	395.1343284	0	1	N07022	1
38.88335495	1	38.88335495	38.88335495	38.88335495	2	0.88781438	86.949225	351.5172414	0	1	N07022	1
279.4160009	3	93.13866697	68.04587117	155.0907618	0	0.617101993	87.36525	397.2868633	0	1	N07022	1
8.698006486	2	4.349003243	4.349003243	8.053006486	0	0.950417976	116.487	1202.785714	0	1	N07022	1
10.2093355	2	5.104667748	5.104667748	6.984335495	0	0.961532333	205.100325	274.9411765	0	1	N07022	1
58.48153568	3	19.49384523	15.68234198	35.9255227	0	0.862748078	88.613325	549.1625	0	1	N07022	1
0	0	0	0	0	0	0	216.749025	0	0	1	N07022	1
26.49083874	1	26.49083874	26.49083874	26.49083874	0	0.949893872	90.69345	717.775	0	1	N07022	1
91.76223261	2	45.88111631	45.88111631	52.14220018	3	0.922049953	91.109475	368.468254	0	1	N07022	1
52.76821315	3	17.58940438	3.381503243	47.18454216	0	0.885150193	91.109475	466.5074627	0	1	N07022	1
0	0	0	0	0	0	0	244.206675	0	0	1	N07022	1
12.83517423	2	6.417587117	6.417587117	8.965174234	0	0.965178045	91.109475	855.1363636	0	1	N07022	1
13.32367099	1	13.32367099	13.32367099	13.32367099	0	0.746590208	257.10345	357.9047619	0	1	N07022	1
90.02170991	2	45.01085495	45.01085495	84.21670991	3	0.910780605	205.932375	365.8	0	1	N07022	1
54.76803892	3	18.25601297	25.98335495	28.13968396	0	0.815380583	186.3792	487.890411	0	1	N07022	1
84.06020667	2	42.03010333	42.03010333	56.98919369	1	0.911400898	194.283675	457	0	1	N07022	1
48.27220018	3	16.09073339	19.97601297	25.18185171	0	0.915506663	172.23435	653.65625	0	1	N07022	1
176.71562	2	88.35781	88.35781	93.07121964	2	0.807154581	146.4408	425.7702128	0	1	N07022	1
4.671503243	2	2.335751622	2.335751622	4.026503243	0	0.966498312	213.83685	444.9333333	0	1	N07022	1
46.42101297	2	23.21050649	23.21050649	23.91083874	0	0.930377575	95.68575	434.6478873	0	1	N07022	1
3.225	1	3.225	3.225	3.225	0	1	191.787525	421.5	0	1	N07022	1
4.137167748	3	1.379055916	0.645	2.847167748	1	0.972226434	112.742775	565.8571429	0	1	N07022	1
175.8034523	3	58.60115075	53.90170991	114.5395746	5	0.80690917	96.933825	490.3067227	0	1	N07022	1
53.63454216	1	53.63454216	53.63454216	53.63454216	1	0.861740864	96.933825	539.260274	0	1	N07022	1
107.7575811	2	53.87879054	53.87879054	76.92723261	4	0.935758494	97.34985	464.0816327	0	1	N07022	1
50.85220018	2	25.42610009	25.42610009	32.5898582	2	0.883243271	136.872225	543.1666667	0	1	N07022	1
8.430838739	1	8.430838739	8.430838739	8.430838739	0	0.781844651	289.969425	247.6923077	0	1	N07022	1
60.52720018	4	15.13180004	9.343006486	40.55118721	0	0.884062556	100.262025	362.0449438	0	1	N07022	1
42.53202595	2	21.26601297	21.26601297	21.64384523	0	0.885508758	231.725925	431.1896552	0	1	N07022	1
35.97136144	3	11.99045381	12.56800649	18.08685171	0	0.945676247	164.329875	569.8979592	0	1	N07022	1
0.645	1	0.645	0.645	0.645	0	1	200.940075	669	0	1	N07022	1
38.66202595	1	38.66202595	38.66202595	38.66202595	0	0.926941078	158.505525	401.5849057	0	1	N07022	1
139.9427553	3	46.6475851	59.55020667	79.10254865	0	0.834473425	101.926125	607.0425532	0	1	N07022	1
69.0497164	2	34.5248582	34.5248582	56.05803892	0	0.900611386	101.926125	546.5227273	0	1	N07022	1
101.7692261	2	50.88461306	50.88461306	69.9160454	2	0.904407995	156.009375	370.006993	0	1	N07022	1
74.47688414	2	37.23844207	37.23844207	63.08821315	2	0.8835316	205.51635	447.5728155	0	1	N07022	1
259.8826459	4	64.97066149	72.72686793	107.8224068	7	0.901451236	104.00625	523.6612466	0	1	N07022	1
44.78003243	3	14.92667748	16.81583874	19.10968396	0	0.952594082	130.215825	528.3492063	0	1	N07022	1
39.50936793	2	19.75468396	19.75468396	28.98702595	0	0.939220808	104.422275	805.4081633	0	1	N07022	1
11.32384523	1	11.32384523	11.32384523	11.32384523	0	0.984192124	104.422275	445.5714286	0	1	N07022	1
22.17818072	2	11.08909036	11.08909036	21.53318072	1	0.922686327	210.924675	192.9090909	0	1	N07022	1
56.92436793	4	14.23109198	17.01818072	22.24300649	0	0.939526146	243.79065	290.2531646	0	1	N07022	1
34.03636144	1	34.03636144	34.03636144	34.03636144	2	0.95682242	132.711975	337.5217391	0	1	N07022	1
82.30856162	2	41.15428081	41.15428081	41.44436793	2	0.907448552	105.254325	432.8362069	0	1	N07022	1
261.9283104	3	87.30943682	31.47534847	222.1786265	1	0.820080485	133.96005	284.4804469	0	1	N07022	1
96.76572937	3	32.25524312	26.47185171	46.18069694	2	0.849404325	105.254325	474.8686131	0	1	N07022	1
47.80269045	2	23.90134523	23.90134523	37.8605227	1	0.803877354	288.72135	233.4057971	0	1	N07022	1
108.3109036	1	108.3109036	108.3109036	108.3109036	3	0.923141343	153.0972	676.615894	0	1	N07022	1
2.58	1	2.58	2.58	2.58	0	1	254.191275	481	0	1	N07022	1
8.430838739	1	8.430838739	8.430838739	8.430838739	0	0.931854999	106.5024	574.483871	0	1	N07022	1
120.9627229	3	40.32090763	39.86034847	65.68720018	3	0.897778561	140.200425	379.9545455	0	1	N07022	1
111.2497488	3	37.08324961	34.83786468	47.37901946	0	0.918539464	279.5688	482.4344828	0	1	N07022	1
61.97370342	2	30.98685171	30.98685171	31.74251622	2	0.837788201	149.352975	378.4431818	0	1	N07022	1
190.1499555	5	38.0299911	34.57069694	67.17954216	0	0.858006311	107.750475	395.4257813	0	1	N07022	1
67.49254865	2	33.74627432	33.74627432	59.06170991	4	0.835421207	107.750475	386.980198	0	1	N07022	1
143.1867423	3	47.72891411	28.96017423	113.5815681	1	0.85345157	107.750475	411.2587065	0	1	N07022	1
22.24300649	1	22.24300649	22.24300649	22.24300649	0	0.935384545	108.99855	429.3428571	0	1	N07022	1
67.57636144	2	33.78818072	33.78818072	55.2755227	2	0.872525843	108.99855	505.4851485	0	1	N07022	1
165.3649231	4	41.34123077	30.9180936	100.9487359	2	0.845677095	178.0587	413.1810345	0	1	N07022	1
89.40356162	1	89.40356162	89.40356162	89.40356162	2	0.935231561	109.414575	343.8467742	0	1	N07022	1
16.0143355	1	16.0143355	16.0143355	16.0143355	0	0.970129628	301.618125	505.1851852	0	1	N07022	1
30.60901946	2	15.30450973	15.30450973	26.47185171	0	0.840812321	247.534875	285.0888889	0	1	N07022	1
2.202167748	1	2.202167748	2.202167748	2.202167748	0	0.947822366	200.52405	257.5555556	0	1	N07022	1
71.2060454	2	35.6030227	35.6030227	70.5610454	0	0.851718758	112.32675	358.4661017	0	1	N07022	1
43.0205227	2	21.51026135	21.51026135	32.54401946	1	0.829750642	112.32675	694.4090909	0	1	N07022	1
47.47069694	2	23.73534847	23.73534847	32.43335495	0	0.76705063	138.1203	384.5384615	0	1	N07022	1
138.8662196	1	138.8662196	138.8662196	138.8662196	1	0.917837236	153.513225	297.1343284	0	1	N07022	1
150.3275811	4	37.58189527	36.81477108	51.18419369	2	0.903494802	182.634975	405.5607477	0	1	N07022	1
117.1844004	5	23.43688007	28.0748582	34.27667748	0	0.887406171	216.333	302.4567901	0	1	N07022	1
74.38520667	4	18.59630167	15.62700973	35.34534847	1	0.868306666	309.106575	266.1130435	0	1	N07022	1
18.15167748	3	6.050559159	5.427167748	7.675174234	0	0.960331131	223.405425	448.28	0	1	N07022	1
104.7460454	3	34.91534847	25.89167748	60.9698582	0	0.87616603	178.89075	328.2333333	0	1	N07022	1
132.2675811	3	44.08919369	44.1998582	61.10737441	4	0.899631976	192.20355	340.9736842	0	1	N07022	1
95.22754865	2	47.61377432	47.61377432	50.49335495	0	0.897918163	115.238925	397.7985075	0	1	N07022	1
81.03754865	3	27.01251622	24.49101297	40.48636144	0	0.865348998	150.60105	383.1636364	0	1	N07022	1
32.00968396	2	16.00484198	16.00484198	29.80751622	0	0.905842311	116.070975	351.1521739	0	1	N07022	1
55.1648582	3	18.38828607	16.92650324	21.75450973	2	0.905681371	212.17275	435.3255814	0	1	N07022	1
51.27587117	2	25.63793559	25.63793559	50.63087117	0	0.9317203	180.138825	412.6923077	0	1	N07022	1
147.5452391	4	36.88630977	37.19260333	58.5005227	3	0.86132664	118.1511	537.3831776	0	1	N07022	1
84.68621964	3	28.22873988	36.08202595	36.41401946	0	0.874589381	118.1511	561.1637931	0	1	N07022	1
103.7042261	4	25.92605653	27.28284847	29.16251622	3	0.901333592	203.85225	523.2251656	0	1	N07022	1
11.05667748	1	11.05667748	11.05667748	11.05667748	0	0.969569937	118.98315	833.4	0	1	N07022	1
72.16405189	4	18.04101297	22.06751622	25.18185171	3	0.886049997	180.970875	419.2211538	0	1	N07022	1
91.0903809	3	30.3634603	23.15517423	45.75702595	3	0.909019145	210.092625	382.2631579	0	1	N07022	1
231.300304	3	77.10010132	75.12188414	117.7377229	2	0.869216819	279.984825	452.5769231	0	1	N07022	1
161.6704133	5	32.33408267	20.77751622	82.3655227	5	0.929392046	250.44705	317.5798319	0	1	N07022	1
39.0398582	3	13.01328607	14.23583874	14.54884523	0	0.867596606	260.015625	443.7636364	0	1	N07022	1
137.7864263	5	27.55728526	21.95685171	58.9510454	1	0.801035637	322.419375	333.1666667	0	1	N07022	1
27.07101297	3	9.023670991	8.808670991	12.83517423	0	0.860359503	283.72905	486.4390244	0	1	N07022	1
48.02401946	2	24.01200973	24.01200973	45.44401946	0	0.220288339	261.679725	189.5142857	0	1	N07022	1
105.3720584	5	21.07441168	16.59450973	50.69569694	2	0.891954	247.11885	382.3410405	0	1	N07022	1
173.7577877	2	86.87889387	86.87889387	148.152265	3	0.903513091	260.43165	276.4382979	0	1	N07022	1
68.69087117	3	22.89695706	7.518670991	56.12286468	0	0.826370015	285.39315	446.2604167	0	1	N07022	1
97.69688414	2	48.84844207	48.84844207	62.19503243	0	0.841807612	201.772125	516.2444444	0	1	N07022	1
17.55251622	1	17.55251622	17.55251622	17.55251622	0	0.955418573	342.8046	253.375	0	1	N07022	1
46.73401946	3	15.57800649	13.21300649	22.24300649	2	0.916770945	328.65975	482.5810811	0	1	N07022	1
104.9942261	3	34.99807538	25.93751622	76.85454216	2	0.867752203	176.810625	469.2450331	0	1	N07022	1
103.9255551	3	34.64185171	30.34185171	67.62220018	0	0.889013883	137.704275	393.5821918	0	1	N07022	1
113.6653809	4	28.41634523	13.16716775	86.6860454	5	0.894680568	222.9894	248.4514286	0	1	N07022	1
47.67303892	3	15.89101297	6.118006486	37.04003243	0	0.948646588	273.328425	378.7384615	0	1	N07022	1
91.02555513	5	18.20511103	8.430838739	58.32503243	4	0.706474205	281.648925	356.4263566	0	1	N07022	1
0	0	0	0	0	0	0	21.6333	0	0	1	N07022	1
65.4010454	1	65.4010454	65.4010454	65.4010454	4	0.929990986	22.049325	403.1318681	0	1	N07022	1
12.56800649	2	6.284003243	6.284003243	7.896503243	0	0.937695384	22.049325	2985.047619	0	1	N07022	1
58.37087117	3	19.45695706	0.645	57.08087117	0	0.845308663	57.41145	295.1325301	0	1	N07022	1
0	0	0	0	0	0	0	34.11405	0	0	1	N07022	1
0.645	1	0.645	0.645	0.645	0	1	54.499275	2340	0	1	N07022	1
63.3553809	1	63.3553809	63.3553809	63.3553809	0	0.880076764	37.858275	678.5617978	0	1	N07022	1
0	0	0	0	0	0	0	41.6025	0	0	1	N07022	1
0	0	0	0	0	0	0	43.682625	0	0	1	N07022	1
43.5548582	4	10.88871455	8.596835495	25.71618721	1	0.972592422	47.010825	416.0144928	0	1	N07022	1
0	0	0	0	0	0	0	47.42685	0	0	1	N07022	1
0	0	0	0	0	0	0	48.2589	0	0	1	N07022	1
2.58	1	2.58	2.58	2.58	0	1	49.09095	3773.714286	0	1	N07022	1
0.645	1	0.645	0.645	0.645	0	1	49.923	1672.5	0	1	N07022	1
51.18419369	2	25.59209685	25.59209685	45.86769045	2	0.913941742	55.331325	433.0379747	0	1	N07022	1
0	0	0	0	0	0	0	59.491575	0	0	1	N07022	1
49.98587117	4	12.49646779	6.495838739	36.34919369	0	0.568474231	148.520925	424.0606061	0	1	N07022	1
0	0	0	0	0	0	0	62.819775	0	0	1	N07022	1
0	0	0	0	0	0	0	63.2358	0	0	1	N07022	1
24.00251622	1	24.00251622	24.00251622	24.00251622	0	0.887201803	64.06785	215.5882353	0	1	N07022	1
0.645	1	0.645	0.645	0.645	0	1	71.140275	2976	0	1	N07022	1
17.72800649	2	8.864003243	8.864003243	14.88083874	0	0.648653615	66.980025	180.8148148	0	1	N07022	1
0	0	0	0	0	0	0	176.3946	0	0	1	N07022	1
14.23583874	1	14.23583874	14.23583874	14.23583874	0	0.907355175	95.68575	634.6153846	0	1	N07022	1
0	0	0	0	0	0	0	118.567125	0	0	1	N07022	1
16.21667748	1	16.21667748	16.21667748	16.21667748	0	0.912989204	93.605625	478.6956522	0	1	N07022	1
0.645	1	0.645	0.645	0.645	0	1	101.5101	478.6956522	0	1	N07022	1
27.71601297	2	13.85800649	13.85800649	25.51384523	1	0.875157912	71.972325	795.5348837	0	1	N07022	1
2.202167748	1	2.202167748	2.202167748	2.202167748	0	0.947822366	71.972325	982.8571429	0	1	N07022	1
3.87	1	3.87	3.87	3.87	0	1	72.38835	777.875	0	1	N07022	1
0	0	0	0	0	0	0	83.621025	0	0	1	N07022	1
44.68835495	2	22.34417748	22.34417748	43.39835495	1	0.915137477	74.05245	428.0746269	0	1	N07022	1
16.37318072	1	16.37318072	16.37318072	16.37318072	0	0.867598586	164.7459	855.3636364	0	1	N07022	1
51.2948582	2	25.6474291	25.6474291	33.67751622	1	0.840674465	76.964625	443.0657895	0	1	N07022	1
9.720838739	1	9.720838739	9.720838739	9.720838739	0	0.928932188	77.38065	411.2307692	0	1	N07022	1
53.8748582	2	26.9374291	26.9374291	34.54384523	0	0.903966295	78.628725	628.7532468	0	1	N07022	1
0	0	0	0	0	0	0	78.628725	0	0	1	N07022	1
88.99887766	1	88.99887766	88.99887766	88.99887766	1	0.827426278	79.460775	415.2301587	0	1	N07022	1
31.47534847	2	15.73767423	15.73767423	22.82318072	0	0.923333035	81.124875	562.4324324	0	1	N07022	1
1.29	1	1.29	1.29	1.29	0	1	81.956925	1666.375	0	1	N07022	1
79.3697164	3	26.45657213	28.25034847	43.60069694	0	0.838758834	178.89075	403.6055046	0	1	N07022	1
66.95821315	2	33.47910658	33.47910658	49.94003243	3	0.89800326	84.03705	435.2903226	0	1	N07022	1
75.38905189	2	37.69452595	37.69452595	50.52020667	3	0.932856025	84.453075	354.9326923	0	1	N07022	1
46.11587117	2	23.05793559	23.05793559	25.33835495	2	0.830424026	154.345275	392.1044776	0	1	N07022	1
106.7805876	2	53.39029378	53.39029378	53.63454216	0	0.814091368	86.949225	422.1037037	0	1	N07022	1
33.25384523	2	16.62692261	16.62692261	24.22384523	1	0.948705485	131.047875	206.0384615	0	1	N07022	1
53.74520667	2	26.87260333	26.87260333	46.98220018	2	0.931628405	186.3792	484.6973684	0	1	N07022	1
0.645	1	0.645	0.645	0.645	0	1	93.1896	1645	0	1	N07022	1
99.34572937	3	33.11524312	37.70401946	38.66202595	0	0.887026789	88.613325	470.3507463	0	1	N07022	1
166.4335941	2	83.21679703	83.21679703	139.6297488	4	0.779634701	91.109475	535.0429185	0	1	N07022	1
50.09653568	2	25.04826784	25.04826784	46.98220018	0	0.797306837	91.941525	598.0909091	0	1	N07022	1
4.671503243	1	4.671503243	4.671503243	4.671503243	0	0.94315764	91.941525	370.7142857	0	1	N07022	1
109.6198906	2	54.80994531	54.80994531	91.53303892	2	0.769051704	92.773575	398.0573248	0	1	N07022	1
171.960304	2	85.98015198	85.98015198	96.38789712	5	0.930307515	93.605625	313.6167401	0	1	N07022	1
43.73034847	3	14.57678282	16.92650324	26.15884523	3	0.877002937	116.903025	690.75	0	1	N07022	1
48.29118721	2	24.1455936	24.1455936	36.63534847	0	0.779794555	141.4485	506.0434783	0	1	N07022	1
95.11688414	2	47.55844207	47.55844207	66.17569694	6	0.896305663	94.437675	834.5035461	0	1	N07022	1
161.6134523	2	80.80672613	80.80672613	135.8324393	0	0.891742715	94.8537	368.9186603	0	1	N07022	1
108.4215681	2	54.21078405	54.21078405	70.9847164	3	0.876481416	95.68575	485.1184211	0	1	N07022	1
0.645	1	0.645	0.645	0.645	0	1	243.79065	570	0	1	N07022	1
27.55950973	2	13.77975486	13.77975486	17.35017423	0	0.937130303	95.68575	699.1860465	0	1	N07022	1
27.91835495	2	13.95917748	13.95917748	15.99534847	0	0.946279139	191.3715	472.3684211	0	1	N07022	1
77.14069694	3	25.71356565	24.60167748	51.24901946	3	0.887846791	96.5178	675.4416667	0	1	N07022	1
74.16387766	2	37.08193883	37.08193883	69.11454216	2	0.922444046	96.933825	439.7238095	0	1	N07022	1
36.5705227	1	36.5705227	36.5705227	36.5705227	0	0.86605584	156.009375	434.9387755	0	1	N07022	1
108.0437359	3	36.01457862	13.59083874	87.95705838	2	0.879921098	161.833725	429.5827815	0	1	N07022	1
13.59083874	2	6.795419369	6.795419369	10.09867099	0	0.936097606	97.765875	199.7142857	0	1	N07022	1
1.29	1	1.29	1.29	1.29	0	1	192.20355	329.25	0	1	N07022	1
57.6610454	3	19.22034847	18.19751622	31.4105227	0	0.819436971	98.1819	417.9875	0	1	N07022	1
0.645	1	0.645	0.645	0.645	0	1	299.121975	604.6666667	0	1	N07022	1
104.3950649	4	26.09876622	18.74134523	60.03870342	1	0.878361253	99.01395	584.8707483	0	1	N07022	1
214.9461103	3	71.64870342	37.12384523	147.2132456	5	0.841500561	99.01395	419.7296417	0	1	N07022	1
72.79006486	2	36.39503243	36.39503243	48.5203809	1	0.928676442	99.429975	820.655914	0	1	N07022	1
96.98705838	3	32.32901946	12.83517423	81.03754865	1	0.867123728	138.536325	362.0296296	0	1	N07022	1
75.18670991	3	25.06223664	16.90751622	53.9855227	0	0.733586788	101.5101	538.1067961	0	1	N07022	1
94.78489063	4	23.69622266	22.17818072	39.1505227	2	0.862182218	154.345275	391.1560284	0	1	N07022	1
144.4577553	4	36.11443883	35.14693883	68.73670991	1	0.853129552	101.926125	699.4522613	0	1	N07022	1
54.72220018	1	54.72220018	54.72220018	54.72220018	0	0.909443267	154.7613	409.7733333	0	1	N07022	1
140.9197488	1	140.9197488	140.9197488	140.9197488	0	0.786305795	223.405425	409.0793651	0	1	N07022	1
90.60188414	3	30.20062805	28.23136144	43.24185171	0	0.855139823	104.00625	452.0076923	0	1	N07022	1
33.54786468	2	16.77393234	16.77393234	25.22769045	0	0.954335762	104.00625	835.6956522	0	1	N07022	1
112.5128971	3	37.50429904	46.35618721	46.55852919	6	0.920750883	153.0972	498.2222222	0	1	N07022	1
40.92901946	3	13.64300649	11.01083874	20.35384523	0	0.91315213	104.422275	543.2622951	0	1	N07022	1
0	0	0	0	0	0	0	104.8383	0	0	1	N07022	1
49.31401946	2	24.65700973	24.65700973	33.74234198	1	0.950414744	104.8383	691.3289474	0	1	N07022	1
5.049335495	1	5.049335495	5.049335495	5.049335495	0	0.894177066	293.297625	670.5	0	1	N07022	1
113.7380714	3	37.91269045	24.04835495	69.38170991	0	0.854810357	105.67035	493.9342105	0	1	N07022	1
58.85936793	3	19.61978931	9.453670991	43.28769045	4	0.904212334	158.92155	592.7472527	0	1	N07022	1
74.60653568	3	24.86884523	24.38034847	27.93734198	2	0.854576364	106.918425	453.1272727	0	1	N07022	1
77.85838739	3	25.9527958	23.51401946	41.77636144	0	0.912892733	168.0741	371.3461538	0	1	N07022	1
121.4780714	3	40.49269045	36.14685171	66.64520667	3	0.894502452	195.947775	452.5189189	0	1	N07022	1
103.9255551	3	34.64185171	42.9098582	52.47419369	0	0.894157763	107.33445	373.0205479	0	1	N07022	1
178.448278	3	59.48275934	55.10003243	85.37705838	5	0.886044185	133.96005	545.6129032	0	1	N07022	1
57.34803892	2	28.67401946	28.67401946	29.69685171	0	0.892187892	107.33445	793.0526316	0	1	N07022	1
89.18223261	3	29.72741087	21.68968396	48.53936793	2	0.934032319	107.750475	628.1968504	0	1	N07022	1
110.1542261	4	27.53855653	18.10583874	62.39737441	6	0.914650469	107.750475	428.8470588	0	1	N07022	1
96.43373585	2	48.21686793	48.21686793	84.35422613	2	0.757557993	107.750475	537.530303	0	1	N07022	1
61.34769045	2	30.67384523	30.67384523	47.00118721	1	0.784813517	108.1665	348.2903226	0	1	N07022	1
54.45503243	3	18.15167748	12.67867099	29.3648582	0	0.923801493	163.91385	769.3246753	0	1	N07022	1
59.23720018	3	19.74573339	20.88818072	21.75450973	1	0.881466713	108.582525	497.3953488	0	1	N07022	1
57.39387766	2	28.69693883	28.69693883	46.76087117	2	0.910602156	108.582525	667.4177215	0	1	N07022	1
255.9399555	3	85.3133185	23.42234198	219.5717748	2	0.857260575	108.99855	339.0140056	0	1	N07022	1
51.87503243	4	12.96875811	11.8905936	27.44884523	0	0.92179389	216.749025	370.8513514	0	1	N07022	1
26.64734198	2	13.32367099	13.32367099	21.33083874	1	0.934043889	110.246625	678.8636364	0	1	N07022	1
101.2997164	5	20.25994328	23.68950973	44.64251622	3	0.896664463	272.496375	314.1038961	0	1	N07022	1
8.652167748	1	8.652167748	8.652167748	8.652167748	0	0.972222078	202.604175	358.4375	0	1	N07022	1
13.70150324	3	4.567167748	2.202167748	9.564335495	0	0.784744673	111.910725	548.0571429	0	1	N07022	1
77.92321315	1	77.92321315	77.92321315	77.92321315	1	0.834736294	185.963175	358.6603774	0	1	N07022	1
6.339335495	1	6.339335495	6.339335495	6.339335495	0	0.835444212	284.977125	254.6	0	1	N07022	1
0	0	0	0	0	0	0	121.063275	0	0	1	N07022	1
21.64384523	2	10.82192261	10.82192261	15.03734198	2	0.878549687	112.32675	894.9722222	0	1	N07022	1
55.03520667	1	55.03520667	55.03520667	55.03520667	2	0.917397544	112.32675	815.5	0	1	N07022	1
214.3738007	3	71.45793357	54.76803892	118.6309036	3	0.760475477	180.55485	373.8986486	0	1	N07022	1
86.6860454	2	43.3430227	43.3430227	50.80636144	0	0.908156395	148.1049	420.8606557	0	1	N07022	1
179.4711103	3	59.82370342	12.94583874	159.762265	7	0.892610617	113.99085	367.1215278	0	1	N07022	1
90.11338739	3	30.0377958	27.49468396	61.32870342	1	0.835453375	114.406875	643.7578125	0	1	N07022	1
22.66667748	1	22.66667748	22.66667748	22.66667748	0	0.849248621	206.3484	628.875	0	1	N07022	1
110.1732132	2	55.08660658	55.08660658	99.27303892	2	0.931400582	429.3378	286.6540881	0	1	N07022	1
46.33720018	2	23.16860009	23.16860009	34.25769045	0	0.778638434	168.0741	460.4126984	0	1	N07022	1
35.99034847	2	17.99517423	17.99517423	29.11667748	1	0.933851527	271.2483	393.5087719	0	1	N07022	1
27.33818072	1	27.33818072	27.33818072	27.33818072	0	0.869342718	236.3022	396.4615385	0	1	N07022	1
99.88006486	2	49.94003243	49.94003243	64.93153568	0	0.745464654	115.238925	553.1911765	0	1	N07022	1
12.99167748	1	12.99167748	12.99167748	12.99167748	0	0.933589872	207.18045	442.3125	0	1	N07022	1
57.83653568	1	57.83653568	57.83653568	57.83653568	1	0.868752343	189.7074	229.443038	0	1	N07022	1
97.41072937	3	32.47024312	29.58618721	51.23003243	1	0.908465586	117.31905	481.9926471	0	1	N07022	1
189.2836265	4	47.32090662	48.83894856	77.16754865	2	0.901535105	213.0048	602.2529183	0	1	N07022	1
78.41170991	2	39.20585495	39.20585495	55.69919369	1	0.892026638	118.98315	408.7168142	0	1	N07022	1
141.4082456	2	70.70412279	70.70412279	116.0050649	3	0.810448999	119.399175	323.48	0	1	N07022	1
322.0128526	3	107.3376175	96.96807135	175.2612521	10	0.900770709	120.231225	454.047619	0	1	N07022	1
4.404335495	1	4.404335495	4.404335495	4.404335495	0	0.750261449	215.50095	248.875	0	1	N07022	1
57.25636144	2	28.62818072	28.62818072	35.45601297	0	0.788073844	243.79065	386.6860465	0	1	N07022	1
71.7403809	3	23.9134603	31.18919369	35.87968396	0	0.885555742	220.077225	641.4489796	0	1	N07022	1
86.84254865	2	43.42127432	43.42127432	82.1710454	0	0.903726172	123.559425	665.8571429	0	1	N07022	1
250.5016654	3	83.50055513	36.28436793	193.3749555	3	0.845178455	124.391475	587.8579882	0	1	N07022	1
126.2792261	4	31.56980653	27.14926459	56.98919369	0	0.835483227	186.3792	516.6263736	0	1	N07022	1
46.08901946	3	15.36300649	12.41150324	22.24300649	0	0.942275119	245.870775	502.8529412	0	1	N07022	1
43.39835495	3	14.46611832	12.67867099	18.41884523	0	0.890815873	125.223525	513.7384615	0	1	N07022	1
180.6504458	4	45.16261144	35.54769045	98.92205838	5	0.832005201	125.63955	388.6254826	0	1	N07022	1
20.88818072	2	10.44409036	10.44409036	18.41884523	0	0.922913748	447.6429	1059.393939	0	1	N07022	1
2.202167748	1	2.202167748	2.202167748	2.202167748	0	0.947822366	208.428525	399.5	0	1	N07022	1
88.6210454	3	29.54034847	9.988006486	76.69803892	0	0.839068817	345.716775	637.2440945	0	1	N07022	1
123.1838777	2	61.59193883	61.59193883	81.43436793	1	0.921669516	128.1357	513.7666667	0	1	N07022	1
144.8545746	3	48.2848582	55.74503243	68.64503243	6	0.9205673	374.838525	248.3271028	0	1	N07022	1
235.391633	4	58.84790824	68.84737441	88.77754865	4	0.84662391	248.78295	477.0302115	0	1	N07022	1
106.8375486	3	35.61251622	38.28419369	52.42835495	1	0.827824587	371.0943	362.8375	0	1	N07022	1
216.484291	5	43.2968582	22.06751622	153.8197488	7	0.803877808	132.711975	499.1107595	0	1	N07022	1
112.4022326	4	28.10055815	28.21793559	54.40919369	3	0.919031074	216.749025	414.9367089	0	1	N07022	1
267.9625041	4	66.99062604	59.23720018	126.1305876	4	0.836304287	195.53175	420.4351351	0	1	N07022	1
32.0555227	2	16.02776135	16.02776135	19.70884523	0	0.813261292	134.376075	318.8723404	0	1	N07022	1
92.80405189	5	18.56081038	14.50300649	47.47069694	0	0.914989689	152.681175	581.7238806	0	1	N07022	1
123.4399231	4	30.85998077	37.2155227	48.36387766	0	0.653751266	198.443925	470.0858896	0	1	N07022	1
73.04936793	4	18.26234198	19.76417748	32.23101297	0	0.821681703	220.909275	337.8055556	0	1	N07022	1
33.52101297	2	16.76050649	16.76050649	19.12867099	0	0.889054266	138.1203	557.4871795	0	1	N07022	1
8.808670991	2	4.404335495	4.404335495	5.961503243	0	0.935651105	320.755275	321.9285714	0	1	N07022	1
60.27901946	2	30.13950973	30.13950973	45.46300649	0	0.9601842	211.756725	290.8494624	0	1	N07022	1
8.163670991	3	2.721223664	0.645	6.873670991	0	0.943699886	223.405425	1677.04	0	1	N07022	1
317.2575366	5	63.45150731	30.1205227	210.7519814	5	0.861898114	283.313025	459.2157773	0	1	N07022	1
0	0	0	0	0	0	0	19.9692	0	0	1	N07022	1
0	0	0	0	0	0	0	46.5948	0	0	1	N07022	1
9.610174234	3	3.203391411	0.645	8.320174234	0	0.966593452	39.9384	634.4545455	0	1	N07022	1
12.94583874	1	12.94583874	12.94583874	12.94583874	0	0.932688052	29.537775	1168.8	0	1	N07022	1
44.9555227	1	44.9555227	44.9555227	44.9555227	0	0.703177632	138.1203	468	0	1	N07022	1
59.97387766	2	29.98693883	29.98693883	31.07852919	0	0.90564835	54.499275	373.7820513	0	1	N07022	1
22.60185171	1	22.60185171	22.60185171	22.60185171	0	0.77051209	38.2743	1006.310345	0	1	N07022	1
0	0	0	0	0	0	0	39.9384	0	0	1	N07022	1
0	0	0	0	0	0	0	41.186475	0	0	1	N07022	1
29.65101297	1	29.65101297	29.65101297	29.65101297	0	0.896214882	136.872225	391.5208333	0	1	N07022	1
0	0	0	0	0	0	0	44.514675	0	0	1	N07022	1
0	0	0	0	0	0	0	45.346725	0	0	1	N07022	1
0	0	0	0	0	0	0	45.76275	0	0	1	N07022	1
0	0	0	0	0	0	0	46.178775	0	0	1	N07022	1
81.16720018	1	81.16720018	81.16720018	81.16720018	0	0.681906649	74.8845	605.2192982	0	1	N07022	1
0	0	0	0	0	0	0	46.178775	0	0	1	N07022	1
45.28751622	3	15.09583874	0.645	43.99751622	1	0.822704827	82.37295	269.6875	0	1	N07022	1
32.00968396	1	32.00968396	32.00968396	32.00968396	0	0.666213176	47.842875	626.1111111	0	1	N07022	1
40.72667748	3	13.57555916	14.99150324	25.09017423	0	0.889833575	124.391475	462.8125	0	1	N07022	1
50.05069694	2	25.02534847	25.02534847	39.46352919	0	0.567364728	111.4947	279.1126761	0	1	N07022	1
0	0	0	0	0	0	0	128.1357	0	0	1	N07022	1
17.23950973	1	17.23950973	17.23950973	17.23950973	2	0.934045236	58.2435	598.5172414	0	1	N07022	1
7.675174234	1	7.675174234	7.675174234	7.675174234	0	0.977364659	62.40375	1152.666667	0	1	N07022	1
1.29	2	0.645	0.645	0.645	0	1	111.4947	2379	0	1	N07022	1
38.81852919	1	38.81852919	38.81852919	38.81852919	0	0.931691099	124.8075	414.24	0	1	N07022	1
20.77751622	1	20.77751622	20.77751622	20.77751622	0	0.936099371	106.086375	322.0357143	0	1	N07022	1
114.2265681	2	57.11328405	57.11328405	84.6403809	1	0.886650228	65.73195	695.2830189	0	1	N07022	1
1.29	1	1.29	1.29	1.29	0	1	69.06015	719.25	0	1	N07022	1
45.22269045	1	45.22269045	45.22269045	45.22269045	0	0.823351829	133.128	530.1612903	0	1	N07022	1
202.4887683	3	67.4962561	86.4647164	97.96405189	8	0.855130896	128.551725	361.2474576	0	1	N07022	1
31.9448582	1	31.9448582	31.9448582	31.9448582	1	0.94405631	111.4947	587.3555556	0	1	N07022	1
0.645	1	0.645	0.645	0.645	0	1	148.93695	392.8	0	1	N07022	1
27.60534847	1	27.60534847	27.60534847	27.60534847	0	0.841475065	75.300525	231.9487179	0	1	N07022	1
21.86517423	1	21.86517423	21.86517423	21.86517423	0	0.926674946	75.71655	428.4857143	0	1	N07022	1
13.32367099	2	6.661835495	6.661835495	7.629335495	0	0.942938779	76.964625	555.84	0	1	N07022	1
5.694335495	1	5.694335495	5.694335495	5.694335495	1	0.964297825	126.887625	772.3636364	0	1	N07022	1
27.44884523	3	9.149615075	8.007167748	18.79667748	0	0.782039477	232.974	328.1707317	0	1	N07022	1
72.07237441	2	36.03618721	36.03618721	54.78702595	4	0.902517298	80.292825	588.9809524	0	1	N07022	1
129.870936	3	43.29031201	21.48734198	107.7385941	5	0.944375667	104.00625	555.6741573	0	1	N07022	1
1.29	2	0.645	0.645	0.645	0	1	153.92925	2297.6	0	1	N07022	1
8.965174234	1	8.965174234	8.965174234	8.965174234	0	0.950146439	128.1357	666.6363636	0	1	N07022	1
24.86884523	1	24.86884523	24.86884523	24.86884523	0	0.83287705	182.21895	394.9722222	0	1	N07022	1
216.0874717	2	108.0437359	108.0437359	170.1929295	1	0.771413859	84.8691	397.0034965	0	1	N07022	1
150.0145746	2	75.0072873	75.0072873	102.9485616	5	0.929511031	173.0664	233.1	0	1	N07022	1
96.1397164	3	32.04657213	36.52468396	41.84118721	1	0.863403426	84.8691	395.1407407	0	1	N07022	1
32.49818072	1	32.49818072	32.49818072	32.49818072	0	0.920003328	289.137375	400.3653846	0	1	N07022	1
43.5548582	2	21.7774291	21.7774291	29.65101297	0	0.846974545	86.5332	356.2711864	0	1	N07022	1
27.67017423	3	9.223391411	8.541503243	13.4343355	0	0.942445689	158.92155	474.4090909	0	1	N07022	1
58.81352919	2	29.40676459	29.40676459	56.23352919	2	0.693075014	149.352975	292.8876404	0	1	N07022	1
37.59335495	3	12.53111832	0.645	36.30335495	0	0.823549801	108.99855	577.5769231	0	1	N07022	1
29.54034847	1	29.54034847	29.54034847	29.54034847	0	0.912780209	87.36525	565.7380952	0	1	N07022	1
22.82318072	2	11.41159036	11.41159036	22.17818072	1	0.913152233	87.781275	901.8055556	0	1	N07022	1
109.1503809	2	54.57519045	54.57519045	63.43919369	3	0.87518615	88.1973	533.3121019	0	1	N07022	1
141.9884198	2	70.99420991	70.99420991	86.24338739	0	0.851861457	88.613325	424.3473684	0	1	N07022	1
179.1770908	5	35.83541816	12.56800649	81.79321315	8	0.917200758	90.277425	521.3566176	0	1	N07022	1
38.01702595	2	19.00851297	19.00851297	19.55234198	0	0.90904464	90.69345	407.5344828	0	1	N07022	1
56.97020667	3	18.99006889	16.86167748	37.90636144	2	0.880568748	92.35755	582.1851852	0	1	N07022	1
62.30569694	3	20.76856565	17.28534847	36.47884523	0	0.938505479	93.1896	745.625	0	1	N07022	1
36.30335495	2	18.15167748	18.15167748	28.78468396	0	0.719612495	93.1896	444.4528302	0	1	N07022	1
1.29	2	0.645	0.645	0.645	0	1	103.1742	1682	0	1	N07022	1
50.09653568	3	16.69884523	20.28901946	28.51751622	0	0.867931674	93.605625	422.8695652	0	1	N07022	1
129.8440843	2	64.92204216	64.92204216	77.92321315	0	0.79541327	94.02165	272.4534884	0	1	N07022	1
31.09751622	2	15.54875811	15.54875811	21.48734198	0	0.914289192	94.02165	690.3181818	0	1	N07022	1
197.7144652	1	197.7144652	197.7144652	197.7144652	6	0.933047961	235.054125	301.88	0	1	N07022	1
0	0	0	0	0	0	0	201.3561	0	0	1	N07022	1
77.62919369	3	25.8763979	23.26583874	42.21901946	1	0.889546153	239.6304	384.6864407	0	1	N07022	1
12.03367099	2	6.016835495	6.016835495	11.38867099	0	0.918308399	245.870775	514.8125	0	1	N07022	1
39.21534847	2	19.60767423	19.60767423	23.04450973	0	0.905017022	142.696575	636.2295082	0	1	N07022	1
38.5055227	1	38.5055227	38.5055227	38.5055227	0	0.827221692	217.9971	343.462963	0	1	N07022	1
52.18803892	2	26.09401946	26.09401946	41.55503243	0	0.911885847	98.597925	543.7857143	0	1	N07022	1
107.5932132	3	35.86440438	29.11667748	50.1155227	0	0.790634469	98.597925	386.8881579	0	1	N07022	1
18.84251622	1	18.84251622	18.84251622	18.84251622	0	0.945704362	146.024775	854.88	0	1	N07022	1
14.77017423	1	14.77017423	14.77017423	14.77017423	0	0.901630484	202.604175	976.4347826	0	1	N07022	1
29.42968396	2	14.71484198	14.71484198	18.57534847	0	0.941094732	284.145075	364.8139535	0	1	N07022	1
142.4389425	4	35.60973563	32.82461306	64.22170991	1	0.916064183	99.429975	438.3315508	0	1	N07022	1
11.65583874	1	11.65583874	11.65583874	11.65583874	0	0.872379166	223.405425	439.5882353	0	1	N07022	1
34.81101297	2	17.40550649	17.40550649	27.29234198	1	0.93131691	223.405425	1209.690909	0	1	N07022	1
187.3027877	5	37.46055755	18.57534847	103.7042261	2	0.870764951	170.986275	585.8560606	0	1	N07022	1
240.8836265	3	80.29454216	96.47170991	128.3517423	9	0.87866987	102.34215	325.5216138	0	1	N07022	1
35.2805227	1	35.2805227	35.2805227	35.2805227	0	0.893149867	107.750475	251.125	0	1	N07022	1
168.1662521	2	84.08312604	84.08312604	134.1757294	5	0.889144291	102.758175	366.2254098	0	1	N07022	1
78.43069694	3	26.14356565	27.98318072	33.89884523	0	0.851850241	103.1742	403.6178862	0	1	N07022	1
66.95821315	5	13.39164263	2.469335495	36.34919369	0	0.909114451	179.7228	699.3068182	0	1	N07022	1
70.91202595	2	35.45601297	35.45601297	39.59318072	2	0.866756426	104.422275	611.009434	0	1	N07022	1
113.6463939	4	28.41159847	10.23225486	92.53688414	2	0.848912896	195.53175	345.05625	0	1	N07022	1
77.0948582	2	38.5474291	38.5474291	38.83751622	1	0.926937393	104.422275	582.8017241	0	1	N07022	1
4.137167748	2	2.068583874	2.068583874	2.58	0	1	104.8383	1818.2	0	1	N07022	1
21.31185171	1	21.31185171	21.31185171	21.31185171	0	0.945244904	279.5688	270.3103448	0	1	N07022	1
0	0	0	0	0	0	0	170.986275	0	0	1	N07022	1
77.87737441	2	38.93868721	38.93868721	50.38269045	1	0.917210827	105.254325	402.5765766	0	1	N07022	1
22.35367099	2	11.1768355	11.1768355	16.92650324	0	0.959632424	198.85995	386.6052632	0	1	N07022	1
31.4105227	1	31.4105227	31.4105227	31.4105227	0	0.838313875	190.53945	536.3658537	0	1	N07022	1
0.645	1	0.645	0.645	0.645	0	1	256.2714	536.3658537	0	1	N07022	1
1.29	1	1.29	1.29	1.29	0	1	199.692	929.5	0	1	N07022	1
179.921633	3	59.97387766	17.12884523	146.640936	3	0.855672257	107.750475	402.8235294	0	1	N07022	1
145.8584198	4	36.46460495	42.23244531	57.36702595	6	0.903877306	146.856825	390.1201923	0	1	N07022	1
122.5467423	4	30.63668559	28.86293559	52.14220018	2	0.873066444	170.986275	374.7714286	0	1	N07022	1
86.39989063	3	28.79996354	22.44534847	44.08919369	0	0.87219114	142.28055	541.0775862	0	1	N07022	1
135.6490843	3	45.21636144	22.49118721	92.20489063	2	0.915422448	148.520925	588.7621622	0	1	N07022	1
34.54384523	2	17.27192261	17.27192261	22.99867099	0	0.943041835	110.246625	440.3	0	1	N07022	1
34.14702595	2	17.07351297	17.07351297	31.67769045	0	0.861954449	110.66265	594.9347826	0	1	N07022	1
40.3298582	1	40.3298582	40.3298582	40.3298582	2	0.902238065	272.08035	200.3157895	0	1	N07022	1
22.82318072	1	22.82318072	22.82318072	22.82318072	0	0.859914379	111.078675	609.7272727	0	1	N07022	1
99.32674234	2	49.66337117	49.66337117	87.09072937	0	0.925306045	162.665775	343.9847328	0	1	N07022	1
22.02167748	2	11.01083874	11.01083874	15.03734198	0	0.884812041	263.343825	210.0909091	0	1	N07022	1
95.89940036	4	23.97485009	22.73543559	47.58136144	1	0.903006443	260.847675	358.8074074	0	1	N07022	1
210.5954782	3	70.19849273	38.3948582	165.4376135	8	0.896900784	112.742775	328.7635135	0	1	N07022	1
20.95300649	2	10.47650324	10.47650324	17.46083874	0	0.788989185	112.742775	485.4516129	0	1	N07022	1
118.8522326	4	29.71305815	18.39592586	72.22887766	3	0.7574965	278.320725	407.4378698	0	1	N07022	1
36.25751622	2	18.12875811	18.12875811	31.47534847	0	0.752279228	284.977125	701.5357143	0	1	N07022	1
40.92901946	2	20.46450973	20.46450973	33.56685171	1	0.886191356	146.856825	767.890625	0	1	N07022	1
0	0	0	0	0	0	0	304.946325	0	0	1	N07022	1
1.29	2	0.645	0.645	0.645	0	1	265.839975	577	0	1	N07022	1
83.93055513	2	41.96527757	41.96527757	73.40821315	2	0.886945609	114.8229	373.6418919	0	1	N07022	1
92.00254865	2	46.00127432	46.00127432	83.3503809	0	0.838324767	220.909275	303.288	0	1	N07022	1
68.29405189	2	34.14702595	34.14702595	49.07370342	0	0.929925214	148.1049	1105.989474	0	1	N07022	1
24.71234198	3	8.237447327	6.984335495	12.56800649	0	0.947638675	203.85225	358.7073171	0	1	N07022	1
115.7568841	4	28.93922104	35.21176459	44.68835495	3	0.915887184	151.849125	383.2816092	0	1	N07022	1
22.28884523	1	22.28884523	22.28884523	22.28884523	1	0.908989197	288.305325	255.6	0	1	N07022	1
88.35387766	4	22.08846941	16.70517423	54.29852919	3	0.914902694	173.482425	287.4485294	0	1	N07022	1
68.84737441	3	22.9491248	21.04468396	38.5055227	1	0.846317316	117.31905	438.4019608	0	1	N07022	1
19.93017423	1	19.93017423	19.93017423	19.93017423	0	0.81578799	209.260575	236.0689655	0	1	N07022	1
190.1041168	4	47.52602919	44.41169369	84.5297164	4	0.872027646	117.735075	285	0	1	N07022	1
113.9862521	4	28.49656302	28.58627432	43.44419369	3	0.927319622	217.9971	441.9207317	0	1	N07022	1
97.63205838	2	48.81602919	48.81602919	92.31555513	1	0.855982645	118.567125	425.3165468	0	1	N07022	1
50.31786468	2	25.15893234	25.15893234	37.1048582	0	0.89017168	119.399175	663.5588235	0	1	N07022	1
162.3691168	4	40.59227919	40.80886144	62.1760454	4	0.915634576	178.89075	442.3571429	0	1	N07022	1
145.2134198	3	48.40447327	60.08454216	66.97720018	2	0.873781228	121.063275	437.4975845	0	1	N07022	1
190.3712845	3	63.45709483	54.18786468	120.6575811	3	0.854607194	121.4793	361.6477273	0	1	N07022	1
27.07101297	2	13.53550649	13.53550649	17.99517423	0	0.841863062	122.31135	541.6829268	0	1	N07022	1
41.13136144	3	13.71045381	12.07950973	19.81950973	0	0.939082518	269.168175	352.7368421	0	1	N07022	1
82.21688414	2	41.10844207	41.10844207	50.80636144	1	0.833247738	123.559425	434.8813559	0	1	N07022	1
46.49370342	2	23.24685171	23.24685171	40.26503243	0	0.928394923	123.97545	580.7096774	0	1	N07022	1
0	0	0	0	0	0	0	272.496375	0	0	1	N07022	1
148.2360778	4	37.05901946	43.58727108	46.8905227	2	0.908166945	161.833725	389.9809524	0	1	N07022	1
230.0751297	3	76.69170991	29.87234198	190.3254458	3	0.919364314	193.86765	424.0783699	0	1	N07022	1
86.73188414	3	28.91062805	17.17468396	56.65720018	4	0.923858164	149.352975	540.8064516	0	1	N07022	1
167.1244328	3	55.70814426	43.28769045	98.47940036	5	0.920198988	190.123425	307.1434426	0	1	N07022	1
123.3482456	2	61.67412279	61.67412279	90.53705838	2	0.888488558	139.368375	473.9248555	0	1	N07022	1
35.99034847	1	35.99034847	35.99034847	35.99034847	0	0.898994665	233.80605	599.254902	0	1	N07022	1
24.33450973	3	8.111503243	9.186503243	10.74367099	0	0.910978262	257.10345	655.5853659	0	1	N07022	1
50.69569694	2	25.34784847	25.34784847	26.31534847	0	0.862910988	161.4177	499.6849315	0	1	N07022	1
84.68621964	1	84.68621964	84.68621964	84.68621964	3	0.826084281	150.60105	315.0683761	0	1	N07022	1
163.3650973	4	40.84127432	29.18543559	81.72838739	0	0.811000917	151.849125	521.6211454	0	1	N07022	1
33.45618721	2	16.7280936	16.7280936	32.81118721	3	0.919840064	280.816875	391.1730769	0	1	N07022	1
176.4026135	4	44.10065338	14.71484198	144.1257618	2	0.867404876	309.938625	369.2581967	0	1	N07022	1
76.74387766	3	25.58129255	22.06751622	38.77269045	0	0.82020111	184.7151	515.6018519	0	1	N07022	1
92.75821315	4	23.18955329	21.80984198	38.12769045	1	0.927913999	306.1944	613.6285714	0	1	N07022	1
1.29	1	1.29	1.29	1.29	0	1	317.427075	388.6	0	1	N07022	1
74.27454216	4	18.56863554	17.82917748	27.07101297	0	0.840183066	273.74445	504.6517857	0	1	N07022	1
0	0	0	0	0	0	0	23.2974	0	0	1	N07022	1
0	0	0	0	0	0	0	25.79355	0	0	1	N07022	1
0	0	0	0	0	0	0	28.705725	0	0	1	N07022	1
7.095	1	7.095	7.095	7.095	0	1	29.9538	160.1538462	0	1	N07022	1
0	0	0	0	0	0	0	30.78585	0	0	1	N07022	1
20.99884523	2	10.49942261	10.49942261	17.50667748	0	0.868004244	33.698025	361.125	0	1	N07022	1
11.65583874	1	11.65583874	11.65583874	11.65583874	0	0.930293023	34.11405	351.3	0	1	N07022	1
39.7955227	2	19.89776135	19.89776135	28.62818072	0	0.612797092	35.77815	604.3508772	0	1	N07022	1
61.97370342	1	61.97370342	61.97370342	61.97370342	0	0.88098667	40.354425	239.9761905	0	1	N07022	1
53.11919369	2	26.55959685	26.55959685	37.05901946	2	0.774627612	40.354425	396.8076923	0	1	N07022	1
18.37300649	2	9.186503243	9.186503243	11.76650324	0	0.907186728	41.186475	777.3448276	0	1	N07022	1
0	0	0	0	0	0	0	41.186475	0	0	1	N07022	1
1.29	2	0.645	0.645	0.645	0	1	62.40375	0	0	1	N07022	1
0	0	0	0	0	0	0	42.850575	0	0	1	N07022	1
0	0	0	0	0	0	0	43.682625	0	0	1	N07022	1
11.32384523	1	11.32384523	11.32384523	11.32384523	0	0.984192124	45.76275	917.7142857	0	1	N07022	1
1.29	2	0.645	0.645	0.645	0	1	74.468475	917.7142857	0	1	N07022	1
0	0	0	0	0	0	0	46.178775	0	0	1	N07022	1
12.30083874	2	6.150419369	6.150419369	11.65583874	0	0.742775664	76.964625	458.96	0	1	N07022	1
29.80751622	1	29.80751622	29.80751622	29.80751622	0	0.868046607	48.2589	251.1627907	0	1	N07022	1
5.694335495	3	1.898111832	1.557167748	3.492167748	0	0.908402451	73.636425	973.0769231	0	1	N07022	1
0	0	0	0	0	0	0	54.499275	0	0	1	N07022	1
13.74734198	1	13.74734198	13.74734198	13.74734198	0	0.928430368	55.331325	1020.809524	0	1	N07022	1
32.81118721	1	32.81118721	32.81118721	32.81118721	0	0.772071435	55.74735	537.7954545	0	1	N07022	1
1.29	2	0.645	0.645	0.645	0	1	113.99085	537.7954545	0	1	N07022	1
8.919335495	3	2.973111832	0.645	7.629335495	0	0.954413608	61.155675	1097.25	0	1	N07022	1
6.45	1	6.45	6.45	6.45	0	1	60.323625	154.6666667	0	1	N07022	1
3.381503243	1	3.381503243	3.381503243	3.381503243	0	1	60.323625	1735.166667	0	1	N07022	1
109.6277553	2	54.81387766	54.81387766	79.66373585	2	0.890754624	60.323625	457.2112676	0	1	N07022	1
60.59202595	1	60.59202595	60.59202595	60.59202595	0	0.636891074	61.155675	495.6629213	0	1	N07022	1
2.847167748	1	2.847167748	2.847167748	2.847167748	0	0.942926209	61.5717	1567.75	0	1	N07022	1
5.16	1	5.16	5.16	5.16	0	1	149.352975	785.6	0	1	N07022	1
3.759335495	1	3.759335495	3.759335495	3.759335495	0	0.899494937	143.1126	724	0	1	N07022	1
29.91818072	5	5.983636144	0.645	20.73167748	0	0.919419949	126.4716	632.4375	0	1	N07022	1
1.29	2	0.645	0.645	0.645	0	1	101.094075	2415	0	1	N07022	1
0	0	0	0	0	0	0	68.644125	0	0	1	N07022	1
27.27335495	2	13.63667748	13.63667748	25.71618721	1	0.946546474	68.644125	506.3095238	0	1	N07022	1
116.3370584	4	29.08426459	31.12043559	53.45118721	2	0.869263481	130.215825	352.3154762	0	1	N07022	1
55.10003243	2	27.55001622	27.55001622	39.30702595	1	0.862319631	109.8306	460.0481928	0	1	N07022	1
42.97468396	2	21.48734198	21.48734198	42.32968396	1	0.911104296	205.932375	460.2615385	0	1	N07022	1
67.51153568	3	22.50384523	17.08300649	37.2155227	0	0.532703783	200.52405	508.2258065	0	1	N07022	1
0.645	1	0.645	0.645	0.645	0	1	104.8383	508.2258065	0	1	N07022	1
59.23720018	2	29.61860009	29.61860009	47.31419369	0	0.682800627	270.41625	750.7865169	0	1	N07022	1
112.6962521	3	37.56541736	0.645	111.4062521	0	0.519065674	119.8152	294.2206897	0	1	N07022	1
48.49352919	3	16.16450973	6.984335495	36.99419369	0	0.910157987	105.67035	367.6081081	0	1	N07022	1
7.030174234	1	7.030174234	7.030174234	7.030174234	0	1	107.33445	634	0	1	N07022	1
54.5198582	2	27.2599291	27.2599291	42.06251622	2	0.896011322	137.704275	400.4390244	0	1	N07022	1
242.9371557	3	80.97905189	29.96401946	212.3281362	2	0.899734965	135.62415	403.6459627	0	1	N07022	1
17.46083874	2	8.730419369	8.730419369	11.76650324	0	0.934995605	83.205	669.0357143	0	1	N07022	1
77.46156811	3	25.8205227	17.44185171	59.3747164	1	0.93437813	84.453075	658.9793814	0	1	N07022	1
37.32618721	3	12.4420624	14.77017423	19.70884523	0	0.821385138	85.285125	879.7321429	0	1	N07022	1
11.01083874	2	5.505419369	5.505419369	10.36583874	0	0.933063383	137.704275	1160	0	1	N07022	1
27.91835495	2	13.95917748	13.95917748	15.03734198	0	0.94848812	138.95235	783.7027027	0	1	N07022	1
29.42968396	3	9.809894655	0.645	28.13968396	0	0.929165708	95.68575	1037.15	0	1	N07022	1
5.316503243	1	5.316503243	5.316503243	5.316503243	0	0.935161949	167.658075	435.7777778	0	1	N07022	1
54.34436793	3	18.11478931	17.99517423	19.06384523	0	0.899005759	89.02935	505.5866667	0	1	N07022	1
61.01569694	2	30.50784847	30.50784847	55.43202595	2	0.913603525	164.329875	358.505618	0	1	N07022	1
121.5887359	2	60.79436793	60.79436793	109.3527229	2	0.818493501	90.277425	585.0357143	0	1	N07022	1
0	0	0	0	0	0	0	126.4716	0	0	1	N07022	1
43.6655227	1	43.6655227	43.6655227	43.6655227	0	0.877728458	141.4485	420.8833333	0	1	N07022	1
44.73419369	2	22.36709685	22.36709685	40.9748582	1	0.901388605	90.69345	799.5606061	0	1	N07022	1
1.557167748	1	1.557167748	1.557167748	1.557167748	0	1	111.078675	673.4	0	1	N07022	1
217.7173299	3	72.5724433	84.37321315	114.7687683	5	0.928388984	91.109475	382.5813149	0	1	N07022	1
23.35751622	1	23.35751622	23.35751622	23.35751622	0	0.813529214	349.877025	1405.15625	0	1	N07022	1
53.36737441	3	17.7891248	17.39601297	32.85702595	0	0.867773354	91.941525	663.5857143	0	1	N07022	1
21.33083874	1	21.33083874	21.33083874	21.33083874	0	0.766579158	296.2098	294.0294118	0	1	N07022	1
61.6148582	2	30.8074291	30.8074291	30.94101297	0	0.86143026	93.605625	499.2921348	0	1	N07022	1
117.9400649	2	58.97003243	58.97003243	117.2950649	8	0.917655529	163.0818	535.2768362	0	1	N07022	1
53.16503243	3	17.72167748	22.44534847	28.78468396	0	0.889338192	205.932375	314.4666667	0	1	N07022	1
62.08436793	2	31.04218396	31.04218396	42.75335495	1	0.860969218	163.497825	391.1685393	0	1	N07022	1
31.56702595	2	15.78351297	15.78351297	19.97601297	1	0.940251597	95.269725	539.6744186	0	1	N07022	1
0	0	0	0	0	0	0	237.550275	0	0	1	N07022	1
1.557167748	1	1.557167748	1.557167748	1.557167748	0	1	180.970875	272.25	0	1	N07022	1
87.50653568	2	43.75326784	43.75326784	74.18286468	2	0.899145876	96.5178	501.65625	0	1	N07022	1
33.14318072	2	16.57159036	16.57159036	27.07101297	0	0.86205967	96.933825	577.9375	0	1	N07022	1
80.2360454	2	40.1180227	40.1180227	44.08919369	2	0.873729843	139.7844	360.8157895	0	1	N07022	1
97.22737441	2	48.61368721	48.61368721	76.07202595	2	0.849894991	284.145075	268.2553191	0	1	N07022	1
0.645	1	0.645	0.645	0.645	0	1	208.0125	386.5	0	1	N07022	1
25.57867099	2	12.7893355	12.7893355	18.48367099	0	0.960157086	183.467025	324.3095238	0	1	N07022	1
47.47069694	4	11.86767423	12.45734198	20.99884523	0	0.938650394	135.62415	442.0285714	0	1	N07022	1
46.66919369	2	23.33459685	23.33459685	25.46800649	0	0.939333513	165.161925	368.8769231	0	1	N07022	1
119.3865681	2	59.69328405	59.69328405	95.42989063	3	0.830192042	100.67805	356.8554913	0	1	N07022	1
73.21373585	3	24.40457862	22.3805227	48.6310454	1	0.952387746	101.094075	539.2554745	0	1	N07022	1
53.43220018	5	10.68644004	3.759335495	24.8498582	0	0.882764725	101.094075	836.6419753	0	1	N07022	1
86.6860454	3	28.89534847	22.88800649	45.22269045	2	0.86886697	245.038725	461.0814815	0	1	N07022	1
101.4830714	3	33.82769045	29.74269045	69.2710454	0	0.778140254	101.926125	420.5661765	0	1	N07022	1
65.49272288	3	21.83090763	26.7848582	34.94852919	1	0.840075977	101.926125	728.3214286	0	1	N07022	1
51.07352919	2	25.53676459	25.53676459	38.77269045	0	0.8630718	101.926125	617.4637681	0	1	N07022	1
28.40685171	3	9.46895057	13.85800649	13.90384523	0	0.92295542	242.12655	741.2888889	0	1	N07022	1
53.07335495	2	26.53667748	26.53667748	30.07468396	0	0.905017087	171.818325	288.4605263	0	1	N07022	1
25.13601297	2	12.56800649	12.56800649	13.21300649	0	0.887772532	148.1049	492.0727273	0	1	N07022	1
79.41555513	3	26.47185171	16.37318072	56.81370342	0	0.604226118	104.00625	402.5925926	0	1	N07022	1
114.6960778	3	38.23202595	44.08919369	69.96188414	0	0.803394591	194.283675	350.4900662	0	1	N07022	1
89.53321315	3	29.84440438	12.99167748	74.60653568	1	0.852242095	190.53945	289.9538462	0	1	N07022	1
120.7603809	4	30.19009523	27.55950973	44.15401946	0	0.860633154	256.2714	421.7714286	0	1	N07022	1
8.652167748	1	8.652167748	8.652167748	8.652167748	0	0.761844473	396.0558	322.4285714	0	1	N07022	1
61.28286468	2	30.64143234	30.64143234	32.92185171	2	0.891318543	381.0789	475.9318182	0	1	N07022	1
60.35170991	2	30.17585495	30.17585495	50.74153568	1	0.893537313	165.57795	450.9876543	0	1	N07022	1
57.56936793	1	57.56936793	57.56936793	57.56936793	0	0.858338337	106.5024	481.5443038	0	1	N07022	1
63.08821315	2	31.54410658	31.54410658	36.28436793	0	0.889509734	107.33445	573.2947368	0	1	N07022	1
96.09387766	3	32.03129255	39.10468396	39.70384523	0	0.817936468	143.94465	428.3823529	0	1	N07022	1
55.7260454	2	27.8630227	27.8630227	51.69954216	0	0.931725958	108.1665	646.8648649	0	1	N07022	1
0.645	1	0.645	0.645	0.645	0	1	167.658075	619.3333333	0	1	N07022	1
67.08786468	2	33.54393234	33.54393234	46.46685171	0	0.918873754	108.1665	682.4	0	1	N07022	1
29.52136144	2	14.76068072	14.76068072	16.15185171	2	0.980521911	155.59335	921.7368421	0	1	N07022	1
76.9003809	2	38.45019045	38.45019045	47.95919369	0	0.850561107	199.275975	432.745283	0	1	N07022	1
139.5570584	2	69.77852919	69.77852919	89.39569694	1	0.88527057	306.1944	369.7725118	0	1	N07022	1
159.540936	3	53.18031201	31.9448582	108.1085616	4	0.90136063	110.66265	403.6181818	0	1	N07022	1
394.730227	3	131.5767423	32.87601297	340.3210333	11	0.806883601	206.3484	393.401421	0	1	N07022	1
21.75450973	1	21.75450973	21.75450973	21.75450973	0	0.914164464	332.82	248.53125	0	1	N07022	1
33.03251622	1	33.03251622	33.03251622	33.03251622	0	0.651946515	110.66265	642.12	0	1	N07022	1
122.6763939	4	30.66909847	24.41276135	65.84370342	5	0.902844742	307.8585	244.1643192	0	1	N07022	1
25.82685171	1	25.82685171	25.82685171	25.82685171	1	0.835203883	250.863075	319.027027	0	1	N07022	1
41.03968396	1	41.03968396	41.03968396	41.03968396	2	0.946498432	244.6227	388.5846154	0	1	N07022	1
55.32136144	3	18.44045381	20.62101297	23.53300649	0	0.878488046	245.870775	326.2073171	0	1	N07022	1
63.92769045	3	21.30923015	20.30800649	23.53300649	0	0.935641552	295.37775	784.344086	0	1	N07022	1
181.2764587	4	45.31911468	49.99536468	78.17139387	0	0.901662599	111.910725	471.7866109	0	1	N07022	1
94.11303892	3	31.37101297	33.94468396	43.46318072	1	0.907961406	111.910725	485.2101449	0	1	N07022	1
190.5467748	3	63.51559159	54.98936793	110.1542261	5	0.800234095	180.55485	418.1758242	0	1	N07022	1
45.42503243	2	22.71251622	22.71251622	35.2805227	0	0.921626984	194.6997	441.8253968	0	1	N07022	1
11.16734198	2	5.583670991	5.583670991	9.877341982	0	0.958862771	243.79065	500	0	1	N07022	1
79.01087117	2	39.50543559	39.50543559	49.84835495	1	0.895506749	154.7613	324.3982301	0	1	N07022	1
97.14356162	2	48.57178081	48.57178081	68.89321315	0	0.66316662	191.787525	303.9615385	0	1	N07022	1
216.686633	3	72.22887766	58.13055513	125.1915681	3	0.887070212	144.7767	483.7959184	0	1	N07022	1
64.82087117	2	32.41043559	32.41043559	59.12653568	0	0.659607431	115.238925	366.6111111	0	1	N07022	1
44.73419369	4	11.18354842	11.48984198	14.77017423	0	0.905397908	138.95235	431	0	1	N07022	1
53.11919369	2	26.55959685	26.55959685	48.98202595	0	0.911979392	137.704275	389.1558442	0	1	N07022	1
56.05803892	2	28.02901946	28.02901946	32.85702595	0	0.830927854	116.903025	354.1948052	0	1	N07022	1
20.66685171	2	10.33342586	10.33342586	16.37318072	0	0.945153874	116.903025	939.7586207	0	1	N07022	1
102.3683874	4	25.59209685	26.67026135	38.61618721	1	0.837518422	175.978575	403.6577181	0	1	N07022	1
73.51887766	1	73.51887766	73.51887766	73.51887766	1	0.718883055	161.001675	423.1176471	0	1	N07022	1
11.32384523	1	11.32384523	11.32384523	11.32384523	0	0.984192124	118.1511	1417.823529	0	1	N07022	1
45.15786468	4	11.28946617	5.827919369	30.27702595	0	0.886866924	346.548825	435.3968254	0	1	N07022	1
189.3026135	3	63.10087117	45.47087117	119.4972326	2	0.889077927	220.077225	436.2818533	0	1	N07022	1
74.00737441	3	24.6691248	8.163670991	65.19870342	1	0.899581014	226.3176	430.0873786	0	1	N07022	1
1.935	1	1.935	1.935	1.935	0	1	514.2069	384	0	1	N07022	1
58.41670991	2	29.20835495	29.20835495	30.34185171	0	0.811684016	141.032475	549.8918919	0	1	N07022	1
96.47957459	3	32.1598582	21.7355227	54.98936793	2	0.892330602	297.457875	486.2061069	0	1	N07022	1
63.32852919	3	21.10950973	19.44167748	25.62450973	0	0.903748514	183.051	707.1304348	0	1	N07022	1
97.87237441	4	24.4680936	19.64008712	57.94720018	0	0.801499367	143.1126	558.5234899	0	1	N07022	1
119.2300649	3	39.74335495	10.47650324	98.76555513	1	0.853453908	140.61645	429.2690058	0	1	N07022	1
1.557167748	1	1.557167748	1.557167748	1.557167748	0	1	289.969425	772.3333333	0	1	N07022	1
107.1315681	5	21.42631362	5.583670991	67.44670991	0	0.875587888	237.13425	268.9470199	0	1	N07022	1
38.41384523	3	12.80461508	6.339335495	26.26950973	0	0.868021184	331.98795	313.7741935	0	1	N07022	1
114.2724068	4	28.56810171	33.10127432	43.93269045	0	0.888476628	200.108025	605.5350318	0	1	N07022	1
197.5311103	4	49.38277757	55.95686793	79.54520667	5	0.899265752	165.993975	399.0179211	0	1	N07022	1
68.78254865	2	34.39127432	34.39127432	57.50454216	0	0.773910886	131.047875	441.1935484	0	1	N07022	1
120.8330714	2	60.41653568	60.41653568	101.3455551	1	0.691158137	160.58565	511.4550898	0	1	N07022	1
219.1291168	3	73.04303892	67.71387766	120.2718841	4	0.913439654	171.4023	403.5987055	0	1	N07022	1
184.6042586	7	26.37203694	18.86150324	57.08087117	3	0.905154218	492.5736	500.634058	0	1	N07022	1
12.30083874	2	6.150419369	6.150419369	11.65583874	0	0.89314854	31.6179	386.6470588	0	1	N07022	1
0.645	1	0.645	0.645	0.645	0	1	42.850575	386.6470588	0	1	N07022	1
75.74003243	3	25.24667748	32.32269045	38.25734198	1	0.938819555	31.6179	542.7913043	0	1	N07022	1
0	0	0	0	0	0	0	36.194175	0	0	1	N07022	1
14.65950973	2	7.329754865	7.329754865	14.01450973	0	0.896904532	40.77045	1178.681818	0	1	N07022	1
0	0	0	0	0	0	0	40.77045	0	0	1	N07022	1
35.97136144	1	35.97136144	35.97136144	35.97136144	0	0.923043407	96.101775	410.2340426	0	1	N07022	1
1.935	2	0.9675	0.9675	1.29	0	1	71.972325	3966.666667	0	1	N07022	1
0	0	0	0	0	0	0	81.124875	0	0	1	N07022	1
0	0	0	0	0	0	0	74.468475	0	0	1	N07022	1
43.86786468	1	43.86786468	43.86786468	43.86786468	0	0.912444476	93.605625	277.9333333	0	1	N07022	1
34.68136144	2	17.34068072	17.34068072	34.03636144	1	0.894336061	51.171075	868.86	0	1	N07022	1
23.62468396	3	7.874894655	4.404335495	18.57534847	0	0.930363438	143.1126	708	0	1	N07022	1
0	0	0	0	0	0	0	54.499275	0	0	1	N07022	1
5.16	1	5.16	5.16	5.16	1	1	58.2435	809.6428571	0	1	N07022	1
34.96751622	2	17.48375811	17.48375811	17.99517423	1	0.909420941	61.5717	953.6491228	0	1	N07022	1
10.47650324	1	10.47650324	10.47650324	10.47650324	0	0.943062237	62.40375	835.2941176	0	1	N07022	1
24.71234198	2	12.35617099	12.35617099	23.42234198	0	0.854319218	64.483875	202.6052632	0	1	N07022	1
6.072167748	1	6.072167748	6.072167748	6.072167748	0	0.962614422	65.73195	595.3	0	1	N07022	1
23.35751622	3	7.785838739	0.645	22.06751622	0	0.860956851	158.92155	560.5333333	0	1	N07022	1
0.645	1	0.645	0.645	0.645	0	1	76.964625	3915	0	1	N07022	1
126.8404133	2	63.42020667	63.42020667	115.4059036	0	0.500763587	134.7921	402.6432749	0	1	N07022	1
79.72069694	2	39.86034847	39.86034847	55.38618721	1	0.925043494	71.140275	373.5454545	0	1	N07022	1
0	0	0	0	0	0	0	195.115725	0	0	1	N07022	1
3.225	1	3.225	3.225	3.225	0	1	238.382325	470.2857143	0	1	N07022	1
80.34670991	3	26.78223664	28.47167748	33.9905227	1	0.868379123	79.460775	397.9912281	0	1	N07022	1
27.27335495	2	13.63667748	13.63667748	21.68968396	1	0.944694469	80.70885	620.5789474	0	1	N07022	1
0	0	0	0	0	0	0	101.094075	0	0	1	N07022	1
118.5850649	2	59.29253243	59.29253243	75.83170991	1	0.857848815	83.205	496.2060606	0	1	N07022	1
0	0	0	0	0	0	0	241.710525	0	0	1	N07022	1
161.4032456	2	80.70162279	80.70162279	123.0352391	2	0.662930793	84.453075	460.645614	0	1	N07022	1
24.17800649	2	12.08900324	12.08900324	15.90367099	1	0.951647182	85.285125	728.1	0	1	N07022	1
48.55835495	3	16.18611832	7.942341982	39.05884523	0	0.939598817	86.117175	381.1388889	0	1	N07022	1
42.59685171	2	21.29842586	21.29842586	41.30685171	0	0.899974815	87.781275	876.65	0	1	N07022	1
54.76803892	3	18.25601297	4.137167748	48.42870342	0	0.905745216	88.1973	543.7042254	0	1	N07022	1
3.759335495	2	1.879667748	1.879667748	3.114335495	0	0.96176055	160.169625	1037.818182	0	1	N07022	1
92.62856162	3	30.87618721	33.8798582	43.17702595	0	0.820093618	91.5255	558.601626	0	1	N07022	1
5.427167748	1	5.427167748	5.427167748	5.427167748	0	0.959218322	92.35755	540.8181818	0	1	N07022	1
58.48153568	3	19.49384523	21.42251622	36.41401946	0	0.885062924	92.35755	511.1547619	0	1	N07022	1
72.58772288	4	18.14693072	12.45734198	47.02803892	1	0.86420416	223.405425	342.4141414	0	1	N07022	1
32.32269045	2	16.16134523	16.16134523	20.77751622	0	0.919483846	93.605625	736.4090909	0	1	N07022	1
34.25769045	2	17.12884523	17.12884523	22.17818072	0	0.839229139	94.8537	357.6041667	0	1	N07022	1
1.29	1	1.29	1.29	1.29	0	1	95.269725	215.25	0	1	N07022	1
185.9211103	2	92.96055513	92.96055513	185.2761103	4	0.868760195	143.1126	392.6168582	0	1	N07022	1
65.42003243	6	10.90333874	3.948251622	31.89901946	1	0.890501441	297.457875	277.9134615	0	1	N07022	1
25.93751622	1	25.93751622	25.93751622	25.93751622	2	0.87963764	96.101775	401.025641	0	1	N07022	1
27.33818072	3	9.112726907	0.645	26.04818072	0	0.738518547	167.658075	581.025641	0	1	N07022	1
46.62335495	3	15.54111832	16.06017423	24.60167748	0	0.858463131	96.5178	514.6027397	0	1	N07022	1
10.09867099	1	10.09867099	10.09867099	10.09867099	0	0.578804503	358.61355	251	0	1	N07022	1
67.84352919	3	22.61450973	10.8543355	52.5848582	4	0.916443165	96.933825	502.0810811	0	1	N07022	1
0	0	0	0	0	0	0	196.3638	0	0	1	N07022	1
17.55251622	1	17.55251622	17.55251622	17.55251622	0	0.955418573	99.429975	717.25	0	1	N07022	1
41.0855227	2	20.54276135	20.54276135	29.58618721	0	0.931058819	100.262025	831.7241379	0	1	N07022	1
154.0031038	2	77.00155189	77.00155189	95.36506486	3	0.883877831	100.262025	603.1004785	0	1	N07022	1
48.91720018	2	24.45860009	24.45860009	41.66569694	0	0.723384791	127.719675	300.5373134	0	1	N07022	1
7.251503243	2	3.625751622	3.625751622	5.961503243	0	0.944241962	101.926125	1336.466667	0	1	N07022	1
6.606503243	1	6.606503243	6.606503243	6.606503243	0	0.884757947	232.557975	230.6363636	0	1	N07022	1
8.430838739	1	8.430838739	8.430838739	8.430838739	0	0.931854999	151.017075	546.6470588	0	1	N07022	1
138.0725811	4	34.51814527	1.879667748	133.6682456	6	0.792762997	321.587325	488.7756098	0	1	N07022	1
45.75702595	3	15.25234198	15.83884523	20.62101297	0	0.868908625	137.28825	474.765625	0	1	N07022	1
20.57517423	3	6.858391411	6.45	11.92300649	0	0.91650567	104.8383	561.3823529	0	1	N07022	1
72.87387766	2	36.43693883	36.43693883	49.56220018	0	0.894438046	104.8383	407.93	0	1	N07022	1
107.3070584	3	35.76901946	39.46352919	49.4705227	1	0.659191445	176.810625	580.8410596	0	1	N07022	1
44.1160454	2	22.0580227	22.0580227	22.3805227	0	0.970588353	137.704275	536.037037	0	1	N07022	1
38.23835495	1	38.23835495	38.23835495	38.23835495	0	0.884211603	186.795225	457.7115385	0	1	N07022	1
0	0	0	0	0	0	0	155.177325	0	0	1	N07022	1
66.22153568	3	22.07384523	14.50300649	43.71136144	3	0.899784251	182.634975	458.3265306	0	1	N07022	1
40.48636144	3	13.49545381	13.85800649	21.04468396	0	0.933504357	219.6612	472.2105263	0	1	N07022	1
98.5252391	2	49.26261955	49.26261955	95.9452391	2	0.870288194	139.7844	506.4393939	0	1	N07022	1
62.52702595	3	20.84234198	6.339335495	55.54269045	1	0.915882521	287.473275	636.0947368	0	1	N07022	1
177.8412521	2	88.92062604	88.92062604	143.4080714	4	0.808066128	108.1665	346.1434109	0	1	N07022	1
69.44653568	4	17.36163392	18.39592586	21.48734198	1	0.88986505	188.0433	634.950495	0	1	N07022	1
33.28069694	2	16.64034847	16.64034847	17.93034847	0	0.952955355	249.198975	312.6136364	0	1	N07022	1
12.03367099	1	12.03367099	12.03367099	12.03367099	0	0.91786725	109.414575	1027.888889	0	1	N07022	1
91.93772288	2	45.96886144	45.96886144	64.06520667	0	0.850405327	153.0972	505.096	0	1	N07022	1
84.7510454	3	28.25034847	38.88335495	43.28769045	0	0.887895604	109.8306	641.1393443	0	1	N07022	1
9.186503243	4	2.296625811	0.9675	6.606503243	0	0.862207378	210.092625	726.2	0	1	N07022	1
95.85356162	2	47.92678081	47.92678081	93.91856162	0	0.773078504	146.4408	515.5238095	0	1	N07022	1
206.164291	4	51.54107275	29.94110009	125.5962521	1	0.66511051	230.47785	340.0960854	0	1	N07022	1
17.08300649	2	8.541503243	8.541503243	9.186503243	0	0.921991054	236.718225	564	0	1	N07022	1
30.67384523	2	15.33692261	15.33692261	20.57517423	1	0.937519212	111.910725	652.3921569	0	1	N07022	1
85.37705838	2	42.68852919	42.68852919	84.73205838	0	0.464472581	226.733625	429.4017857	0	1	N07022	1
24.91468396	2	12.45734198	12.45734198	18.30818072	0	0.934514167	112.742775	1248.472222	0	1	N07022	1
156.2432456	5	31.24864912	33.2348582	41.88702595	1	0.836044923	210.092625	542.196347	0	1	N07022	1
5.961503243	2	2.980751622	2.980751622	5.316503243	0	0.94217705	255.855375	288.0909091	0	1	N07022	1
57.08087117	4	14.27021779	16.59450973	19.86534847	0	0.855754259	113.1588	424.8690476	0	1	N07022	1
9.610174234	1	9.610174234	9.610174234	9.610174234	0	0.926625267	193.86765	753.2666667	0	1	N07022	1
4.137167748	1	4.137167748	4.137167748	4.137167748	0	0.950860063	199.275975	804.125	0	1	N07022	1
95.27338739	3	31.7577958	21.80034847	71.00370342	5	0.916355555	173.0664	505.8053691	0	1	N07022	1
49.60803892	2	24.80401946	24.80401946	36.39503243	0	0.870766782	115.65495	719.7761194	0	1	N07022	1
46.62335495	2	23.31167748	23.31167748	40.01685171	1	0.638124091	116.070975	405.5714286	0	1	N07022	1
21.31185171	1	21.31185171	21.31185171	21.31185171	0	0.861309202	116.070975	638.6206897	0	1	N07022	1
43.24185171	5	8.648370342	9.03	18.79667748	1	0.900783343	222.9894	434.1052632	0	1	N07022	1
38.83751622	2	19.41875811	19.41875811	23.46818072	0	0.930756204	116.487	865.1071429	0	1	N07022	1
9.075838739	2	4.537919369	4.537919369	6.495838739	0	0.966687493	170.57025	730.5263158	0	1	N07022	1
64.59954216	2	32.29977108	32.29977108	34.54384523	0	0.939109149	257.9355	571.5340909	0	1	N07022	1
135.6032456	4	33.9008114	20.35384523	94.25055513	3	0.857454228	118.1511	524.244898	0	1	N07022	1
87.26621964	4	21.81655491	20.54276135	42.68852919	0	0.894317245	234.6381	412.9098361	0	1	N07022	1
50.49335495	2	25.24667748	25.24667748	39.48251622	0	0.299244021	227.565675	410.88	0	1	N07022	1
24.02150324	3	8.007167748	5.16	16.6593355	0	0.975206281	218.413125	356.8139535	0	1	N07022	1
104.7270584	2	52.36352919	52.36352919	86.35405189	2	0.876973079	120.231225	389.6166667	0	1	N07022	1
3.492167748	1	3.492167748	3.492167748	3.492167748	0	0.946232646	299.538	499.125	0	1	N07022	1
59.72569694	2	29.86284847	29.86284847	37.43685171	0	0.87736094	120.231225	492.0361446	0	1	N07022	1
84.70520667	2	42.35260333	42.35260333	60.9698582	0	0.908081095	120.64725	750.7438017	0	1	N07022	1
36.94835495	1	36.94835495	36.94835495	36.94835495	0	0.73382393	121.063275	651.28	0	1	N07022	1
71.69454216	3	23.89818072	17.66318072	51.82919369	1	0.910318356	144.7767	322.372549	0	1	N07022	1
200.0921232	5	40.01842465	22.66667748	109.9328971	4	0.873938722	145.60875	436.9965035	0	1	N07022	1
23.29269045	1	23.29269045	23.29269045	23.29269045	0	0.97081565	219.6612	460.3571429	0	1	N07022	1
68.64503243	3	22.88167748	8.698006486	52.27185171	2	0.729196429	244.6227	426.9514563	0	1	N07022	1
60.84020667	2	30.42010333	30.42010333	57.99303892	1	0.747449984	149.352975	471.5280899	0	1	N07022	1
20.82335495	2	10.41167748	10.41167748	14.06034847	0	0.983074041	123.559425	563.1923077	0	1	N07022	1
155.7547488	2	77.87737441	77.87737441	146.4117423	0	0.823487657	222.15735	392.4198113	0	1	N07022	1
106.2652391	3	35.42174637	9.720838739	90.04856162	3	0.869581571	123.97545	433.9337748	0	1	N07022	1
138.1832456	4	34.5458114	34.13360009	56.85954216	5	0.939462022	123.97545	286.5368852	0	1	N07022	1
37.7498582	3	12.58328607	8.163670991	23.62468396	1	0.928865529	124.391475	328.5087719	0	1	N07022	1
33.78818072	2	16.89409036	16.89409036	25.09017423	1	0.946531129	124.8075	702.8867925	0	1	N07022	1
20.73167748	4	5.182919369	3.303251622	13.48017423	0	0.89665553	285.39315	401.59375	0	1	N07022	1
115.6003809	4	28.90009523	23.36700973	65.64136144	4	0.934184513	264.175875	327.4044444	0	1	N07022	1
100.5440519	3	33.51468396	39.74968396	51.07352919	1	0.845308099	221.3253	595.7310345	0	1	N07022	1
252.1157942	3	84.03859808	104.7270584	142.6065681	5	0.724039085	128.551725	442.9861111	0	1	N07022	1
106.4407294	2	53.22036468	53.22036468	98.92205838	2	0.804684603	247.9509	352.7583893	0	1	N07022	1
51.92087117	2	25.96043559	25.96043559	33.72335495	3	0.904532679	178.0587	407.9078947	0	1	N07022	1
58.81352919	3	19.60450973	13.74734198	43.13118721	3	0.940220513	128.96775	333.3854167	0	1	N07022	1
132.6912521	4	33.17281302	25.82685171	68.84737441	1	0.861569607	129.383775	764.2880435	0	1	N07022	1
71.98069694	3	23.99356565	30.34185171	36.32234198	1	0.904479126	164.7459	547.972973	0	1	N07022	1
92.96055513	2	46.48027757	46.48027757	78.3010454	1	0.841859705	133.96005	672	0	1	N07022	1
74.56069694	3	24.85356565	7.095	61.50419369	3	0.889932384	195.53175	233.6861314	0	1	N07022	1
305.0136589	5	61.00273178	34.32251622	197.2181038	12	0.866118442	162.665775	393.0022321	0	1	N07022	1
220.6672975	4	55.16682437	30.93151946	152.4649231	7	0.830292004	266.672025	358.0571429	0	1	N07022	1
88.66688414	3	29.55562805	28.73884523	36.14685171	2	0.901626171	307.8585	471.480315	0	1	N07022	1
44.89069694	4	11.22267423	10.33342586	18.15167748	1	0.917237707	178.0587	725.1142857	0	1	N07022	1
91.75436793	3	30.58478931	40.08167748	50.38269045	0	0.916849123	201.3561	636.9485294	0	1	N07022	1
105.5744004	1	105.5744004	105.5744004	105.5744004	6	0.861733739	138.536325	441.6013072	0	1	N07022	1
151.3124393	3	50.43747976	58.10370342	72.32055513	4	0.875069749	143.1126	593.6009615	0	1	N07022	1
52.40936793	3	17.46978931	14.17101297	37.59335495	2	0.901721887	150.185025	1042.027778	0	1	N07022	1
107.2422326	4	26.81055815	11.84475486	80.06055513	0	0.792160196	219.245175	492.5099338	0	1	N07022	1
8.430838739	1	8.430838739	8.430838739	8.430838739	0	0.931854999	348.212925	700.75	0	1	N07022	1
118.7874068	3	39.59580228	12.07950973	97.67789712	6	0.922117641	360.27765	372.8817204	0	1	N07022	1
0	0	0	0	0	0	0	333.65205	0	0	1	N07022	1
0	0	0	0	0	0	0	518.783175	0	0	1	N07022	1
0	0	0	0	0	0	0	582.018975	0	0	1	N07022	1
0	0	0	0	0	0	0	1289.261475	0	0	1	N07022	1
0	0	0	0	0	0	0	21.6333	0	0	1	N07022	1
0	0	0	0	0	0	0	29.9538	0	0	1	N07022	1
9.942167748	4	2.485541937	1.101083874	7.095	0	1	69.06015	349.7391304	0	1	N07022	1
0	0	0	0	0	0	0	70.72425	0	0	1	N07022	1
0.645	1	0.645	0.645	0.645	0	1	110.246625	3453	0	1	N07022	1
0	0	0	0	0	0	0	42.018525	0	0	1	N07022	1
14.34650324	1	14.34650324	14.34650324	14.34650324	0	0.945255768	49.923	359.3913043	0	1	N07022	1
0	0	0	0	0	0	0	55.74735	0	0	1	N07022	1
12.41150324	1	12.41150324	12.41150324	12.41150324	0	0.9490733	85.285125	372.2692308	0	1	N07022	1
49.09269045	3	16.36423015	13.85800649	31.36468396	0	0.908640859	178.89075	387.5915493	0	1	N07022	1
0	0	0	0	0	0	0	102.34215	0	0	1	N07022	1
3.114335495	2	1.557167748	1.557167748	2.469335495	0	1	217.581075	800.4545455	0	1	N07022	1
8.541503243	3	2.847167748	1.29	6.606503243	0	0.910864988	79.04475	199	0	1	N07022	1
47.67303892	1	47.67303892	47.67303892	47.67303892	1	0.899241232	159.7536	457.0895522	0	1	N07022	1
7.140838739	1	7.140838739	7.140838739	7.140838739	0	0.923085707	89.8614	221	0	1	N07022	1
64.35136144	1	64.35136144	64.35136144	64.35136144	0	0.882090223	111.910725	516.1595745	0	1	N07022	1
44.13503243	3	14.71167748	2.58	40.91003243	1	0.919974663	243.374625	371.25	0	1	N07022	1
79.03772288	2	39.51886144	39.51886144	78.39272288	1	0.881971727	157.673475	202.2616822	0	1	N07022	1
51.4055227	3	17.13517423	2.469335495	48.29118721	0	0.557300305	124.8075	474.4675325	0	1	N07022	1
40.06269045	3	13.35423015	4.404335495	35.01335495	2	0.818395442	277.9047	290.983871	0	1	N07022	1
19.50650324	2	9.753251622	9.753251622	18.21650324	0	0.871128792	96.5178	412.625	0	1	N07022	1
57.79069694	2	28.89534847	28.89534847	49.24919369	0	0.840094363	96.933825	485.125	0	1	N07022	1
51.54303892	2	25.77151946	25.77151946	28.56335495	0	0.852599769	96.933825	564.9552239	0	1	N07022	1
39.86034847	3	13.28678282	10.74367099	24.44517423	1	0.916419429	97.34985	693.9076923	0	1	N07022	1
137.2520908	2	68.6260454	68.6260454	79.41555513	4	0.864970695	98.1819	340.6335079	0	1	N07022	1
20.68583874	1	20.68583874	20.68583874	20.68583874	0	0.935959988	248.78295	599.5	0	1	N07022	1
32.38751622	2	16.19375811	16.19375811	22.93384523	0	0.905239083	99.846	363.8723404	0	1	N07022	1
0	0	0	0	0	0	0	100.262025	0	0	1	N07022	1
56.76786468	1	56.76786468	56.76786468	56.76786468	0	0.68258976	100.67805	366.8333333	0	1	N07022	1
0	0	0	0	0	0	0	101.5101	0	0	1	N07022	1
20.46450973	3	6.821503243	0.645	19.17450973	0	0.914021408	182.634975	824.8965517	0	1	N07022	1
0	0	0	0	0	0	0	143.94465	0	0	1	N07022	1
50.47436793	1	50.47436793	50.47436793	50.47436793	0	0.725645942	136.4562	660.7101449	0	1	N07022	1
0	0	0	0	0	0	0	104.422275	0	0	1	N07022	1
37.05901946	4	9.264754865	9.587254865	17.23950973	0	0.891739589	152.26515	297.625	0	1	N07022	1
195.3747813	4	48.84369531	54.14202595	83.97639387	3	0.879176279	105.67035	446.0716846	0	1	N07022	1
249.4519814	3	83.15066048	24.64751622	218.197962	2	0.684753552	106.5024	452.3452381	0	1	N07022	1
4.404335495	2	2.202167748	2.202167748	2.847167748	0	0.963104841	106.5024	244.875	0	1	N07022	1
0	0	0	0	0	0	0	106.918425	0	0	1	N07022	1
52.14220018	2	26.07110009	26.07110009	28.89534847	3	0.851294879	196.779825	303.8375	0	1	N07022	1
126.3139425	2	63.15697126	63.15697126	110.8987683	0	0.934946817	108.99855	460.1698113	0	1	N07022	1
15.30450973	3	5.101503243	0.645	14.01450973	0	0.921613035	131.879925	340.96	0	1	N07022	1
91.24688414	4	22.81172104	26.44893234	37.70401946	0	0.842030235	111.078675	557.109375	0	1	N07022	1
1.29	2	0.645	0.645	0.645	0	1	339.4764	1032.2	0	1	N07022	1
14.88083874	4	3.720209685	1.746083874	10.74367099	0	0.865325793	269.168175	374.3225806	0	1	N07022	1
99.12440036	3	33.04146679	5.961503243	89.40356162	2	0.874628288	200.940075	354.5957447	0	1	N07022	1
104.9294004	3	34.97646679	36.5705227	58.85936793	2	0.874388794	115.238925	670.5103448	0	1	N07022	1
126.7945746	3	42.2648582	41.35269045	79.4803809	2	0.738931783	179.306775	636.0564972	0	1	N07022	1
203.6491168	4	50.91227919	39.52835495	119.8102391	3	0.779830874	117.31905	423.0927835	0	1	N07022	1
122.8977229	3	40.96590763	45.24167748	60.52720018	1	0.930295349	117.31905	481.1016949	0	1	N07022	1
55.90153568	3	18.63384523	14.23583874	29.05185171	0	0.890358187	117.735075	496.2405063	0	1	N07022	1
174.5514263	3	58.18380877	61.37454216	72.29370342	6	0.873027525	118.1511	455.8910506	0	1	N07022	1
63.08821315	3	21.02940438	18.84251622	34.25769045	0	0.909121286	118.98315	525.5714286	0	1	N07022	1
3.492167748	2	1.746083874	1.746083874	2.202167748	0	0.967096683	269.168175	236.3846154	0	1	N07022	1
97.82653568	2	48.91326784	48.91326784	75.8048582	0	0.913023632	119.399175	868.2253521	0	1	N07022	1
74.91954216	2	37.45977108	37.45977108	70.51520667	0	0.791353904	120.231225	576.0196078	0	1	N07022	1
52.09636144	1	52.09636144	52.09636144	52.09636144	0	0.666228572	120.64725	1044.305556	0	1	N07022	1
3.492167748	2	1.746083874	1.746083874	2.847167748	0	0.953467683	121.063275	168.1428571	0	1	N07022	1
88.06772288	3	29.35590763	34.94852919	39.7955227	1	0.827937125	198.0279	686.1487603	0	1	N07022	1
22.06751622	1	22.06751622	22.06751622	22.06751622	0	0.92153531	232.557975	745.9375	0	1	N07022	1
11.01083874	1	11.01083874	11.01083874	11.01083874	0	0.929412789	267.08805	415.0526316	0	1	N07022	1
91.60572937	3	30.53524312	34.36835495	53.10020667	6	0.855826484	171.4023	583.6183206	0	1	N07022	1
154.1059036	2	77.0529518	77.0529518	112.6883874	6	0.878219763	161.833725	538.2555066	0	1	N07022	1
0	0	0	0	0	0	0	177.642675	0	0	1	N07022	1
40.4405227	4	10.11013068	10.95550649	17.88450973	0	0.792183795	204.6843	997.5333333	0	1	N07022	1
128.7944004	2	64.39720018	64.39720018	79.16737441	4	0.857282791	123.559425	665.7326203	0	1	N07022	1
64.77503243	2	32.38751622	32.38751622	45.22269045	4	0.87630196	222.9894	363.68	0	1	N07022	1
253.4974717	2	126.7487359	126.7487359	245.6009685	7	0.917025938	139.368375	447.0396601	0	1	N07022	1
0	0	0	0	0	0	0	125.223525	0	0	1	N07022	1
84.02223261	2	42.01111631	42.01111631	46.00520667	0	0.911704013	125.223525	976.3888889	0	1	N07022	1
2.469335495	1	2.469335495	2.469335495	2.469335495	0	1	243.374625	227.25	0	1	N07022	1
27.82667748	2	13.91333874	13.91333874	25.89167748	0	0.709910473	225.48555	261.047619	0	1	N07022	1
6.495838739	2	3.247919369	3.247919369	5.850838739	0	0.974102236	194.283675	1344.777778	0	1	N07022	1
47.29520667	2	23.64760333	23.64760333	36.92936793	0	0.934081838	126.887625	811	0	1	N07022	1
15.14800649	3	5.049335495	4.782167748	7.251503243	0	0.944214652	322.419375	383.625	0	1	N07022	1
109.2230714	1	109.2230714	109.2230714	109.2230714	0	0.864864224	202.18815	456.9930556	0	1	N07022	1
104.2844004	1	104.2844004	104.2844004	104.2844004	0	0.728031522	169.7382	460.1313869	0	1	N07022	1
24.38034847	2	12.19017423	12.19017423	13.59083874	0	0.893226373	128.551725	548.5454545	0	1	N07022	1
151.3962521	2	75.69812604	75.69812604	146.3469166	6	0.913618694	129.383775	292.6926606	0	1	N07022	1
101.2348906	3	33.74496354	28.02901946	46.57751622	2	0.923021949	129.7998	459.4189189	0	1	N07022	1
90.77737441	3	30.2591248	33.89884523	44.8448582	0	0.896616753	129.7998	695.4661654	0	1	N07022	1
0	0	0	0	0	0	0	215.50095	0	0	1	N07022	1
137.9619166	2	68.98095829	68.98095829	110.2459036	2	0.914979375	131.4639	374.1813953	0	1	N07022	1
130.092265	3	43.36408835	41.66569694	54.92454216	0	0.822015315	132.29595	626.9216867	0	1	N07022	1
34.96751622	1	34.96751622	34.96751622	34.96751622	0	0.739952851	173.89845	445.1836735	0	1	N07022	1
33.41034847	1	33.41034847	33.41034847	33.41034847	0	0.91674678	133.544025	945.3469388	0	1	N07022	1
74.36621964	3	24.78873988	32.16618721	40.91003243	1	0.905660509	133.96005	326.247619	0	1	N07022	1
296.0943234	4	74.02358086	29.78459685	216.7514587	11	0.915218205	151.4331	356.0932401	0	1	N07022	1
7.140838739	1	7.140838739	7.140838739	7.140838739	0	0.923085707	165.57795	194	0	1	N07022	1
0	0	0	0	0	0	0	133.96005	0	0	1	N07022	1
19.55234198	2	9.776170991	9.776170991	18.90734198	0	0.914105256	135.62415	470.9333333	0	1	N07022	1
0	0	0	0	0	0	0	138.1203	0	0	1	N07022	1
81.79321315	2	40.89660658	40.89660658	77.6560454	4	0.862620253	170.986275	504.6393443	0	1	N07022	1
146.6789101	3	48.89297003	51.45136144	84.59454216	1	0.733128646	214.252875	307.2401961	0	1	N07022	1
28.78468396	2	14.39234198	14.39234198	21.64384523	0	0.893456191	143.528625	189.0465116	0	1	N07022	1
8.919335495	2	4.459667748	4.459667748	6.072167748	0	0.956329689	180.138825	317.125	0	1	N07022	1
73.36237441	3	24.4541248	26.20468396	43.0205227	1	0.871132296	144.360675	776.4907407	0	1	N07022	1
141.3813939	4	35.34534847	20.43209685	87.19352919	0	0.917797843	286.641225	437.7425743	0	1	N07022	1
0	0	0	0	0	0	0	230.893875	0	0	1	N07022	1
39.0398582	2	19.5199291	19.5199291	22.97968396	0	0.903145674	245.870775	350.0535714	0	1	N07022	1
58.63803892	2	29.31901946	29.31901946	39.26118721	0	0.918639563	247.9509	539.1392405	0	1	N07022	1
0	0	0	0	0	0	0	157.673475	0	0	1	N07022	1
256.3793559	3	85.45978528	114.612265	132.2027553	0	0.888831149	300.786075	227.664723	0	1	N07022	1
133.2904133	5	26.65808267	20.73167748	40.64286468	0	0.733692506	209.260575	368.7945946	0	1	N07022	1
0.645	1	0.645	0.645	0.645	0	1	57.827475	0	0	1	N07022	1
22.44534847	1	22.44534847	22.44534847	22.44534847	0	0.928330156	29.12175	469.2666667	0	1	N07022	1
0.645	1	0.645	0.645	0.645	0	1	61.5717	469.2666667	0	1	N07022	1
119.7454133	2	59.87270667	59.87270667	115.8754133	4	0.88721408	33.282	424.7573964	0	1	N07022	1
0	0	0	0	0	0	0	41.6025	0	0	1	N07022	1
0	0	0	0	0	0	0	42.018525	0	0	1	N07022	1
0	0	0	0	0	0	0	47.010825	0	0	1	N07022	1
0	0	0	0	0	0	0	47.42685	0	0	1	N07022	1
80.25503243	2	40.12751622	40.12751622	77.03003243	0	0.903913052	51.171075	632.6315789	0	1	N07022	1
0	0	0	0	0	0	0	55.331325	0	0	1	N07022	1
0	0	0	0	0	0	0	57.41145	0	0	1	N07022	1
0	0	0	0	0	0	0	60.323625	0	0	1	N07022	1
0	0	0	0	0	0	0	60.73965	0	0	1	N07022	1
0	0	0	0	0	0	0	68.644125	0	0	1	N07022	1
2.202167748	2	1.101083874	1.101083874	1.557167748	0	1	229.6458	1377.142857	0	1	N07022	1
115.3600649	1	115.3600649	115.3600649	115.3600649	2	0.774636113	71.5563	299.29375	0	1	N07022	1
0	0	0	0	0	0	0	71.972325	0	0	1	N07022	1
20.88818072	1	20.88818072	20.88818072	20.88818072	2	0.921029312	96.101775	539.7878788	0	1	N07022	1
1.935	1	1.935	1.935	1.935	0	1	86.117175	195.5	0	1	N07022	1
28.67401946	2	14.33700973	14.33700973	16.86167748	0	0.918119017	86.949225	878.6	0	1	N07022	1
0	0	0	0	0	0	0	146.856825	0	0	1	N07022	1
110.2380389	3	36.74601297	28.31517423	67.57636144	1	0.927733866	89.8614	531.1358025	0	1	N07022	1
0.645	1	0.645	0.645	0.645	0	1	145.192725	3722	0	1	N07022	1
10.36583874	4	2.591459685	1.879667748	5.961503243	0	0.927100496	210.50865	1054.285714	0	1	N07022	1
83.28555513	3	27.76185171	22.55601297	51.65370342	2	0.8462296	92.35755	607.4396552	0	1	N07022	1
34.85685171	3	11.61895057	14.65950973	17.61734198	0	0.907972566	93.1896	429.58	0	1	N07022	1
313.8112076	3	104.6037359	37.48269045	261.8255106	4	0.899906524	93.605625	346.8981043	0	1	N07022	1
0	0	0	0	0	0	0	156.009375	0	0	1	N07022	1
72.98454216	2	36.49227108	36.49227108	48.42870342	1	0.924884191	97.765875	706.6336634	0	1	N07022	1
0.645	1	0.645	0.645	0.645	0	1	99.429975	3078	0	1	N07022	1
243.2121881	2	121.6060941	121.6060941	208.9086589	4	0.782343592	99.846	342.3152866	0	1	N07022	1
140.5609036	3	46.85363453	56.89751622	72.3853809	2	0.808602347	239.6304	617.795	0	1	N07022	1
9.453670991	2	4.726835495	4.726835495	6.606503243	0	0.935144825	129.383775	344.1875	0	1	N07022	1
41.60087117	2	20.80043559	20.80043559	37.57436793	0	0.90546784	187.21125	736.1886792	0	1	N07022	1
5.427167748	1	5.427167748	5.427167748	5.427167748	0	0.959218322	180.138825	301.2222222	0	1	N07022	1
71.31670991	3	23.77223664	23.13618721	46.62335495	0	0.840610363	102.758175	645.1530612	0	1	N07022	1
0	0	0	0	0	0	0	104.00625	0	0	1	N07022	1
23.62468396	2	11.81234198	11.81234198	12.34667748	1	0.915412786	105.254325	592.8235294	0	1	N07022	1
55.41303892	3	18.47101297	13.63667748	28.29618721	0	0.924351791	218.413125	545.9367089	0	1	N07022	1
21.37667748	2	10.68833874	10.68833874	15.14800649	0	0.926037569	372.7584	591.375	0	1	N07022	1
24.26968396	2	12.13484198	12.13484198	14.92667748	0	0.781663169	134.376075	776.4594595	0	1	N07022	1
95.16272288	3	31.72090763	26.69318072	55.25653568	1	0.794951726	107.33445	551	0	1	N07022	1
188.1691168	2	94.08455838	94.08455838	133.5117423	0	0.570648581	107.750475	655.028	0	1	N07022	1
48.22636144	2	24.11318072	24.11318072	30.18534847	2	0.863392865	108.99855	431.0724638	0	1	N07022	1
35.32636144	2	17.66318072	17.66318072	19.48751622	0	0.852110145	111.078675	816.3061224	0	1	N07022	1
0	0	0	0	0	0	0	240.46245	0	0	1	N07022	1
6.495838739	1	6.495838739	6.495838739	6.495838739	0	0.95345652	299.954025	396.1666667	0	1	N07022	1
61.37454216	2	30.68727108	30.68727108	43.75720018	2	0.896190354	112.32675	567.1444444	0	1	N07022	1
4.782167748	1	4.782167748	4.782167748	4.782167748	0	0.955295187	112.32675	1287.1	0	1	N07022	1
31.65083874	5	6.330167748	3.87	16.28150324	0	0.857390964	265.839975	301.4516129	0	1	N07022	1
5.805	1	5.805	5.805	5.805	0	1	113.574825	283.2307692	0	1	N07022	1
69.40069694	3	23.13356565	18.10583874	49.09269045	0	0.900560637	114.406875	382.5882353	0	1	N07022	1
1.29	2	0.645	0.645	0.645	0	1	240.878475	725	0	1	N07022	1
46.02419369	4	11.50604842	11.35625811	22.66667748	0	0.912924667	167.24205	484.8714286	0	1	N07022	1
149.5450649	4	37.38626622	35.55718396	75.31636144	1	0.883855032	114.8229	431.427907	0	1	N07022	1
198.405304	2	99.20265198	99.20265198	162.6362845	4	0.903641759	115.238925	469.5509434	0	1	N07022	1
34.76517423	2	17.38258712	17.38258712	19.50650324	0	0.872081108	116.487	522.4150943	0	1	N07022	1
54.39020667	3	18.13006889	12.72450973	41.02069694	0	0.749625833	117.735075	400.6619718	0	1	N07022	1
72.93870342	2	36.46935171	36.46935171	43.39835495	0	0.836671782	119.399175	596.2830189	0	1	N07022	1
17.68216775	1	17.68216775	17.68216775	17.68216775	0	0.985591784	218.82915	363.0666667	0	1	N07022	1
74.58754865	2	37.29377432	37.29377432	57.77170991	0	0.755723693	143.1126	552.6464646	0	1	N07022	1
3.492167748	1	3.492167748	3.492167748	3.492167748	0	0.946232646	225.901575	346	0	1	N07022	1
43.80303892	2	21.90151946	21.90151946	29.3648582	0	0.878195027	122.31135	261.5964912	0	1	N07022	1
0	0	0	0	0	0	0	232.14195	0	0	1	N07022	1
23.84601297	1	23.84601297	23.84601297	23.84601297	0	0.872504956	170.154225	403.6764706	0	1	N07022	1
96.12072937	2	48.06036468	48.06036468	62.01954216	4	0.886900097	122.727375	379.5531915	0	1	N07022	1
47.31419369	2	23.65709685	23.65709685	37.48269045	0	0.82673494	166.41	368.9701493	0	1	N07022	1
63.48503243	2	31.74251622	31.74251622	54.67636144	2	0.938643284	123.559425	818.6086957	0	1	N07022	1
184.2991168	3	61.43303892	54.05821315	109.3527229	3	0.881007764	125.223525	463.2270916	0	1	N07022	1
82.77020667	2	41.38510333	41.38510333	53.8748582	2	0.875677614	159.337575	308.0291971	0	1	N07022	1
0	0	0	0	0	0	0	126.4716	0	0	1	N07022	1
0	0	0	0	0	0	0	373.174425	0	0	1	N07022	1
19.37685171	1	19.37685171	19.37685171	19.37685171	0	0.953963977	127.30365	468.32	0	1	N07022	1
27.98318072	3	9.327726907	9.075838739	13.85800649	0	0.930770438	233.390025	447.8809524	0	1	N07022	1
138.5152391	5	27.70304782	17.61734198	69.55720018	1	0.872006754	217.16505	537.9698492	0	1	N07022	1
0	0	0	0	0	0	0	190.123425	0	0	1	N07022	1
214.2362845	2	107.1181423	107.1181423	190.5657618	2	0.83481681	165.57795	271.4745763	0	1	N07022	1
8.808670991	1	8.808670991	8.808670991	8.808670991	0	0.80910841	151.017075	719.1428571	0	1	N07022	1
12.19017423	1	12.19017423	12.19017423	12.19017423	0	0.592504671	149.352975	290.9473684	0	1	N07022	1
23.24685171	2	11.62342586	11.62342586	12.61384523	0	0.911300403	129.7998	607.3333333	0	1	N07022	1
22.13234198	3	7.377447327	6.606503243	14.88083874	0	0.885228295	161.4177	444.5555556	0	1	N07022	1
0	0	0	0	0	0	0	240.878475	0	0	1	N07022	1
125.9930714	3	41.99769045	39.63901946	47.37901946	3	0.885853086	130.63185	518.8181818	0	1	N07022	1
141.1410778	4	35.28526946	17.80625811	97.52139387	1	0.910398048	131.4639	544.9393939	0	1	N07022	1
46.66919369	1	46.66919369	46.66919369	46.66919369	2	0.874585438	279.152775	287.3333333	0	1	N07022	1
0	0	0	0	0	0	0	134.376075	0	0	1	N07022	1
34.90269045	2	17.45134523	17.45134523	27.38401946	0	0.887287319	159.337575	485.8431373	0	1	N07022	1
163.189607	2	81.59480351	81.59480351	139.4542586	7	0.926335631	178.89075	604.2652174	0	1	N07022	1
30.60901946	2	15.30450973	15.30450973	16.17083874	0	0.796163734	134.7921	607.047619	0	1	N07022	1
0	0	0	0	0	0	0	135.62415	0	0	1	N07022	1
0	0	0	0	0	0	0	289.137375	0	0	1	N07022	1
50.42852919	3	16.80950973	15.79300649	24.53685171	0	0.855765094	135.62415	382.4705882	0	1	N07022	1
42.75335495	2	21.37667748	21.37667748	25.57867099	0	0.963116641	136.4562	985.9016393	0	1	N07022	1
17.57150324	2	8.785751622	8.785751622	13.05650324	0	0.963500121	321.587325	344.1034483	0	1	N07022	1
21.91101297	1	21.91101297	21.91101297	21.91101297	0	0.833456919	315.762975	512.7419355	0	1	N07022	1
196.9050973	3	65.63503243	73.74020667	101.6317099	2	0.846031968	138.536325	434.8781362	0	1	N07022	1
3.759335495	1	3.759335495	3.759335495	3.759335495	0	0.9388701	138.95235	289.8333333	0	1	N07022	1
115.1387359	3	38.37957862	19.01800649	85.97621964	0	0.81926296	140.61645	627.1688312	0	1	N07022	1
14.12517423	2	7.062587117	7.062587117	13.48017423	0	0.930833171	207.18045	277.5454545	0	1	N07022	1
58.32503243	2	29.16251622	29.16251622	31.47534847	0	0.878817355	215.50095	642.7804878	0	1	N07022	1
74.49587117	4	18.62396779	16.70517423	30.83034847	0	0.896045756	331.98795	489.2685185	0	1	N07022	1
98.03674234	2	49.01837117	49.01837117	69.36272288	1	0.770638861	327.411675	463.9230769	0	1	N07022	1
55.1648582	1	55.1648582	55.1648582	55.1648582	0	0.807107422	359.4456	456.9358974	0	1	N07022	1
130.0385616	2	65.01928081	65.01928081	125.2563939	4	0.901867789	221.741325	215.3041237	0	1	N07022	1
50.1155227	2	25.05776135	25.05776135	34.65450973	1	0.93497915	185.54715	743.4155844	0	1	N07022	1
0	0	0	0	0	0	0	245.038725	0	0	1	N07022	1
0	0	0	0	0	0	0	500.8941	0	0	1	N07022	1
0	0	0	0	0	0	0	728.04375	0	0	1	N07022	1
0	0	0	0	0	0	0	943.960725	0	0	1	N07022	1
0	0	0	0	0	0	0	23.2974	0	0	1	N07022	1
89.89205838	3	29.96401946	34.30352919	39.26118721	1	0.838389038	92.773575	350.8625954	0	1	N07022	1
32.76534847	2	16.38267423	16.38267423	27.55950973	2	0.937390889	41.186475	810.7058824	0	1	N07022	1
0	0	0	0	0	0	0	42.850575	0	0	1	N07022	1
0	0	0	0	0	0	0	49.923	0	0	1	N07022	1
0	0	0	0	0	0	0	51.5871	0	0	1	N07022	1
0	0	0	0	0	0	0	52.41915	0	0	1	N07022	1
60.21419369	1	60.21419369	60.21419369	60.21419369	0	0.762445351	70.72425	379.8390805	0	1	N07022	1
0	0	0	0	0	0	0	53.2512	0	0	1	N07022	1
0	0	0	0	0	0	0	54.08325	0	0	1	N07022	1
0	0	0	0	0	0	0	85.70115	0	0	1	N07022	1
120.5848906	2	60.29244531	60.29244531	119.9398906	5	0.870324037	162.24975	219.0449438	0	1	N07022	1
32.23101297	2	16.11550649	16.11550649	30.29601297	2	0.91746215	88.613325	832.3870968	0	1	N07022	1
36.83769045	1	36.83769045	36.83769045	36.83769045	1	0.835310262	120.64725	349.26	0	1	N07022	1
33.67751622	4	8.419379054	4.459667748	24.11318072	0	0.813842815	87.781275	788.7021277	0	1	N07022	1
0.645	1	0.645	0.645	0.645	0	1	84.453075	3447	0	1	N07022	1
28.62818072	3	9.542726907	3.225	22.82318072	0	0.941324946	79.04475	442.3170732	0	1	N07022	1
0.645	1	0.645	0.645	0.645	0	1	147.688875	1906.857143	0	1	N07022	1
16.21667748	2	8.108338739	8.108338739	15.57167748	0	0.895639291	128.1357	837.32	0	1	N07022	1
2.202167748	2	1.101083874	1.101083874	1.557167748	0	1	103.1742	1279.5	0	1	N07022	1
4.293670991	1	4.293670991	4.293670991	4.293670991	0	1	93.605625	1937.142857	0	1	N07022	1
39.48251622	1	39.48251622	39.48251622	39.48251622	0	0.899859279	94.8537	783.9107143	0	1	N07022	1
24.71234198	3	8.237447327	9.186503243	11.12150324	0	0.848516279	95.269725	396	0	1	N07022	1
14.88083874	2	7.440419369	7.440419369	14.23583874	0	0.862055627	121.063275	872.7272727	0	1	N07022	1
44.08919369	3	14.6963979	11.65583874	31.78835495	1	0.879092454	126.4716	686.390625	0	1	N07022	1
38.72685171	4	9.681712928	3.87	30.34185171	0	0.639774618	139.7844	551.559322	0	1	N07022	1
15.25867099	3	5.086223664	0.645	13.96867099	1	0.948523784	117.735075	496.037037	0	1	N07022	1
52.52003243	3	17.50667748	18.90734198	30.7655227	1	0.803421203	102.34215	357.6756757	0	1	N07022	1
66.06503243	3	22.02167748	13.48017423	50.38269045	2	0.918446085	103.1742	472.3960396	0	1	N07022	1
31.47534847	3	10.49178282	6.339335495	24.49101297	0	0.769075924	156.841425	388	0	1	N07022	1
20.15150324	2	10.07575162	10.07575162	16.0143355	0	0.966173525	103.590225	598.0882353	0	1	N07022	1
174.2652715	2	87.13263576	87.13263576	102.6165681	3	0.684527662	176.3946	438.7901235	0	1	N07022	1
88.93405189	4	22.23351297	7.495751622	72.65254865	2	0.822877504	106.5024	461.9370079	0	1	N07022	1
41.52818072	3	13.84272691	15.79300649	18.10583874	0	0.932995319	107.33445	639.1969697	0	1	N07022	1
7.518670991	2	3.759335495	3.759335495	6.873670991	0	0.9388701	119.8152	605.3076923	0	1	N07022	1
93.51387766	3	31.17129255	26.00234198	63.48503243	3	0.916439758	109.414575	418.705036	0	1	N07022	1
9.720838739	2	4.860419369	4.860419369	6.873670991	0	0.913850246	109.8306	362.625	0	1	N07022	1
17.93034847	1	17.93034847	17.93034847	17.93034847	0	0.906031959	137.704275	1591.083333	0	1	N07022	1
32.7005227	2	16.35026135	16.35026135	25.82685171	0	0.883302937	111.078675	523.5652174	0	1	N07022	1
5.427167748	2	2.713583874	2.713583874	4.782167748	1	0.965402835	111.4947	348.3636364	0	1	N07022	1
21.48734198	1	21.48734198	21.48734198	21.48734198	0	0.849340689	111.4947	462.5921053	0	1	N07022	1
82.43821315	3	27.47940438	12.41150324	64.82087117	0	0.650460742	111.910725	468.6363636	0	1	N07022	1
154.0410778	1	154.0410778	154.0410778	154.0410778	0	0.639151506	111.910725	471.2816901	0	1	N07022	1
149.4612521	2	74.73062604	74.73062604	79.65587117	1	0.8431527	112.32675	501.0882353	0	1	N07022	1
75.29737441	2	37.64868721	37.64868721	72.45020667	2	0.902500863	113.1588	408.5566038	0	1	N07022	1
162.6094328	3	54.20314426	47.31419369	105.9522326	4	0.873147782	113.574825	502.826087	0	1	N07022	1
75.89653568	4	18.97413392	19.9530936	35.34534847	2	0.76596722	233.390025	581.7435897	0	1	N07022	1
25.13601297	2	12.56800649	12.56800649	18.41884523	1	0.803671344	113.99085	407.9736842	0	1	N07022	1
66.00020667	3	22.00006889	19.55234198	36.61636144	0	0.896455149	114.406875	431.7526882	0	1	N07022	1
22.93384523	2	11.46692261	11.46692261	17.61734198	1	0.923402331	195.115725	652.8095238	0	1	N07022	1
117.1195746	2	58.5597873	58.5597873	98.6359036	1	0.454425856	115.65495	836.1761006	0	1	N07022	1
53.92069694	6	8.986782823	7.251503243	25.02534847	1	0.811172822	178.89075	429.5783133	0	1	N07022	1
99.61289712	5	19.92257942	17.99517423	39.84136144	1	0.908568752	115.65495	631.6666667	0	1	N07022	1
98.70072937	3	32.90024312	27.16269045	49.02786468	0	0.91473189	116.070975	506.0075758	0	1	N07022	1
94.45289712	3	31.48429904	30.23118721	63.57670991	0	0.819148582	116.903025	336.515625	0	1	N07022	1
1.29	2	0.645	0.645	0.645	0	1	131.047875	336.515625	0	1	N07022	1
57.72587117	2	28.86293559	28.86293559	43.44419369	0	0.854006224	176.810625	702.9620253	0	1	N07022	1
38.23835495	3	12.74611832	14.54884523	14.65950973	1	0.955327588	118.98315	602.6779661	0	1	N07022	1
17.88450973	2	8.942254865	8.942254865	13.36950973	0	0.938683985	233.390025	410.18	0	1	N07022	1
9.877341982	1	9.877341982	9.877341982	9.877341982	0	0.953490169	145.60875	461.4615385	0	1	N07022	1
169.3266005	3	56.44220018	23.35751622	145.3240843	6	0.841840131	119.8152	526.0734694	0	1	N07022	1
121.4132456	3	40.47108186	23.31167748	76.88139387	1	0.563913212	219.6612	364.4491018	0	1	N07022	1
20.73167748	1	20.73167748	20.73167748	20.73167748	0	0.873432091	121.063275	1109.448276	0	1	N07022	1
24.42618721	1	24.42618721	24.42618721	24.42618721	0	0.914059147	183.051	507	0	1	N07022	1
125.0160778	4	31.25401946	29.02893234	43.71136144	0	0.836990201	121.4793	408.3488372	0	1	N07022	1
67.17954216	2	33.58977108	33.58977108	42.57786468	0	0.917303894	122.31135	499.8131868	0	1	N07022	1
149.8849231	3	49.96164102	69.8053809	71.27087117	0	0.515459835	122.31135	363.679803	0	1	N07022	1
82.30856162	4	20.57714041	19.99893234	26.20468396	0	0.874300878	122.727375	585.9351852	0	1	N07022	1
72.98454216	5	14.59690843	11.54517423	31.14335495	0	0.90622997	279.984825	374.8165138	0	1	N07022	1
63.21786468	2	31.60893234	31.60893234	42.21901946	1	0.869938354	215.916975	709.8586957	0	1	N07022	1
60.10352919	3	20.03450973	18.75083874	26.80384523	0	0.9236633	235.886175	437.7387387	0	1	N07022	1
46.2455227	3	15.41517423	14.50300649	27.60534847	1	0.861190567	123.97545	471.0144928	0	1	N07022	1
101.8150649	2	50.90753243	50.90753243	67.13370342	5	0.903718329	125.223525	578.2416107	0	1	N07022	1
44.55870342	2	22.27935171	22.27935171	29.74269045	0	0.839372364	125.223525	571.1129032	0	1	N07022	1
34.14702595	3	11.38234198	11.43450973	16.48384523	0	0.803271965	126.055575	479.9552239	0	1	N07022	1
28.47167748	6	4.74527958	3.225	11.12150324	1	0.961439614	181.3869	634.5208333	0	1	N07022	1
30.07468396	2	15.03734198	15.03734198	23.09034847	1	0.936865401	247.11885	376.4545455	0	1	N07022	1
21.22017423	1	21.22017423	21.22017423	21.22017423	2	0.796586029	174.7305	790.3846154	0	1	N07022	1
58.97003243	3	19.65667748	19.33101297	31.47534847	2	0.925239178	127.30365	909.2183908	0	1	N07022	1
65.90852919	2	32.95426459	32.95426459	53.11919369	0	0.878346092	128.1357	460.0833333	0	1	N07022	1
95.67020667	4	23.91755167	22.51017423	50.0048582	0	0.91004052	128.1357	587.4857143	0	1	N07022	1
240.330304	2	120.165152	120.165152	214.12562	10	0.858578234	128.1357	461.120944	0	1	N07022	1
22.06751622	1	22.06751622	22.06751622	22.06751622	0	0.905108117	128.551725	1028.580645	0	1	N07022	1
99.9259036	3	33.30863453	31.78835495	51.76436793	1	0.884395177	128.551725	448.8074074	0	1	N07022	1
49.45153568	2	24.72576784	24.72576784	28.51751622	0	0.838481909	128.551725	594.971831	0	1	N07022	1
91.82705838	5	18.36541168	16.59450973	36.30335495	2	0.904197487	275.40855	629.4397163	0	1	N07022	1
116.8065681	1	116.8065681	116.8065681	116.8065681	6	0.867406167	129.383775	360.005848	0	1	N07022	1
69.17936793	4	17.29484198	16.76050649	35.01335495	0	0.874204736	306.610425	323.08	0	1	N07022	1
96.42587117	2	48.21293559	48.21293559	65.10702595	4	0.921524002	180.55485	440.8219178	0	1	N07022	1
6.339335495	1	6.339335495	6.339335495	6.339335495	0	0.94076205	210.092625	392	0	1	N07022	1
45.33335495	3	15.11111832	19.28517423	25.40318072	0	0.791274319	130.63185	488.9701493	0	1	N07022	1
159.4034198	5	31.88068396	23.46818072	72.62569694	4	0.864184115	130.63185	446.7787234	0	1	N07022	1
33.29968396	3	11.09989465	12.45734198	13.32367099	0	0.86226671	178.0587	342.4081633	0	1	N07022	1
220.335304	3	73.44510132	86.39989063	89.95688414	4	0.819849721	130.63185	365.7740864	0	1	N07022	1
81.36954216	3	27.12318072	8.541503243	69.06870342	0	0.640160056	131.4639	649.0438596	0	1	N07022	1
82.61370342	4	20.65342586	18.31767423	45.33335495	1	0.872721705	131.4639	488.28125	0	1	N07022	1
188.6766005	5	37.73532011	20.77751622	128.9050649	1	0.586624871	132.29595	501.4503817	0	1	N07022	1
52.52003243	2	26.26001622	26.26001622	38.23835495	2	0.87525724	132.711975	502.6923077	0	1	N07022	1
95.52156811	2	47.76078405	47.76078405	77.05688414	0	0.674369321	168.90615	663.6141732	0	1	N07022	1
56.70303892	3	18.90101297	20.99884523	30.54419369	0	0.91574268	133.128	626.3116883	0	1	N07022	1
356.1978526	3	118.7326175	30.07468396	303.0786589	16	0.847251411	133.544025	440.2984791	0	1	N07022	1
45.4898582	2	22.7449291	22.7449291	39.1505227	1	0.848364971	141.4485	843.1269841	0	1	N07022	1
73.47303892	3	24.49101297	29.16251622	30.94101297	1	0.858653706	165.161925	419.8055556	0	1	N07022	1
88.55621964	3	29.51873988	34.74618721	42.9098582	0	0.717089816	136.040175	357.8145161	0	1	N07022	1
185.985936	4	46.49648401	38.59326784	93.87272288	10	0.895725524	243.374625	446.0357143	0	1	N07022	1
20.08667748	2	10.04333874	10.04333874	15.68234198	2	0.953406987	136.4562	646.1818182	0	1	N07022	1
0	0	0	0	0	0	0	247.9509	0	0	1	N07022	1
60.95087117	3	20.31695706	21.53318072	28.02901946	1	0.93047831	253.359225	317.9892473	0	1	N07022	1
131.2637359	3	43.75457862	12.88101297	112.9555551	4	0.884495985	296.625825	300	0	1	N07022	1
70.18321315	3	23.39440438	27.87251622	35.32636144	0	0.898163636	165.161925	449.8727273	0	1	N07022	1
144.9004133	4	36.22510333	34.48851297	50.09653568	5	0.848214782	139.7844	554.6619048	0	1	N07022	1
36.99419369	2	18.49709685	18.49709685	29.74269045	0	0.915329369	174.314475	537.244898	0	1	N07022	1
116.3449231	4	29.08623077	18.2299291	63.93555513	5	0.921632366	173.89845	738.8787879	0	1	N07022	1
73.70223261	3	24.56741087	34.46003243	37.04003243	0	0.943081983	141.4485	585.655914	0	1	N07022	1
103.5018841	3	34.50062805	31.85318072	59.72569694	2	0.748354568	142.696575	657.12	0	1	N07022	1
104.9215357	3	34.97384523	28.2693355	52.6955227	0	0.915480678	143.1126	451.8176796	0	1	N07022	1
56.01220018	2	28.00610009	28.00610009	30.23118721	0	0.890597658	157.673475	764.025641	0	1	N07022	1
20.46450973	2	10.23225486	10.23225486	17.61734198	0	0.898499204	219.245175	1035.833333	0	1	N07022	1
0	0	0	0	0	0	0	214.252875	0	0	1	N07022	1
24.33450973	3	8.111503243	6.984335495	12.30083874	0	0.879084315	146.024775	620.1111111	0	1	N07022	1
21.53318072	1	21.53318072	21.53318072	21.53318072	0	0.797144684	153.513225	956.9	0	1	N07022	1
70.35870342	3	23.45290114	28.89534847	29.65101297	1	0.866407037	312.434775	355.5607477	0	1	N07022	1
18.57534847	2	9.287674234	9.287674234	10.14450973	0	0.923033837	148.520925	430.08	0	1	N07022	1
93.33838739	4	23.33459685	23.27926459	42.3755227	2	0.771095522	186.3792	503.2260274	0	1	N07022	1
72.98454216	2	36.49227108	36.49227108	43.44419369	0	0.744807298	152.681175	546.17	0	1	N07022	1
203.0041168	5	40.60082335	9.075838739	161.2735941	0	0.829549392	315.34695	398.874552	0	1	N07022	1
66.11087117	2	33.05543559	33.05543559	51.34069694	1	0.307661902	161.001675	432.5052632	0	1	N07022	1
0	0	0	0	0	0	0	162.665775	0	0	1	N07022	1
104.4867423	3	34.82891411	30.45251622	58.68387766	2	0.847447014	208.84455	361.3809524	0	1	N07022	1
11.12150324	1	11.12150324	11.12150324	11.12150324	0	0.929863161	165.57795	223	0	1	N07022	1
67.02303892	4	16.75575973	14.31409036	30.7655227	0	0.750598562	165.993975	363.7959184	0	1	N07022	1
123.6344004	4	30.90860009	33.62218396	45.00136144	2	0.87283661	246.2868	369.3934426	0	1	N07022	1
47.51653568	2	23.75826784	23.75826784	37.26136144	0	0.932981022	177.22665	455.969697	0	1	N07022	1
180.180936	5	36.03618721	21.37667748	76.69803892	6	0.822269179	378.166725	381.9846154	0	1	N07022	1
101.6127229	2	50.80636144	50.80636144	100.9677229	7	0.821575986	220.077225	364.5751634	0	1	N07022	1
70.18321315	3	23.39440438	15.03734198	43.82202595	0	0.594246805	230.893875	385.1869919	0	1	N07022	1
123.5047488	4	30.87618721	29.18543559	50.20720018	4	0.858886014	592.003575	548.8461538	0	1	N07022	1
7.095	1	7.095	7.095	7.095	0	1	52.41915	365.8690476	0.001	1	N07022	1
0	0	0	0	0	0	0	30.369825	0	0.001	1	N07022	1
47.48968396	2	23.74484198	23.74484198	46.84468396	2	0.887407558	32.033925	891.3714286	0.001	1	N07022	1
0	0	0	0	0	0	0	33.698025	0	0.001	1	N07022	1
30.71968396	1	30.71968396	30.71968396	30.71968396	0	0.877481055	37.858275	716.4318182	0.001	1	N07022	1
57.90136144	2	28.95068072	28.95068072	34.70034847	0	0.895958351	39.10635	456.7021277	0.001	1	N07022	1
0	0	0	0	0	0	0	40.354425	0	0.001	1	N07022	1
23.89185171	1	23.89185171	23.89185171	23.89185171	0	0.934501859	43.2666	1125.28125	0.001	1	N07022	1
0	0	0	0	0	0	0	43.682625	0	0.001	1	N07022	1
45.66534847	1	45.66534847	45.66534847	45.66534847	0	0.922056019	48.674925	226.0441176	0.001	1	N07022	1
12.94583874	2	6.472919369	6.472919369	12.30083874	0	0.898368722	87.781275	479.8	0.001	1	N07022	1
0	0	0	0	0	0	0	55.74735	0	0.001	1	N07022	1
1.935	2	0.9675	0.9675	1.29	0	1	122.727375	1936	0.001	1	N07022	1
0.645	1	0.645	0.645	0.645	0	1	102.758175	1936	0.001	1	N07022	1
0	0	0	0	0	0	0	84.8691	0	0.001	1	N07022	1
0	0	0	0	0	0	0	76.5486	0	0.001	1	N07022	1
56.4548582	1	56.4548582	56.4548582	56.4548582	0	0.813623572	83.205	337.691358	0.001	1	N07022	1
46.76087117	2	23.38043559	23.38043559	25.87269045	0	0.931498313	83.205	221.2121212	0.001	1	N07022	1
0	0	0	0	0	0	0	83.205	0	0.001	1	N07022	1
8.430838739	1	8.430838739	8.430838739	8.430838739	1	0.918058124	84.03705	1243.647059	0.001	1	N07022	1
33.18901946	2	16.59450973	16.59450973	31.89901946	1	0.931388309	111.078675	366.96	0.001	1	N07022	1
0	0	0	0	0	0	0	90.69345	0	0.001	1	N07022	1
70.93887766	1	70.93887766	70.93887766	70.93887766	2	0.86735515	87.36525	695.0204082	0.001	1	N07022	1
21.31185171	1	21.31185171	21.31185171	21.31185171	0	0.945244904	87.36525	177.0689655	0.001	1	N07022	1
69.42754865	1	69.42754865	69.42754865	69.42754865	0	0.253148534	143.94465	311.9456522	0.001	1	N07022	1
0.645	1	0.645	0.645	0.645	0	1	93.1896	446.6666667	0.001	1	N07022	1
0	0	0	0	0	0	0	95.269725	0	0.001	1	N07022	1
149.2399231	3	49.74664102	51.56202595	60.52720018	3	0.902718478	126.055575	827.6124402	0.001	1	N07022	1
56.98919369	3	18.9963979	19.66300649	20.08667748	0	0.887403527	97.34985	205.8214286	0.001	1	N07022	1
11.76650324	1	11.76650324	11.76650324	11.76650324	0	0.947166635	97.765875	240.8333333	0.001	1	N07022	1
11.27800649	1	11.27800649	11.27800649	11.27800649	0	0.928297684	97.765875	330.0555556	0.001	1	N07022	1
158.1592586	2	79.07962928	79.07962928	155.9570908	1	0.795619607	97.765875	444.3165138	0.001	1	N07022	1
67.40087117	3	22.46695706	16.48384523	40.70769045	0	0.915968763	99.01395	681.712766	0.001	1	N07022	1
1.29	1	1.29	1.29	1.29	0	1	99.846	550	0.001	1	N07022	1
59.97387766	1	59.97387766	59.97387766	59.97387766	0	0.890931968	100.67805	502.8481013	0.001	1	N07022	1
67.93520667	1	67.93520667	67.93520667	67.93520667	0	0.839910002	100.67805	442.5824176	0.001	1	N07022	1
0	0	0	0	0	0	0	101.926125	0	0.001	1	N07022	1
13.10234198	2	6.551170991	6.551170991	11.81234198	1	0.91234582	119.399175	280.7894737	0.001	1	N07022	1
42.48618721	3	14.1620624	15.63650324	26.20468396	0	0.879918495	127.719675	488.1311475	0.001	1	N07022	1
171.3454133	2	85.67270667	85.67270667	116.7607294	1	0.824976326	102.34215	534.7736626	0.001	1	N07022	1
13.85800649	1	13.85800649	13.85800649	13.85800649	0	0.929644142	103.1742	333.3	0.001	1	N07022	1
24.75818072	1	24.75818072	24.75818072	24.75818072	0	0.925883527	103.1742	479.1470588	0.001	1	N07022	1
95.38405189	5	19.07681038	0.645	85.01821315	2	0.756777091	324.083475	233.8333333	0.001	1	N07022	1
3.759335495	1	3.759335495	3.759335495	3.759335495	0	0.9388701	104.8383	235.8333333	0.001	1	N07022	1
39.95202595	2	19.97601297	19.97601297	34.5248582	0	0.818331464	152.681175	647.7321429	0.001	1	N07022	1
58.46254865	3	19.48751622	17.55251622	31.83419369	0	0.932591043	105.254325	552.3289474	0.001	1	N07022	1
0	0	0	0	0	0	0	105.67035	0	0.001	1	N07022	1
48.49352919	2	24.24676459	24.24676459	24.49101297	0	0.695299217	178.474725	495.9428571	0.001	1	N07022	1
52.18803892	4	13.04700973	8.965174234	33.61269045	0	0.92758252	287.473275	775.7733333	0.001	1	N07022	1
15.68234198	1	15.68234198	15.68234198	15.68234198	0	0.867812956	173.89845	322.7826087	0.001	1	N07022	1
13.21300649	3	4.404335495	0.645	11.92300649	0	0.891583434	277.07265	367.8	0.001	1	N07022	1
0	0	0	0	0	0	0	106.918425	0	0.001	1	N07022	1
79.07569694	2	39.53784847	39.53784847	41.79534847	1	0.829035527	107.33445	552.4396552	0.001	1	N07022	1
92.09422613	3	30.69807538	33.9905227	40.3298582	0	0.796705405	108.582525	566.6377953	0.001	1	N07022	1
40.10852919	3	13.36950973	5.316503243	34.14702595	0	0.886047376	121.895325	508.3333333	0.001	1	N07022	1
90.28887766	4	22.57221941	24.16851297	28.47167748	2	0.893139084	204.6843	462.7777778	0.001	1	N07022	1
9.720838739	1	9.720838739	9.720838739	9.720838739	0	0.876285329	110.246625	214.7142857	0.001	1	N07022	1
26.42601297	1	26.42601297	26.42601297	26.42601297	0	0.822433552	175.978575	281.0512821	0.001	1	N07022	1
13.32367099	3	4.441223664	3.87	6.606503243	0	0.953982691	281.2329	416.7777778	0.001	1	N07022	1
5.694335495	2	2.847167748	2.847167748	2.847167748	0	0.942926209	111.910725	169.5	0.001	1	N07022	1
43.17702595	2	21.58851297	21.58851297	32.92185171	2	0.893633829	111.910725	334.8	0.001	1	N07022	1
35.75003243	2	17.87501622	17.87501622	28.87636144	1	0.956065228	112.742775	1046.34	0.001	1	N07022	1
93.20873585	3	31.06957862	31.83419369	35.01335495	1	0.883371898	114.406875	581.2419355	0.001	1	N07022	1
3.225	1	3.225	3.225	3.225	0	1	199.692	304	0.001	1	N07022	1
36.41401946	2	18.20700973	18.20700973	24.71234198	2	0.908789108	115.238925	667.1666667	0.001	1	N07022	1
72.02653568	2	36.01326784	36.01326784	52.09636144	1	0.885981686	115.238925	934.6568627	0.001	1	N07022	1
129.3287359	4	32.33218396	31.23110009	43.5548582	1	0.826212927	115.238925	635.1465969	0.001	1	N07022	1
50.03170991	2	25.01585495	25.01585495	30.92202595	0	0.934413729	115.65495	449.3968254	0.001	1	N07022	1
28.89534847	2	14.44767423	14.44767423	27.33818072	0	0.861296749	165.993975	785.5581395	0.001	1	N07022	1
12.30083874	2	6.150419369	6.150419369	7.896503243	2	0.948588104	116.070975	716.2307692	0.001	1	N07022	1
50.85220018	3	16.95073339	16.06017423	31.03269045	2	0.926087822	223.405425	522.1315789	0.001	1	N07022	1
57.90136144	2	28.95068072	28.95068072	38.45968396	0	0.914197995	116.903025	654.313253	0.001	1	N07022	1
74.03422613	2	37.01711306	37.01711306	56.2603809	0	0.854743789	118.1511	598.4081633	0.001	1	N07022	1
4.137167748	1	4.137167748	4.137167748	4.137167748	0	0.950860063	194.283675	351.6666667	0.001	1	N07022	1
0	0	0	0	0	0	0	118.98315	0	0.001	1	N07022	1
0	0	0	0	0	0	0	261.679725	0	0.001	1	N07022	1
60.08454216	2	30.04227108	30.04227108	42.68852919	0	0.884898629	119.399175	644.625	0.001	1	N07022	1
165.769607	2	82.88480351	82.88480351	99.72356162	1	0.801062042	120.231225	595.959276	0.001	1	N07022	1
0	0	0	0	0	0	0	188.459325	0	0.001	1	N07022	1
62.84003243	3	20.94667748	9.075838739	47.15769045	3	0.837320211	180.55485	476.7894737	0.001	1	N07022	1
18.37300649	2	9.186503243	9.186503243	12.41150324	0	0.836517751	121.063275	616.8928571	0.001	1	N07022	1
0	0	0	0	0	0	0	121.4793	0	0.001	1	N07022	1
63.53087117	4	15.88271779	12.62333874	36.34919369	2	0.876146979	121.4793	649.2258065	0.001	1	N07022	1
41.84118721	3	13.9470624	14.34650324	18.95318072	0	0.928528763	121.4793	350.6129032	0.001	1	N07022	1
68.48852919	3	22.82950973	28.89534847	34.00950973	0	0.930478153	121.895325	734.1717172	0.001	1	N07022	1
106.4217423	3	35.47391411	49.45153568	52.18803892	0	0.561043901	170.57025	522.915493	0.001	1	N07022	1
80.68656811	2	40.34328405	40.34328405	54.79489063	0	0.946296978	263.343825	551.3529412	0.001	1	N07022	1
0	0	0	0	0	0	0	122.31135	0	0.001	1	N07022	1
39.74968396	2	19.87484198	19.87484198	27.71601297	2	0.889529829	185.963175	746.2698413	0.001	1	N07022	1
117.3409036	2	58.6704518	58.6704518	72.4960454	0	0.86929722	123.559425	475.3121019	0.001	1	N07022	1
77.12170991	2	38.56085495	38.56085495	53.38636144	4	0.837091415	123.559425	508.6465517	0.001	1	N07022	1
81.72838739	3	27.2427958	23.89185171	53.54286468	0	0.607445688	337.8123	488.1785714	0.001	1	N07022	1
152.9075811	5	30.58151622	33.67751622	34.12017423	2	0.836964698	284.5611	600.4285714	0.001	1	N07022	1
0	0	0	0	0	0	0	124.391475	0	0.001	1	N07022	1
22.06751622	2	11.03375811	11.03375811	16.10601297	0	0.908824086	124.391475	487.28125	0.001	1	N07022	1
0	0	0	0	0	0	0	124.391475	0	0.001	1	N07022	1
137.2520908	3	45.75069694	36.68118721	65.55754865	0	0.538514655	124.8075	449.298913	0.001	1	N07022	1
40.75352919	2	20.37676459	20.37676459	39.19636144	0	0.894052935	125.223525	817.0350877	0.001	1	N07022	1
26.69318072	1	26.69318072	26.69318072	26.69318072	0	0.926338447	337.396275	288.45	0.001	1	N07022	1
146.5682456	2	73.28412279	73.28412279	108.3757294	2	0.824685259	154.7613	509.679803	0.001	1	N07022	1
30.02884523	3	10.00961508	0.645	28.73884523	0	0.91551907	239.214375	407.5348837	0.001	1	N07022	1
85.23954216	2	42.61977108	42.61977108	81.48020667	2	0.828467845	126.4716	474.1056911	0.001	1	N07022	1
3.492167748	1	3.492167748	3.492167748	3.492167748	0	0.946232646	188.87535	222.8333333	0.001	1	N07022	1
4.782167748	2	2.391083874	2.391083874	4.137167748	0	0.957487865	312.01875	548.8333333	0.001	1	N07022	1
89.20121964	4	22.30030491	21.39959685	44.46702595	4	0.880267861	142.696575	683.4656489	0.001	1	N07022	1
100.7922326	2	50.39611631	50.39611631	51.76436793	1	0.853227634	128.96775	965.4852941	0.001	1	N07022	1
71.16020667	2	35.58010333	35.58010333	37.2155227	0	0.861934116	140.61645	383.5918367	0.001	1	N07022	1
53.54286468	3	17.84762156	15.57167748	33.45618721	2	0.884585947	294.961725	271.164557	0.001	1	N07022	1
44.13503243	2	22.06751622	22.06751622	25.6055227	0	0.935787273	130.215825	805.7288136	0.001	1	N07022	1
98.60905189	5	19.72181038	3.381503243	73.31653568	0	0.815377984	146.4408	710.7552448	0.001	1	N07022	1
73.29754865	1	73.29754865	73.29754865	73.29754865	1	0.621525744	234.222075	391.950495	0.001	1	N07022	1
26.47185171	1	26.47185171	26.47185171	26.47185171	0	0.886505032	154.7613	854.9714286	0.001	1	N07022	1
0	0	0	0	0	0	0	147.688875	0	0.001	1	N07022	1
2.847167748	2	1.423583874	1.423583874	2.202167748	0	0.959642735	307.442475	266.8333333	0.001	1	N07022	1
155.0449231	2	77.52246153	77.52246153	117.1385616	0	0.865539261	167.658075	502.5933014	0.001	1	N07022	1
113.3792261	4	28.34480653	15.65942261	73.51887766	7	0.851178518	425.17755	575.08	0.001	1	N07022	1
39.19636144	1	39.19636144	39.19636144	39.19636144	0	0.929259976	137.704275	861.9433962	0.001	1	N07022	1
32.71950973	3	10.90650324	10.74367099	17.19367099	1	0.951402472	176.3946	351.9824561	0.001	1	N07022	1
0	0	0	0	0	0	0	352.373175	0	0.001	1	N07022	1
0	0	0	0	0	0	0	142.696575	0	0.001	1	N07022	1
0.645	1	0.645	0.645	0.645	0	1	338.228325	926	0.001	1	N07022	1
115.1197488	3	38.37324961	36.08202595	54.87870342	2	0.882017294	143.94465	612.6038961	0.001	1	N07022	1
23.73534847	2	11.86767423	11.86767423	18.04101297	0	0.899516601	276.656625	660.8235294	0.001	1	N07022	1
0	0	0	0	0	0	0	315.762975	0	0.001	1	N07022	1
46.2455227	2	23.12276135	23.12276135	29.49450973	0	0.917469565	144.7767	189.0606061	0.001	1	N07022	1
67.71387766	4	16.92846941	13.34659036	35.43702595	2	0.788184567	320.33925	459.0204082	0.001	1	N07022	1
114.5205876	5	22.90411751	25.55968396	40.04370342	0	0.856531751	145.192725	510.7058824	0.001	1	N07022	1
22.55601297	1	22.55601297	22.55601297	22.55601297	0	0.905782487	264.5919	514.9375	0.001	1	N07022	1
40.50534847	1	40.50534847	40.50534847	40.50534847	3	0.894319041	245.038725	460.2272727	0.001	1	N07022	1
29.78852919	3	9.92950973	0.645	28.49852919	0	0.969457471	279.152775	501.0512821	0.001	1	N07022	1
0	0	0	0	0	0	0	305.778375	0	0.001	1	N07022	1
4.137167748	1	4.137167748	4.137167748	4.137167748	0	0.950860063	159.7536	189.1428571	0.001	1	N07022	1
175.1394652	5	35.02789304	25.44901946	76.83555513	4	0.896776881	192.619575	692.7883817	0.001	1	N07022	1
0	0	0	0	0	0	0	291.633525	0	0.001	1	N07022	1
0	0	0	0	0	0	0	255.023325	0	0.001	1	N07022	1
129.9278971	5	25.98557942	25.71618721	37.05901946	0	0.920789362	218.82915	572.5879121	0.001	1	N07022	1
179.0474393	4	44.76185982	40.6523582	86.5753809	2	0.879592588	195.947775	418.9193548	0.001	1	N07022	1
0	0	0	0	0	0	0	154.7613	0	0.001	1	N07022	1
0	0	0	0	0	0	0	155.177325	0	0.001	1	N07022	1
43.0205227	2	21.51026135	21.51026135	33.14318072	1	0.893416818	294.961725	530.1746032	0.001	1	N07022	1
46.35618721	2	23.1780936	23.1780936	35.45601297	2	0.82101503	158.505525	653.5507246	0.001	1	N07022	1
35.76901946	3	11.92300649	15.83884523	16.06017423	1	0.877150344	369.4302	431.625	0.001	1	N07022	1
7.251503243	1	7.251503243	7.251503243	7.251503243	0	0.854098742	219.6612	1543.181818	0.001	1	N07022	1
3.759335495	1	3.759335495	3.759335495	3.759335495	0	0.9388701	216.333	191.3333333	0.001	1	N07022	1
27.49468396	1	27.49468396	27.49468396	27.49468396	0	0.926252764	178.0587	735.2051282	0.001	1	N07022	1
1.935	1	1.935	1.935	1.935	0	1	20.385225	1184	0.001	1	N07022	1
0.645	1	0.645	0.645	0.645	0	1	33.698025	1184	0.001	1	N07022	1
24.69335495	2	12.34667748	12.34667748	15.99534847	0	0.949044365	67.812075	537.6111111	0.001	1	N07022	1
0	0	0	0	0	0	0	39.10635	0	0.001	1	N07022	1
0	0	0	0	0	0	0	28.2897	0	0.001	1	N07022	1
18.19751622	2	9.098758108	9.098758108	17.55251622	0	0.90137758	64.8999	1481.423077	0.001	1	N07022	1
25.07118721	1	25.07118721	25.07118721	25.07118721	0	0.939297855	31.6179	623.3095238	0.001	1	N07022	1
0	0	0	0	0	0	0	33.282	0	0.001	1	N07022	1
37.1048582	4	9.276214549	11.14442261	14.17101297	3	0.857122924	138.95235	580.2413793	0.001	1	N07022	1
0	0	0	0	0	0	0	34.9461	0	0.001	1	N07022	1
0	0	0	0	0	0	0	34.9461	0	0.001	1	N07022	1
0	0	0	0	0	0	0	35.77815	0	0.001	1	N07022	1
2.847167748	1	2.847167748	2.847167748	2.847167748	0	0.942926209	39.10635	557.6	0.001	1	N07022	1
0.645	1	0.645	0.645	0.645	0	1	53.2512	4095	0.001	1	N07022	1
0	0	0	0	0	0	0	44.9307	0	0.001	1	N07022	1
24.06734198	2	12.03367099	12.03367099	19.55234198	1	0.946869681	48.2589	853.7317073	0.001	1	N07022	1
0	0	0	0	0	0	0	49.09095	0	0.001	1	N07022	1
0	0	0	0	0	0	0	49.506975	0	0.001	1	N07022	1
43.06636144	2	21.53318072	21.53318072	42.42136144	0	0.741946821	57.41145	581.4107143	0.001	1	N07022	1
3.225	2	1.6125	1.6125	2.58	0	1	85.285125	1163.333333	0.001	1	N07022	1
0	0	0	0	0	0	0	74.05245	0	0.001	1	N07022	1
11.54517423	2	5.772587117	5.772587117	10.90017423	0	0.917467513	115.65495	921.3333333	0.001	1	N07022	1
42.64269045	3	14.21423015	8.965174234	26.15884523	0	0.870245907	159.337575	483.4375	0.001	1	N07022	1
25.42216775	2	12.71108387	12.71108387	23.22	0	0.995480169	85.70115	886.9318182	0.001	1	N07022	1
2.847167748	3	0.949055916	0.645	1.557167748	0	1	129.7998	1262.5	0.001	1	N07022	1
0	0	0	0	0	0	0	69.8922	0	0.001	1	N07022	1
42.10835495	1	42.10835495	42.10835495	42.10835495	3	0.87711928	255.023325	884.2465753	0.001	1	N07022	1
18.95318072	1	18.95318072	18.95318072	18.95318072	1	0.874078821	83.205	734.0666667	0.001	1	N07022	1
16.90751622	2	8.453758108	8.453758108	16.26251622	0	0.970150371	157.673475	1400.916667	0.001	1	N07022	1
0	0	0	0	0	0	0	79.460775	0	0.001	1	N07022	1
66.84754865	1	66.84754865	66.84754865	66.84754865	0	0.870343083	156.009375	620.5	0.001	1	N07022	1
0	0	0	0	0	0	0	81.5409	0	0.001	1	N07022	1
21.33083874	1	21.33083874	21.33083874	21.33083874	0	0.94189964	83.205	1219.171429	0.001	1	N07022	1
75.83170991	4	18.95792748	17.80625811	39.57419369	0	0.856486657	150.60105	468.4761905	0.001	1	N07022	1
2.847167748	1	2.847167748	2.847167748	2.847167748	0	0.942926209	219.245175	557.1666667	0.001	1	N07022	1
12.07950973	1	12.07950973	12.07950973	12.07950973	0	0.929159114	173.482425	1753.590909	0.001	1	N07022	1
74.2097164	2	37.1048582	37.1048582	64.97737441	0	0.816698785	92.35755	496.1637931	0.001	1	N07022	1
9.831503243	1	9.831503243	9.831503243	9.831503243	0	0.940891041	148.1049	579.125	0.001	1	N07022	1
5.316503243	3	1.772167748	0.645	4.026503243	0	0.970562748	107.750475	666.5714286	0.001	1	N07022	1
55.56954216	2	27.78477108	27.78477108	35.1698582	0	0.905144654	97.765875	548.2837838	0.001	1	N07022	1
60.52720018	3	20.17573339	20.88818072	37.43685171	2	0.902114373	204.6843	503.076087	0.001	1	N07022	1
22.06751622	1	22.06751622	22.06751622	22.06751622	0	0.856967532	97.765875	507.3928571	0.001	1	N07022	1
150.8809036	2	75.4404518	75.4404518	102.3873744	3	0.886256211	99.01395	299.9767442	0.001	1	N07022	1
68.73670991	2	34.36835495	34.36835495	66.53454216	1	0.616873841	99.429975	365.576087	0.001	1	N07022	1
77.34303892	2	38.67151946	38.67151946	58.92419369	0	0.896921137	100.262025	724.8796296	0.001	1	N07022	1
103.5477229	2	51.77386144	51.77386144	64.88569694	0	0.872689934	100.67805	482.3661972	0.001	1	N07022	1
28.56335495	1	28.56335495	28.56335495	28.56335495	1	0.913132668	217.581075	516.2	0.001	1	N07022	1
26.15884523	1	26.15884523	26.15884523	26.15884523	0	0.929271826	100.67805	508.6052632	0.001	1	N07022	1
0.645	1	0.645	0.645	0.645	0	1	178.474725	508.6052632	0.001	1	N07022	1
31.27300649	2	15.63650324	15.63650324	23.37650324	0	0.837379119	137.28825	734.2653061	0.001	1	N07022	1
35.9255227	1	35.9255227	35.9255227	35.9255227	1	0.736342393	101.926125	492	0.001	1	N07022	1
119.5699231	2	59.78496153	59.78496153	84.73205838	4	0.634961632	102.34215	423.2317073	0.001	1	N07022	1
88.17838739	2	44.08919369	44.08919369	83.2397164	0	0.529665548	102.34215	849.85	0.001	1	N07022	1
1.29	1	1.29	1.29	1.29	0	1	122.727375	178.6	0.001	1	N07022	1
0.645	1	0.645	0.645	0.645	0	1	283.313025	541	0.001	1	N07022	1
60.50821315	2	30.25410658	30.25410658	36.72702595	0	0.892045634	254.6073	561.9746835	0.001	1	N07022	1
43.06636144	2	21.53318072	21.53318072	41.77636144	2	0.915840564	102.758175	715.3968254	0.001	1	N07022	1
0	0	0	0	0	0	0	183.051	0	0.001	1	N07022	1
41.15034847	1	41.15034847	41.15034847	41.15034847	0	0.922750428	103.1742	517.8644068	0.001	1	N07022	1
42.42136144	1	42.42136144	42.42136144	42.42136144	2	0.925070444	192.619575	463.0333333	0.001	1	N07022	1
8.965174234	2	4.482587117	4.482587117	7.408006486	0	0.965086402	217.16505	470.3928571	0.001	1	N07022	1
88.93405189	1	88.93405189	88.93405189	88.93405189	2	0.665435583	104.00625	510.0079365	0.001	1	N07022	1
0	0	0	0	0	0	0	213.420825	0	0.001	1	N07022	1
36.5705227	2	18.28526135	18.28526135	20.35384523	0	0.904548049	224.237475	646.2592593	0.001	1	N07022	1
182.9095746	3	60.9698582	58.12269045	78.54136144	8	0.899580516	104.422275	515.4079422	0.001	1	N07022	1
56.87852919	3	18.95950973	14.01450973	36.14685171	2	0.848031129	149.769	282.9255319	0.001	1	N07022	1
88.71272288	3	29.57090763	30.92202595	33.29968396	3	0.828009936	131.047875	652.9354839	0.001	1	N07022	1
43.5548582	2	21.7774291	21.7774291	25.93751622	0	0.885569938	106.5024	714.5423729	0.001	1	N07022	1
12.03367099	1	12.03367099	12.03367099	12.03367099	0	0.937586919	321.1713	981.1428571	0.001	1	N07022	1
41.46335495	2	20.73167748	20.73167748	26.96034847	4	0.882998839	107.750475	576.0746269	0.001	1	N07022	1
55.30237441	1	55.30237441	55.30237441	55.30237441	2	0.910302576	107.750475	518.4727273	0.001	1	N07022	1
124.7030714	4	31.17576784	30.45251622	56.39003243	1	0.891613341	108.99855	433.0116279	0.001	1	N07022	1
45.75702595	3	15.25234198	22.06751622	23.04450973	0	0.925660357	134.7921	801.2878788	0.001	1	N07022	1
49.29503243	2	24.64751622	24.64751622	38.3948582	0	0.848359638	163.497825	1023.537313	0.001	1	N07022	1
16.81583874	2	8.407919369	8.407919369	8.430838739	0	0.944730994	205.932375	306.8148148	0.001	1	N07022	1
25.93751622	2	12.96875811	12.96875811	18.52950973	0	0.885302448	320.33925	329.7297297	0.001	1	N07022	1
61.46621964	2	30.73310982	30.73310982	60.82121964	1	0.925372414	288.72135	534.4698795	0.001	1	N07022	1
8.541503243	1	8.541503243	8.541503243	8.541503243	0	0.909589054	314.098875	385.0625	0.001	1	N07022	1
80.41153568	3	26.80384523	37.16968396	39.74968396	0	0.918743246	112.32675	580.4035088	0.001	1	N07022	1
101.4562196	3	33.81873988	29.27318072	44.9555227	0	0.831398678	112.742775	623.5655172	0.001	1	N07022	1
103.2157294	2	51.60786468	51.60786468	63.68737441	2	0.854978718	112.742775	513.2928571	0.001	1	N07022	1
99.9259036	4	24.9814759	6.929003243	84.77789712	1	0.348629984	155.177325	467.4357143	0.001	1	N07022	1
158.4074393	2	79.20371964	79.20371964	116.5852391	0	0.87014658	113.1588	515.7163462	0.001	1	N07022	1
9.453670991	1	9.453670991	9.453670991	9.453670991	0	0.863889589	265.839975	244.5	0.001	1	N07022	1
69.29003243	2	34.64501622	34.64501622	59.45852919	4	0.887910895	113.99085	350.9444444	0.001	1	N07022	1
122.0772326	3	40.69241087	32.7005227	58.21436793	1	0.755969738	113.99085	645.2756757	0.001	1	N07022	1
76.9003809	4	19.22509523	18.81959685	38.61618721	0	0.846561066	196.3638	491.6111111	0.001	1	N07022	1
23.68950973	1	23.68950973	23.68950973	23.68950973	1	0.919349777	115.65495	705.6842105	0.001	1	N07022	1
142.2097488	3	47.40324961	37.32618721	86.4647164	0	0.840383114	224.237475	476.9639175	0.001	1	N07022	1
0	0	0	0	0	0	0	201.772125	0	0.001	1	N07022	1
46.7798582	2	23.3899291	23.3899291	40.17335495	0	0.823239214	158.505525	812.0895522	0.001	1	N07022	1
113.3144004	3	37.77146679	32.16618721	69.33587117	5	0.894919351	245.038725	652.9520958	0.001	1	N07022	1
9.675	1	9.675	9.675	9.675	0	1	190.53945	204.6813187	0.001	1	N07022	1
96.76572937	2	48.38286468	48.38286468	66.37803892	1	0.914325004	116.903025	618.7175573	0.001	1	N07022	1
104.1737359	3	34.72457862	23.95667748	78.92705838	1	0.773049677	116.903025	501.5944056	0.001	1	N07022	1
34.30352919	2	17.15176459	17.15176459	18.19751622	0	0.945385866	117.31905	643.9772727	0.001	1	N07022	1
29.05185171	2	14.52592586	14.52592586	15.94950973	1	0.917600755	183.467025	820.0697674	0.001	1	N07022	1
12.34667748	1	12.34667748	12.34667748	12.34667748	0	0.938796125	118.567125	267.9032258	0.001	1	N07022	1
89.73555513	2	44.86777757	44.86777757	49.07370342	0	0.902694192	204.268275	458.0413223	0.001	1	N07022	1
9.343006486	2	4.671503243	4.671503243	6.228670991	1	0.732160529	118.98315	852.7333333	0.001	1	N07022	1
30.94101297	5	6.188202595	6.072167748	14.0793355	0	0.894604792	279.984825	433.7090909	0.001	1	N07022	1
136.0917423	2	68.04587117	68.04587117	134.8017423	1	0.857447125	119.8152	498.6354167	0.001	1	N07022	1
67.82454216	2	33.91227108	33.91227108	48.53936793	0	0.861690688	121.4793	878.6808511	0.001	1	N07022	1
152.7052391	4	38.17630977	42.86401946	48.98202595	2	0.897862373	170.986275	411.7083333	0.001	1	N07022	1
72.67153568	2	36.33576784	36.33576784	48.33702595	0	0.888790901	152.26515	749.5631068	0.001	1	N07022	1
42.28384523	2	21.14192261	21.14192261	24.60167748	0	0.953395113	302.03415	467.9692308	0.001	1	N07022	1
59.17237441	3	19.7241248	21.64384523	22.44534847	2	0.90775013	122.31135	555.1341463	0.001	1	N07022	1
1.29	2	0.645	0.645	0.645	0	1	130.215825	983	0.001	1	N07022	1
108.9290519	2	54.46452595	54.46452595	93.1360454	4	0.868956844	245.038725	416.5776398	0.001	1	N07022	1
29.76167748	1	29.76167748	29.76167748	29.76167748	0	0.864660903	357.7815	223.2444444	0.001	1	N07022	1
56.01220018	3	18.67073339	13.48017423	41.88702595	0	0.850562133	197.19585	803.6233766	0.001	1	N07022	1
27.22751622	3	9.075838739	10.2093355	12.72450973	0	0.954484433	193.451625	731.804878	0.001	1	N07022	1
121.3674068	4	30.34185171	31.17576784	55.63436793	1	0.86970606	186.3792	404.8757396	0.001	1	N07022	1
91.57887766	4	22.89471941	21.18776135	32.87601297	0	0.874969089	125.63955	375.5474453	0.001	1	N07022	1
169.860936	5	33.97218721	30.71968396	59.88220018	1	0.779032025	126.055575	491.9746835	0.001	1	N07022	1
73.74020667	2	36.87010333	36.87010333	59.34786468	2	0.851595064	293.297625	548.5555556	0.001	1	N07022	1
31.2998582	1	31.2998582	31.2998582	31.2998582	0	0.912445656	194.283675	618.2857143	0.001	1	N07022	1
14.01450973	1	14.01450973	14.01450973	14.01450973	0	0.931307835	245.038725	480.05	0.001	1	N07022	1
163.410936	3	54.47031201	73.07621964	74.49587117	2	0.807047784	127.30365	614.9210526	0.001	1	N07022	1
99.3647164	3	33.12157213	21.80034847	76.27436793	0	0.815865568	360.693675	310.5285714	0.001	1	N07022	1
65.19870342	2	32.59935171	32.59935171	58.59220018	1	0.721888336	426.0096	356.1847826	0.001	1	N07022	1
99.20821315	4	24.80205329	21.18776135	44.90968396	0	0.728223825	128.1357	621.0068493	0.001	1	N07022	1
21.75450973	2	10.87725486	10.87725486	15.14800649	0	0.931709244	175.978575	809.5483871	0.001	1	N07022	1
70.13737441	3	23.3791248	25.07118721	30.94101297	0	0.831756382	128.551725	746.0103093	0.001	1	N07022	1
34.25769045	2	17.12884523	17.12884523	28.45269045	0	0.836680343	249.198975	637.2708333	0.001	1	N07022	1
24.11318072	2	12.05659036	12.05659036	13.48017423	2	0.902268235	169.7382	558.9736842	0.001	1	N07022	1
108.5970584	4	27.14926459	20.1649291	62.41636144	1	0.688648051	185.54715	293.9806452	0.001	1	N07022	1
73.96153568	3	24.65384523	23.68950973	44.68835495	1	0.500163174	246.2868	407.4587156	0.001	1	N07022	1
155.1824393	3	51.72747976	33.03251622	115.5434198	2	0.794680529	164.329875	342.4807692	0.001	1	N07022	1
58.54636144	2	29.27318072	29.27318072	57.90136144	0	0.739741334	188.0433	1020.317073	0.001	1	N07022	1
48.33702595	2	24.16851297	24.16851297	33.94468396	0	0.862703493	306.1944	542.3970588	0.001	1	N07022	1
92.2697164	4	23.0674291	12.37909036	66.86653568	0	0.861115809	292.465575	727.0888889	0.001	1	N07022	1
14.01450973	2	7.007254865	7.007254865	7.408006486	0	0.923339917	134.376075	990.65	0.001	1	N07022	1
134.2215681	5	26.84431362	21.06367099	46.82569694	3	0.849868953	136.4562	451.3919598	0.001	1	N07022	1
36.83769045	3	12.27923015	11.12150324	16.10601297	0	0.894713901	166.826025	525.125	0.001	1	N07022	1
113.4787683	2	56.73938414	56.73938414	84.4459036	0	0.920506875	141.864525	587.7214286	0.001	1	N07022	1
58.52737441	2	29.26368721	29.26368721	38.59720018	0	0.864075515	251.695125	426.9285714	0.001	1	N07022	1
60.37069694	2	30.18534847	30.18534847	31.31884523	2	0.800740902	232.557975	361.375	0.001	1	N07022	1
153.938278	5	30.7876556	18.46468396	71.7403809	0	0.830520361	270.41625	619.7836538	0.001	1	N07022	1
30.98685171	1	30.98685171	30.98685171	30.98685171	0	0.874241767	214.6689	578.0697674	0.001	1	N07022	1
170.4221232	4	42.60553081	44.72470018	58.79454216	1	0.882988554	213.0048	596.0089286	0.001	1	N07022	1
0	0	0	0	0	0	0	26.6256	0	0.001	1	N07022	1
2.58	1	2.58	2.58	2.58	0	1	47.010825	179.2	0.001	1	N07022	1
73.18688414	2	36.59344207	36.59344207	47.62720018	1	0.785853641	54.08325	377.4	0.001	1	N07022	1
0	0	0	0	0	0	0	56.5794	0	0.001	1	N07022	1
81.90387766	2	40.95193883	40.95193883	81.25887766	2	0.749814631	69.476175	442.0877193	0.001	1	N07022	1
0	0	0	0	0	0	0	62.819775	0	0.001	1	N07022	1
0	0	0	0	0	0	0	68.644125	0	0.001	1	N07022	1
0	0	0	0	0	0	0	65.315925	0	0.001	1	N07022	1
26.91450973	1	26.91450973	26.91450973	26.91450973	0	0.91357107	70.72425	916.902439	0.001	1	N07022	1
0	0	0	0	0	0	0	73.2204	0	0.001	1	N07022	1
38.19251622	4	9.548129054	5.694335495	26.15884523	1	0.884885981	106.086375	573.0175439	0.001	1	N07022	1
50.42852919	2	25.21426459	25.21426459	41.0855227	0	0.641646991	89.445375	278.2191781	0.001	1	N07022	1
49.78352919	3	16.59450973	10.47650324	38.66202595	0	0.8501653	113.1588	482.4428571	0.001	1	N07022	1
111.2228971	4	27.80572428	29.42968396	51.71852919	4	0.840034545	121.4793	386.2530864	0.001	1	N07022	1
86.02205838	3	28.67401946	29.63202595	40.01685171	1	0.87896591	102.758175	526.5702479	0.001	1	N07022	1
0	0	0	0	0	0	0	138.1203	0	0.001	1	N07022	1
118.9170584	3	39.63901946	47.00118721	68.69087117	1	0.857844717	227.9817	509.1345029	0.001	1	N07022	1
27.76185171	4	6.940462928	6.495838739	14.12517423	0	0.937292425	122.727375	623.1960784	0.001	1	N07022	1
78.47653568	5	15.69530714	10.32	36.30335495	2	0.938954064	108.99855	1023.186207	0.001	1	N07022	1
70.78237441	3	23.5941248	12.19017423	54.83286468	0	0.823103326	110.246625	649.1752577	0.001	1	N07022	1
173.0021232	2	86.50106162	86.50106162	89.24705838	1	0.503425944	112.32675	424.2433628	0.001	1	N07022	1
117.6539101	2	58.82695504	58.82695504	97.30006486	0	0.859201616	112.32675	458.2774194	0.001	1	N07022	1
12.94583874	3	4.31527958	5.805	6.495838739	0	0.976645859	113.1588	507.2380952	0.001	1	N07022	1
58.05786468	2	29.02893234	29.02893234	36.36818072	0	0.857543326	123.1434	515.2195122	0.001	1	N07022	1
118.5012521	3	39.50041736	21.48734198	75.59139387	3	0.802010997	114.406875	502.7962963	0.001	1	N07022	1
22.49118721	2	11.2455936	11.2455936	18.08685171	0	0.951317745	115.238925	618.2903226	0.001	1	N07022	1
70.09153568	3	23.36384523	24.38034847	29.76167748	0	0.787785882	133.128	602.8095238	0.001	1	N07022	1
48.66901946	3	16.22300649	18.10583874	29.27318072	0	0.823340901	116.903025	357.23	0.001	1	N07022	1
36.4598582	2	18.2299291	18.2299291	33.61269045	0	0.716784543	255.43935	543.8867925	0.001	1	N07022	1
88.5103809	3	29.5034603	25.51384523	54.45503243	2	0.899140203	117.735075	614.6850394	0.001	1	N07022	1
207.6297813	2	103.8148906	103.8148906	108.7077229	3	0.749404592	118.567125	376.7222222	0.001	1	N07022	1
55.36720018	2	27.68360009	27.68360009	33.45618721	0	0.881691773	118.567125	695.3289474	0.001	1	N07022	1
30.60901946	2	15.30450973	15.30450973	26.84968396	1	0.774649369	223.405425	355.5	0.001	1	N07022	1
5.316503243	1	5.316503243	5.316503243	5.316503243	0	0.898149576	232.14195	534.7692308	0.001	1	N07022	1
15.14800649	5	3.029601297	1.29	8.698006486	0	0.950114591	257.519475	544.1111111	0.001	1	N07022	1
84.04121964	3	28.01373988	9.877341982	71.58387766	0	0.845259401	120.64725	562.0614035	0.001	1	N07022	1
27.55950973	2	13.77975486	13.77975486	13.96867099	0	0.891804968	245.45475	558.8181818	0.001	1	N07022	1
0	0	0	0	0	0	0	121.4793	0	0.001	1	N07022	1
97.20838739	3	32.4027958	27.65118721	66.97720018	3	0.683566718	212.17275	335.6551724	0.001	1	N07022	1
35.99034847	3	11.99678282	17.35017423	17.99517423	0	0.918088373	191.3715	612.7692308	0.001	1	N07022	1
52.47419369	3	17.4913979	20.62101297	24.71234198	1	0.862447653	122.727375	633.9012346	0.001	1	N07022	1
0	0	0	0	0	0	0	161.4177	0	0.001	1	N07022	1
84.93440036	3	28.31146679	16.59450973	52.65754865	0	0.920485195	123.559425	601.1696429	0.001	1	N07022	1
26.69318072	1	26.69318072	26.69318072	26.69318072	0	0.910669962	123.559425	797.4878049	0.001	1	N07022	1
49.40569694	2	24.70284847	24.70284847	38.12769045	2	0.887060577	123.97545	1385.788732	0.001	1	N07022	1
5.583670991	1	5.583670991	5.583670991	5.583670991	0	0.948508813	187.627275	588.3333333	0.001	1	N07022	1
51.98569694	1	51.98569694	51.98569694	51.98569694	1	0.894641559	151.849125	377.6875	0.001	1	N07022	1
75.0760454	1	75.0760454	75.0760454	75.0760454	1	0.888678437	158.92155	535.6601942	0.001	1	N07022	1
59.99286468	3	19.99762156	17.08300649	30.07468396	0	0.756232782	154.7613	365.5274725	0.001	1	N07022	1
34.16601297	1	34.16601297	34.16601297	34.16601297	0	0.906966652	127.719675	898.7	0.001	1	N07022	1
82.37338739	2	41.18669369	41.18669369	47.51653568	0	0.840660407	128.551725	768.3853211	0.001	1	N07022	1
37.81468396	1	37.81468396	37.81468396	37.81468396	1	0.67606175	214.6689	430.3859649	0.001	1	N07022	1
165.0787683	4	41.26969207	16.32734198	119.4324068	1	0.841357513	129.7998	625.5263158	0.001	1	N07022	1
8.430838739	2	4.215419369	4.215419369	7.785838739	1	0.966088286	187.21125	511.3529412	0.001	1	N07022	1
71.60286468	4	17.90071617	15.54875811	37.92534847	1	0.843545568	130.63185	521.6339286	0.001	1	N07022	1
199.5577877	3	66.51926258	68.80153568	118.1882456	3	0.826161547	131.4639	509.1660517	0.001	1	N07022	1
25.18185171	2	12.59092586	12.59092586	20.13251622	1	0.928029975	131.879925	681.8378378	0.001	1	N07022	1
150.4461103	3	50.14870342	53.54286468	79.46139387	3	0.906425615	132.29595	403.4278607	0.001	1	N07022	1
50.91702595	1	50.91702595	50.91702595	50.91702595	3	0.894310661	166.826025	256.6493506	0.001	1	N07022	1
91.02555513	3	30.34185171	16.97234198	66.42387766	4	0.801189213	132.29595	479.4233577	0.001	1	N07022	1
31.09751622	3	10.36583874	8.587341982	15.25867099	0	0.935365761	141.032475	644.2692308	0.001	1	N07022	1
103.5287359	3	34.50957862	33.76919369	45.26852919	2	0.924551623	133.96005	613.1197183	0.001	1	N07022	1
71.96170991	2	35.98085495	35.98085495	49.78352919	2	0.562097558	222.15735	726.5865385	0.001	1	N07022	1
52.42835495	3	17.47611832	18.26234198	26.38017423	2	0.875964057	134.7921	319.8765432	0.001	1	N07022	1
12.83517423	2	6.417587117	6.417587117	9.343006486	0	0.843533528	258.76755	202.8	0.001	1	N07022	1
17.08300649	1	17.08300649	17.08300649	17.08300649	0	0.935226185	209.260575	670.7741935	0.001	1	N07022	1
1.29	1	1.29	1.29	1.29	0	1	135.62415	910.4	0.001	1	N07022	1
70.67170991	4	17.66792748	14.71484198	37.48269045	1	0.915306635	277.488675	571.0693069	0.001	1	N07022	1
0	0	0	0	0	0	0	234.222075	0	0.001	1	N07022	1
74.54170991	3	24.84723664	30.87618721	31.74251622	1	0.902273304	280.40085	378.6880734	0.001	1	N07022	1
33.39136144	2	16.69568072	16.69568072	17.81968396	0	0.906434429	137.704275	752.4186047	0.001	1	N07022	1
69.22520667	3	23.07506889	30.18534847	32.16618721	2	0.826102693	272.08035	444.44	0.001	1	N07022	1
84.92653568	2	42.46326784	42.46326784	64.08419369	1	0.921222088	138.1203	735.1219512	0.001	1	N07022	1
8.808670991	2	4.404335495	4.404335495	6.339335495	0	0.95736823	138.536325	182.9285714	0.001	1	N07022	1
11.05667748	1	11.05667748	11.05667748	11.05667748	0	0.969569937	142.28055	315.875	0.001	1	N07022	1
34.7193355	4	8.679833874	8.518583874	14.835	0	0.989911579	272.496375	198.559322	0.001	1	N07022	1
108.5970584	2	54.29852919	54.29852919	89.9110454	1	0.876892852	139.368375	617.1133333	0.001	1	N07022	1
101.4182456	4	25.3545614	24.48151946	50.25303892	0	0.888591256	173.89845	628.3384615	0.001	1	N07022	1
35.9255227	2	17.96276135	17.96276135	20.57517423	0	0.949477443	141.032475	442.8979592	0.001	1	N07022	1
150.8887683	3	50.2962561	47.36003243	75.0760454	2	0.900116505	140.200425	519.8687783	0.001	1	N07022	1
34.16601297	2	17.08300649	17.08300649	30.40667748	1	0.924862935	350.709075	608	0.001	1	N07022	1
0	0	0	0	0	0	0	329.907825	0	0.001	1	N07022	1
43.06636144	2	21.53318072	21.53318072	22.71251622	0	0.883988977	141.4485	438.4666667	0.001	1	N07022	1
169.2807618	4	42.32019045	47.39244531	67.88936793	3	0.863055172	170.57025	593.7184874	0.001	1	N07022	1
23.09034847	1	23.09034847	23.09034847	23.09034847	0	0.759029927	280.40085	356.53125	0.001	1	N07022	1
0	0	0	0	0	0	0	261.2637	0	0.001	1	N07022	1
35.12401946	3	11.70800649	11.27800649	23.20101297	0	0.641366109	255.43935	431.0408163	0.001	1	N07022	1
33.14318072	2	16.57159036	16.57159036	22.93384523	0	0.784841577	261.679725	516.0588235	0.001	1	N07022	1
123.2565681	5	24.65131362	12.1443355	71.16020667	1	0.886636188	200.940075	436.2228571	0.001	1	N07022	1
11.01083874	1	11.01083874	11.01083874	11.01083874	0	0.897297183	309.106575	1310.352941	0.001	1	N07022	1
140.3664263	3	46.78880877	54.98936793	56.05803892	8	0.88755446	144.7767	462.2871287	0.001	1	N07022	1
90.22405189	2	45.11202595	45.11202595	79.85821315	2	0.831159314	145.192725	279.751938	0.001	1	N07022	1
119.1462521	2	59.57312604	59.57312604	68.98489063	0	0.884764216	161.833725	480.2435897	0.001	1	N07022	1
117.2302391	3	39.07674637	18.79667748	86.24338739	4	0.894165986	228.81375	451.297619	0.001	1	N07022	1
132.9125811	5	26.58251622	22.13234198	53.27569694	5	0.921524633	153.513225	540.1865285	0.001	1	N07022	1
108.7077229	1	108.7077229	108.7077229	108.7077229	3	0.886983987	198.0279	925.0326797	0.001	1	N07022	1
40.50534847	2	20.25267423	20.25267423	30.67384523	0	0.917821069	171.818325	596.4067797	0.001	1	N07022	1
34.85685171	2	17.42842586	17.42842586	21.22017423	0	0.917697114	205.51635	390.9	0.001	1	N07022	1
7.896503243	1	7.896503243	7.896503243	7.896503243	0	0.852265569	198.0279	417.8571429	0.001	1	N07022	1
53.47803892	1	53.47803892	53.47803892	53.47803892	3	0.904538514	167.658075	615.3648649	0.001	1	N07022	1
26.09401946	2	13.04700973	13.04700973	16.52968396	0	0.968823611	147.688875	511.8974359	0.001	1	N07022	1
113.2685616	5	22.65371232	21.80034847	63.21786468	2	0.679355676	156.841425	436.7235294	0.001	1	N07022	1
2.202167748	1	2.202167748	2.202167748	2.202167748	0	0.947822366	148.1049	295.8333333	0.001	1	N07022	1
97.09772288	4	24.27443072	21.94342586	50.36370342	4	0.841657684	381.494925	576.1275168	0.001	1	N07022	1
45.75702595	2	22.87851297	22.87851297	28.13968396	0	0.854189296	181.3869	622.3125	0.001	1	N07022	1
56.83269045	1	56.83269045	56.83269045	56.83269045	0	0.828799637	372.342375	492.175	0.001	1	N07022	1
13.48017423	2	6.740087117	6.740087117	12.83517423	0	0.931326295	390.647475	390.55	0.001	1	N07022	1
0	0	0	0	0	0	0	262.511775	0	0.001	1	N07022	1
70.78237441	2	35.39118721	35.39118721	45.69220018	0	0.905501157	150.60105	850.7857143	0.001	1	N07022	1
17.55251622	2	8.776258108	8.776258108	14.06034847	0	0.978987653	150.60105	803.72	0.001	1	N07022	1
0	0	0	0	0	0	0	321.587325	0	0.001	1	N07022	1
51.11936793	4	12.77984198	11.8905936	19.17450973	0	0.859700228	324.083475	413.8666667	0.001	1	N07022	1
0	0	0	0	0	0	0	155.177325	0	0.001	1	N07022	1
142.0342586	2	71.01712928	71.01712928	93.58656811	0	0.777822366	155.59335	617.6542553	0.001	1	N07022	1
0	0	0	0	0	0	0	320.755275	0	0.001	1	N07022	1
12.45734198	1	12.45734198	12.45734198	12.45734198	0	0.894640229	267.9201	625.8333333	0.001	1	N07022	1
102.8568841	4	25.71422104	24.49101297	45.6005227	2	0.782272155	208.428525	558.9072848	0.001	1	N07022	1
113.9783874	4	28.49459685	31.23110009	50.22618721	1	0.816720246	156.841425	691.3988095	0.001	1	N07022	1
40.86419369	3	13.6213979	14.54884523	24.11318072	1	0.922565173	159.7536	446.8448276	0.001	1	N07022	1
64.59954216	2	32.29977108	32.29977108	44.46702595	2	0.78091876	190.53945	309.0537634	0.001	1	N07022	1
134.5804133	3	44.86013778	38.45968396	68.13754865	2	0.895647111	175.978575	402.5957447	0.001	1	N07022	1
41.66569694	1	41.66569694	41.66569694	41.66569694	0	0.839582396	163.91385	939.3214286	0.001	1	N07022	1
191.1649231	4	47.79123077	40.98435171	91.91087117	0	0.840191533	165.161925	493	0.001	1	N07022	1
45.22269045	4	11.30567261	12.75692261	16.21667748	0	0.925448003	191.3715	404.0963855	0.001	1	N07022	1
6.873670991	1	6.873670991	6.873670991	6.873670991	0	0.933133895	168.90615	168	0.001	1	N07022	1
18.15167748	1	18.15167748	18.15167748	18.15167748	0	0.926719733	169.322175	202.68	0.001	1	N07022	1
0	0	0	0	0	0	0	251.2791	0	0.001	1	N07022	1
33.29968396	3	11.09989465	0.645	32.00968396	0	0.465330195	230.061825	272.4693878	0.001	1	N07022	1
0	0	0	0	0	0	0	265.007925	0	0.001	1	N07022	1
36.94835495	3	12.31611832	7.140838739	28.51751622	0	0.853858834	390.647475	488.5438596	0.001	1	N07022	1
2.469335495	1	2.469335495	2.469335495	2.469335495	0	1	173.89845	295.5	0.001	1	N07022	1
170.2387683	2	85.11938414	85.11938414	163.7429295	2	0.446262007	175.56255	372.8969957	0.001	1	N07022	1
37.70401946	5	7.540803892	8.541503243	12.83517423	0	0.905188813	298.70595	470.203125	0.001	1	N07022	1
384.39124	5	76.878248	70.38555513	131.4660778	6	0.781890007	202.604175	478.3263757	0.001	1	N07022	1
31.14335495	2	15.57167748	15.57167748	20.08667748	0	0.928323846	197.19585	569.2380952	0.001	1	N07022	1
113.6732456	3	37.89108186	18.41884523	81.55289712	5	0.940286598	186.795225	621.3522013	0.001	1	N07022	1
6.984335495	1	6.984335495	6.984335495	6.984335495	0	0.943769981	188.459325	643.7272727	0.001	1	N07022	1
39.1505227	4	9.787630676	8.619754865	21.26601297	0	0.856115476	334.4841	396.7704918	0.001	1	N07022	1
100.9677229	4	25.24193072	21.58851297	57.14569694	2	0.875691681	215.084925	363.9946237	0.001	1	N07022	1
38.06286468	3	12.68762156	9.988006486	22.75835495	0	0.899434487	188.87535	607.3529412	0.001	1	N07022	1
69.17936793	2	34.58968396	34.58968396	55.8098582	1	0.89014599	260.43165	283.9230769	0.001	1	N07022	1
26.47185171	2	13.23592586	13.23592586	16.32734198	0	0.909020743	188.0433	531.6388889	0.001	1	N07022	1
0	0	0	0	0	0	0	261.2637	0	0.001	1	N07022	1
7.629335495	2	3.814667748	3.814667748	6.339335495	0	0.950778251	205.100325	193	0.001	1	N07022	1
0	0	0	0	0	0	0	205.51635	0	0.001	1	N07022	1
0	0	0	0	0	0	0	214.252875	0	0.001	1	N07022	1
0	0	0	0	0	0	0	214.6689	0	0.001	1	N07022	1
39.41769045	3	13.13923015	13.70150324	14.32751622	0	0.900379024	277.488675	428.7758621	0.001	1	N07022	1
1.557167748	1	1.557167748	1.557167748	1.557167748	0	1	266.256	148.6666667	0.001	1	N07022	1
1.29	1	1.29	1.29	1.29	0	1	20.385225	176	0.001	1	N07022	1
0	0	0	0	0	0	0	24.12945	0	0.001	1	N07022	1
56.43587117	3	18.81195706	1.935	53.85587117	1	0.798485038	24.12945	698.725	0.001	1	N07022	1
0	0	0	0	0	0	0	30.78585	0	0.001	1	N07022	1
397.8602919	2	198.9301459	198.9301459	397.2152919	14	0.917867026	46.5948	296.3590226	0.001	1	N07022	1
1.29	2	0.645	0.645	0.645	0	1	54.08325	1305.5	0.001	1	N07022	1
21.75450973	2	10.87725486	10.87725486	13.96867099	0	0.918442938	47.42685	183.0294118	0.001	1	N07022	1
0.645	1	0.645	0.645	0.645	0	1	69.8922	1539	0.001	1	N07022	1
36.03618721	1	36.03618721	36.03618721	36.03618721	0	0.881869029	49.09095	886.4705882	0.001	1	N07022	1
0.645	1	0.645	0.645	0.645	0	1	61.5717	886.4705882	0.001	1	N07022	1
0	0	0	0	0	0	0	55.331325	0	0.001	1	N07022	1
0.645	1	0.645	0.645	0.645	0	1	111.910725	0	0.001	1	N07022	1
100.5250649	2	50.26253243	50.26253243	99.88006486	2	0.933736941	112.32675	588.2814815	0.001	1	N07022	1
37.79569694	2	18.89784847	18.89784847	37.15069694	0	0.92888709	118.1511	518.0833333	0.001	1	N07022	1
0.645	1	0.645	0.645	0.645	0	1	91.109475	3848	0.001	1	N07022	1
1.29	2	0.645	0.645	0.645	0	1	93.605625	4015.5	0.001	1	N07022	1
0	0	0	0	0	0	0	86.117175	0	0.001	1	N07022	1
4.137167748	3	1.379055916	1.29	1.557167748	0	1	105.67035	721.3333333	0.001	1	N07022	1
34.96751622	1	34.96751622	34.96751622	34.96751622	1	0.838291072	66.564	1074	0.001	1	N07022	1
16.6593355	4	4.164833874	0.9675	14.0793355	0	0.971787834	70.72425	311.2	0.001	1	N07022	1
13.63667748	1	13.63667748	13.63667748	13.63667748	0	0.893407561	112.742775	717.75	0.001	1	N07022	1
0	0	0	0	0	0	0	237.13425	0	0.001	1	N07022	1
25.09017423	2	12.54508712	12.54508712	24.44517423	0	0.778980381	111.910725	794.8333333	0.001	1	N07022	1
25.13601297	2	12.56800649	12.56800649	23.84601297	0	0.822900196	143.528625	708.4090909	0.001	1	N07022	1
13.48017423	1	13.48017423	13.48017423	13.48017423	0	0.865475819	75.71655	174.3684211	0.001	1	N07022	1
23.80017423	4	5.950043559	5.371835495	12.41150324	0	0.850254122	120.64725	466.525	0.001	1	N07022	1
111.3794004	2	55.68970018	55.68970018	110.0894004	5	0.875287187	77.38065	352.0674847	0.001	1	N07022	1
92.75821315	3	30.91940438	37.2155227	38.34901946	2	0.887746493	121.4793	621.379562	0.001	1	N07022	1
64.08419369	4	16.02104842	4.537919369	54.36335495	1	0.911094138	87.36525	690.627451	0.001	1	N07022	1
23.73534847	2	11.86767423	11.86767423	23.09034847	0	0.929440849	156.009375	838.825	0.001	1	N07022	1
0	0	0	0	0	0	0	155.177325	0	0.001	1	N07022	1
37.28034847	2	18.64017423	18.64017423	22.28884523	2	0.937367343	122.31135	649.5531915	0.001	1	N07022	1
87.1097164	2	43.5548582	43.5548582	53.54286468	3	0.875597269	116.903025	603.8740157	0.001	1	N07022	1
0.645	1	0.645	0.645	0.645	0	1	94.437675	524.5	0.001	1	N07022	1
0	0	0	0	0	0	0	158.505525	0	0.001	1	N07022	1
61.32870342	2	30.66435171	30.66435171	41.0855227	0	0.869207084	87.781275	522.2345679	0.001	1	N07022	1
35.72318072	3	11.90772691	12.03367099	19.81950973	0	0.857090228	140.61645	637.6545455	0.001	1	N07022	1
5.805	2	2.9025	2.9025	5.16	0	1	110.246625	290.3125	0.001	1	N07022	1
70.60688414	2	35.30344207	35.30344207	57.61520667	0	0.556455609	91.5255	632.8804348	0.001	1	N07022	1
0	0	0	0	0	0	0	91.941525	0	0.001	1	N07022	1
0	0	0	0	0	0	0	101.094075	0	0.001	1	N07022	1
14.92667748	1	14.92667748	14.92667748	14.92667748	0	0.932984779	93.605625	175.1578947	0.001	1	N07022	1
133.2255876	3	44.40852919	43.11220018	82.43821315	0	0.549973056	165.57795	652.039548	0.001	1	N07022	1
0	0	0	0	0	0	0	94.8537	0	0.001	1	N07022	1
62.21401946	2	31.10700973	31.10700973	38.03601297	0	0.931357343	94.8537	649.0217391	0.001	1	N07022	1
0	0	0	0	0	0	0	95.269725	0	0.001	1	N07022	1
23.865	2	11.9325	11.9325	19.995	0	1	96.101775	196.275	0.001	1	N07022	1
20.19734198	4	5.049335495	4.404335495	9.186503243	1	0.929145788	97.765875	518	0.001	1	N07022	1
50.80636144	2	25.40318072	25.40318072	29.27318072	2	0.812762018	98.1819	521.8648649	0.001	1	N07022	1
60.14936793	3	20.04978931	27.33818072	28.02901946	2	0.875552812	242.9586	533.5490196	0.001	1	N07022	1
24.86884523	1	24.86884523	24.86884523	24.86884523	0	0.636398547	98.597925	639.2352941	0.001	1	N07022	1
7.251503243	2	3.625751622	3.625751622	3.759335495	0	0.900420631	99.01395	689.5	0.001	1	N07022	1
18.21650324	2	9.108251622	9.108251622	14.0793355	0	0.81119921	143.528625	347.2068966	0.001	1	N07022	1
0.645	1	0.645	0.645	0.645	0	1	188.0433	2232	0.001	1	N07022	1
7.518670991	1	7.518670991	7.518670991	7.518670991	0	0.895094072	101.5101	196.5	0.001	1	N07022	1
35.61251622	1	35.61251622	35.61251622	35.61251622	0	0.892172723	101.5101	644.74	0.001	1	N07022	1
11.92300649	2	5.961503243	5.961503243	6.984335495	0	0.916790372	151.017075	476.8	0.001	1	N07022	1
0	0	0	0	0	0	0	102.34215	0	0.001	1	N07022	1
8.274335495	1	8.274335495	8.274335495	8.274335495	0	0.845688852	102.34215	159.8461538	0.001	1	N07022	1
0	0	0	0	0	0	0	102.758175	0	0.001	1	N07022	1
74.2097164	4	18.5524291	19.06384523	27.4298582	0	0.912618404	165.161925	714.0194175	0.001	1	N07022	1
0	0	0	0	0	0	0	103.590225	0	0.001	1	N07022	1
74.11803892	2	37.05901946	37.05901946	73.47303892	3	0.91158302	104.00625	551.5504587	0.001	1	N07022	1
95.42989063	2	47.71494531	47.71494531	80.1253809	3	0.829551361	196.779825	543.6330935	0.001	1	N07022	1
7.095	1	7.095	7.095	7.095	0	1	104.00625	154.2666667	0.001	1	N07022	1
49.34087117	2	24.67043559	24.67043559	27.91835495	2	0.925351469	104.8383	297.4655172	0.001	1	N07022	1
25.67034847	2	12.83517423	12.83517423	16.59450973	0	0.927922176	104.8383	1475.525	0.001	1	N07022	1
0	0	0	0	0	0	0	105.254325	0	0.001	1	N07022	1
111.3145746	3	37.1048582	37.15069694	65.88954216	0	0.635937408	105.254325	599.3933333	0.001	1	N07022	1
8.541503243	1	8.541503243	8.541503243	8.541503243	0	0.852974147	268.336125	238.8333333	0.001	1	N07022	1
117.8294004	6	19.63823339	3.87	83.01838739	2	0.799159944	113.99085	442.4519774	0.001	1	N07022	1
100.9028971	2	50.45144856	50.45144856	62.24087117	0	0.828529233	106.918425	650.6	0.001	1	N07022	1
29.74269045	2	14.87134523	14.87134523	15.57167748	1	0.928138916	107.750475	367.8604651	0.001	1	N07022	1
0	0	0	0	0	0	0	108.1665	0	0.001	1	N07022	1
0	0	0	0	0	0	0	267.9201	0	0.001	1	N07022	1
101.8150649	4	25.45376622	20.54276135	58.52737441	5	0.883229272	190.123425	449.3935484	0.001	1	N07022	1
72.87387766	2	36.43693883	36.43693883	52.20702595	1	0.874677746	128.551725	626.21	0.001	1	N07022	1
82.21688414	3	27.40562805	32.32269045	40.01685171	3	0.928863235	110.246625	605.8852459	0.001	1	N07022	1
146.2820908	2	73.1410454	73.1410454	108.0895746	0	0.60773097	110.246625	662.8659794	0.001	1	N07022	1
65.44688414	2	32.72344207	32.72344207	40.15436793	0	0.812373238	163.497825	963.8681319	0.001	1	N07022	1
31.34569694	2	15.67284847	15.67284847	20.93401946	0	0.958850686	314.930925	306.75	0.001	1	N07022	1
7.896503243	1	7.896503243	7.896503243	7.896503243	0	0.902572893	152.26515	960	0.001	1	N07022	1
74.69821315	4	18.67455329	17.12884523	39.7955227	1	0.910570813	185.963175	522.8283582	0.001	1	N07022	1
20.51034847	1	20.51034847	20.51034847	20.51034847	0	0.901243514	111.4947	593.3666667	0.001	1	N07022	1
0	0	0	0	0	0	0	153.513225	0	0.001	1	N07022	1
92.69338739	3	30.8977958	17.23950973	70.13737441	6	0.932186743	111.910725	453.1785714	0.001	1	N07022	1
0	0	0	0	0	0	0	112.32675	0	0.001	1	N07022	1
0	0	0	0	0	0	0	113.99085	0	0.001	1	N07022	1
70.04569694	4	17.51142423	7.062587117	55.2755227	1	0.882430145	178.89075	706.9906542	0.001	1	N07022	1
70.89303892	4	17.72325973	15.17092586	35.34534847	0	0.835937219	114.406875	458.460177	0.001	1	N07022	1
26.26950973	1	26.26950973	26.26950973	26.26950973	0	0.93567137	145.60875	623.6666667	0.001	1	N07022	1
88.55621964	2	44.27810982	44.27810982	63.79803892	2	0.857374723	180.55485	300.8145161	0.001	1	N07022	1
51.81020667	3	17.27006889	17.01818072	23.46818072	1	0.945843268	257.10345	371.9864865	0.001	1	N07022	1
0	0	0	0	0	0	0	179.7228	0	0.001	1	N07022	1
60.30587117	3	20.10195706	16.81583874	39.35286468	2	0.938825209	116.487	627.4607843	0.001	1	N07022	1
66.4697164	3	22.15657213	31.45636144	34.36835495	1	0.938265769	116.487	699.5909091	0.001	1	N07022	1
0	0	0	0	0	0	0	116.487	0	0.001	1	N07022	1
149.9307618	3	49.9769206	25.93751622	109.7574068	2	0.884065817	117.31905	478.2463768	0.001	1	N07022	1
64.17587117	3	21.39195706	22.66667748	30.23118721	2	0.926317589	188.87535	470.2395833	0.001	1	N07022	1
71.42737441	2	35.71368721	35.71368721	55.21069694	1	0.849428842	220.49325	564.2653061	0.001	1	N07022	1
82.21688414	3	27.40562805	31.52118721	46.66919369	1	0.836707818	191.3715	391.1818182	0.001	1	N07022	1
26.04818072	2	13.02409036	13.02409036	20.08667748	0	0.898831306	117.31905	622.1891892	0.001	1	N07022	1
14.77017423	1	14.77017423	14.77017423	14.77017423	0	0.848887234	117.735075	141.5238095	0.001	1	N07022	1
52.31769045	1	52.31769045	52.31769045	52.31769045	4	0.931009105	118.1511	537.8765432	0.001	1	N07022	1
57.39387766	2	28.69693883	28.69693883	46.00520667	0	0.92792966	158.0895	705.6052632	0.001	1	N07022	1
23.42234198	1	23.42234198	23.42234198	23.42234198	0	0.885198024	186.795225	842.6470588	0.001	1	N07022	1
93.33838739	2	46.66919369	46.66919369	82.75121964	3	0.849856048	241.2945	483.5333333	0.001	1	N07022	1
149.9039101	4	37.47597752	31.12043559	86.37303892	3	0.889649659	119.399175	427.1284404	0.001	1	N07022	1
5.805	1	5.805	5.805	5.805	0	1	119.8152	271.9090909	0.001	1	N07022	1
37.97118721	2	18.9855936	18.9855936	29.27318072	0	0.905131257	119.8152	897.2037037	0.001	1	N07022	1
0	0	0	0	0	0	0	119.8152	0	0.001	1	N07022	1
47.20352919	2	23.60176459	23.60176459	30.38769045	0	0.920924492	120.231225	482.7384615	0.001	1	N07022	1
63.6605227	2	31.83026135	31.83026135	58.23335495	0	0.808257981	120.231225	735.6956522	0.001	1	N07022	1
13.59083874	1	13.59083874	13.59083874	13.59083874	0	0.934055259	166.41	344.3181818	0.001	1	N07022	1
197.7334523	4	49.43336306	52.95319694	74.05321315	2	0.908177219	313.266825	689.1784387	0.001	1	N07022	1
11.01083874	1	11.01083874	11.01083874	11.01083874	0	0.929412789	121.063275	165.7647059	0.001	1	N07022	1
0.645	1	0.645	0.645	0.645	0	1	242.542575	985	0.001	1	N07022	1
31.83419369	2	15.91709685	15.91709685	20.51034847	0	0.938027637	122.31135	296.1555556	0.001	1	N07022	1
19.86534847	1	19.86534847	19.86534847	19.86534847	0	0.934604937	206.764425	408.25	0.001	1	N07022	1
0	0	0	0	0	0	0	123.559425	0	0.001	1	N07022	1
200.9204782	3	66.97349273	66.24838739	90.69356162	1	0.877368364	123.559425	463.5746269	0.001	1	N07022	1
24.75818072	1	24.75818072	24.75818072	24.75818072	0	0.853587372	124.391475	142.0588235	0.001	1	N07022	1
109.9787359	2	54.98936793	54.98936793	93.91856162	1	0.755433707	125.223525	513.44	0.001	1	N07022	1
2.847167748	1	2.847167748	2.847167748	2.847167748	0	0.942926209	188.0433	198.6666667	0.001	1	N07022	1
43.26870342	2	21.63435171	21.63435171	38.21936793	0	0.941254712	125.63955	936.0363636	0.001	1	N07022	1
77.85838739	3	25.9527958	26.51769045	38.77269045	0	0.891591845	126.055575	719.152381	0.001	1	N07022	1
72.3853809	2	36.19269045	36.19269045	54.27954216	3	0.924736497	126.887625	712.587156	0.001	1	N07022	1
26.04818072	2	13.02409036	13.02409036	13.36950973	0	0.936536299	192.20355	388.3589744	0.001	1	N07022	1
53.07335495	2	26.53667748	26.53667748	38.83751622	0	0.921274959	128.1357	563.6184211	0.001	1	N07022	1
48.49352919	2	24.24676459	24.24676459	41.35269045	0	0.816851566	128.551725	457.0434783	0.001	1	N07022	1
31.14335495	3	10.38111832	8.965174234	19.97601297	0	0.817353936	264.175875	248.6511628	0.001	1	N07022	1
103.8607294	3	34.62024312	42.15419369	48.98202595	2	0.886950955	163.0818	667.5416667	0.001	1	N07022	1
29.85335495	2	14.92667748	14.92667748	29.20835495	0	0.903646409	216.333	577.5952381	0.001	1	N07022	1
121.8559036	1	121.8559036	121.8559036	121.8559036	2	0.77676647	278.73675	449.0297619	0.001	1	N07022	1
78.12555513	4	19.53138878	12.2130936	44.35636144	3	0.905770061	129.7998	658.4473684	0.001	1	N07022	1
0	0	0	0	0	0	0	130.215825	0	0.001	1	N07022	1
3.492167748	1	3.492167748	3.492167748	3.492167748	0	0.946232646	369.846225	271.8333333	0.001	1	N07022	1
114.2455551	2	57.12277757	57.12277757	84.7510454	2	0.869081316	183.88305	351.6419753	0.001	1	N07022	1
27.07101297	4	6.767753243	6.284003243	10.74367099	1	0.91706422	131.4639	350.7142857	0.001	1	N07022	1
0	0	0	0	0	0	0	19.9692	0	0.001	1	N07022	1
1.935	1	1.935	1.935	1.935	0	1	31.6179	1209	0.001	1	N07022	1
0.645	1	0.645	0.645	0.645	0	1	54.9153	1209	0.001	1	N07022	1
0	0	0	0	0	0	0	40.77045	0	0.001	1	N07022	1
75.89653568	4	18.97413392	10.74367099	53.76419369	0	0.451205516	118.1511	324.3714286	0.001	1	N07022	1
0	0	0	0	0	0	0	41.6025	0	0.001	1	N07022	1
0	0	0	0	0	0	0	45.76275	0	0.001	1	N07022	1
47.71887766	1	47.71887766	47.71887766	47.71887766	0	0.636604052	49.923	658.9649123	0.001	1	N07022	1
0	0	0	0	0	0	0	50.75505	0	0.001	1	N07022	1
29.85335495	1	29.85335495	29.85335495	29.85335495	0	0.756514076	75.300525	839.5	0.001	1	N07022	1
0.645	1	0.645	0.645	0.645	0	1	136.872225	615	0.001	1	N07022	1
20.04083874	1	20.04083874	20.04083874	20.04083874	0	0.938501884	85.70115	547.0322581	0.001	1	N07022	1
0.645	1	0.645	0.645	0.645	0	1	121.895325	3990	0.001	1	N07022	1
0	0	0	0	0	0	0	92.773575	0	0.001	1	N07022	1
22.86901946	2	11.43450973	11.43450973	11.43450973	0	0.86354274	92.773575	595.3225806	0.001	1	N07022	1
27.07101297	1	27.07101297	27.07101297	27.07101297	0	0.849878327	95.269725	255.2564103	0.001	1	N07022	1
32.92185171	2	16.46092586	16.46092586	20.35384523	0	0.913012378	96.933825	590.2173913	0.001	1	N07022	1
67.51153568	3	22.50384523	29.85335495	37.01318072	0	0.91426682	108.99855	556.3894737	0.001	1	N07022	1
0	0	0	0	0	0	0	102.34215	0	0.001	1	N07022	1
0	0	0	0	0	0	0	103.590225	0	0.001	1	N07022	1
150.9077553	2	75.45387766	75.45387766	81.19405189	0	0.849816984	104.00625	464.8768473	0.001	1	N07022	1
11.38867099	3	3.796223664	0.645	10.09867099	0	0.861226774	192.20355	844	0.001	1	N07022	1
19.17450973	2	9.587254865	9.587254865	11.76650324	0	0.909321574	104.422275	897.5172414	0.001	1	N07022	1
22.77734198	1	22.77734198	22.77734198	22.77734198	0	0.75415504	106.5024	613.9090909	0.001	1	N07022	1
19.66300649	1	19.66300649	19.66300649	19.66300649	3	0.95148198	174.7305	249.7352941	0.001	1	N07022	1
65.77887766	4	16.44471941	14.60417748	26.20468396	0	0.919369413	202.18815	415.5217391	0.001	1	N07022	1
88.06772288	3	29.35590763	27.00618721	50.53919369	4	0.893000292	109.8306	435.9375	0.001	1	N07022	1
0	0	0	0	0	0	0	134.7921	0	0.001	1	N07022	1
15.79300649	2	7.896503243	7.896503243	8.274335495	0	0.940532287	110.66265	451.9166667	0.001	1	N07022	1
8.163670991	2	4.081835495	4.081835495	5.961503243	0	0.89336067	173.482425	322.0769231	0.001	1	N07022	1
37.37202595	2	18.68601297	18.68601297	24.26968396	0	0.887090057	111.910725	743.78	0.001	1	N07022	1
0	0	0	0	0	0	0	216.333	0	0.001	1	N07022	1
94.34223261	3	31.44741087	12.45734198	79.94989063	0	0.882028942	113.574825	579.2857143	0.001	1	N07022	1
0	0	0	0	0	0	0	148.520925	0	0.001	1	N07022	1
110.7344004	3	36.91146679	41.71153568	68.37786468	3	0.894263243	148.1049	586.3246753	0.001	1	N07022	1
36.94835495	3	12.31611832	0.645	35.65835495	0	0.751078634	262.511775	562.0588235	0.001	1	N07022	1
40.21919369	4	10.05479842	8.486170991	21.31185171	0	0.918996203	115.65495	765.1833333	0.001	1	N07022	1
48.29118721	3	16.0970624	4.026503243	41.68468396	1	0.904080338	289.969425	395.9113924	0.001	1	N07022	1
63.26370342	3	21.08790114	14.65950973	47.95919369	2	0.838684921	184.7151	484.7916667	0.001	1	N07022	1
38.99401946	1	38.99401946	38.99401946	38.99401946	0	0.916468587	144.7767	477.0740741	0.001	1	N07022	1
90.06754865	2	45.03377432	45.03377432	45.86769045	2	0.862483344	118.1511	622.8	0.001	1	N07022	1
62.79419369	3	20.9313979	21.37667748	27.71601297	0	0.914194583	118.98315	531.6111111	0.001	1	N07022	1
63.26370342	3	21.08790114	17.61734198	28.78468396	2	0.922072808	119.8152	549	0.001	1	N07022	1
35.23468396	2	17.61734198	17.61734198	21.10950973	0	0.847137823	119.8152	622.36	0.001	1	N07022	1
71.80520667	4	17.95130167	14.31409036	40.70769045	1	0.761399274	267.504075	462.0970874	0.001	1	N07022	1
103.1888777	5	20.63777553	20.04083874	47.37901946	1	0.808662706	121.063275	601.9423077	0.001	1	N07022	1
4.515	1	4.515	4.515	4.515	0	1	197.19585	149	0.001	1	N07022	1
34.36835495	1	34.36835495	34.36835495	34.36835495	0	0.709341389	121.4793	508.877551	0.001	1	N07022	1
54.34436793	2	27.17218396	27.17218396	50.31786468	2	0.862643826	121.895325	405.5526316	0.001	1	N07022	1
172.0820908	4	43.0205227	37.67160658	70.15636144	1	0.705425386	123.1434	647.2190083	0.001	1	N07022	1
9.075838739	2	4.537919369	4.537919369	8.430838739	0	0.936697915	258.76755	866.5882353	0.001	1	N07022	1
78.50338739	3	26.1677958	7.629335495	66.09188414	1	0.903281601	123.559425	462.8285714	0.001	1	N07022	1
47.31419369	2	23.65709685	23.65709685	24.44517423	0	0.938113611	123.559425	984.8059701	0.001	1	N07022	1
38.77269045	1	38.77269045	38.77269045	38.77269045	0	0.889955375	291.633525	438.9056604	0.001	1	N07022	1
5.427167748	1	5.427167748	5.427167748	5.427167748	0	0.959218322	254.191275	193.625	0.001	1	N07022	1
26.15884523	2	13.07942261	13.07942261	14.23583874	0	0.719642647	125.223525	393.7894737	0.001	1	N07022	1
2.202167748	2	1.101083874	1.101083874	1.557167748	0	1	192.619575	868.75	0.001	1	N07022	1
51.65370342	2	25.82685171	25.82685171	34.94852919	0	0.923632537	126.4716	881.4411765	0.001	1	N07022	1
61.81720018	2	30.90860009	30.90860009	32.00968396	0	0.816411024	213.420825	570.4705882	0.001	1	N07022	1
40.37569694	2	20.18784847	20.18784847	27.49468396	0	0.840946841	128.96775	479.2727273	0.001	1	N07022	1
218.7322975	3	72.91076583	29.31901946	169.215936	5	0.62934341	129.383775	316.1023102	0.001	1	N07022	1
20.88818072	5	4.177636144	3.381503243	9.610174234	0	0.963175872	242.9586	653.7142857	0.001	1	N07022	1
23.42234198	2	11.71117099	11.71117099	21.86517423	0	0.920613096	130.63185	1047.611111	0.001	1	N07022	1
131.5957294	4	32.89893234	19.49700973	87.01803892	3	0.847728365	267.504075	444.8814433	0.001	1	N07022	1
33.18901946	2	16.59450973	16.59450973	23.84601297	0	0.915405428	253.359225	895.0851064	0.001	1	N07022	1
17.46083874	3	5.82027958	6.45	8.808670991	3	0.969504539	246.702825	389.5135135	0.001	1	N07022	1
5.694335495	1	5.694335495	5.694335495	5.694335495	0	0.937891855	379.830825	236.4	0.001	1	N07022	1
34.25769045	2	17.12884523	17.12884523	32.96769045	0	0.815460145	133.128	784.7	0.001	1	N07022	1
70.93887766	3	23.64629255	21.80034847	30.07468396	0	0.879127672	133.96005	366.65625	0.001	1	N07022	1
27.00618721	2	13.5030936	13.5030936	15.72818072	0	0.935352387	146.4408	390.6097561	0.001	1	N07022	1
50.20720018	3	16.73573339	15.72818072	30.07468396	2	0.905501059	134.7921	552.474359	0.001	1	N07022	1
88.17838739	4	22.04459685	20.91110009	30.83034847	0	0.891804159	144.360675	623.795082	0.001	1	N07022	1
105.6392261	2	52.81961306	52.81961306	72.07237441	2	0.889229599	135.208125	373.6506849	0.001	1	N07022	1
23.15517423	1	23.15517423	23.15517423	23.15517423	0	0.919668125	173.89845	340.9428571	0.001	1	N07022	1
98.54422613	2	49.27211306	49.27211306	58.92419369	0	0.905598915	173.482425	430.2481203	0.001	1	N07022	1
0	0	0	0	0	0	0	294.5457	0	0.001	1	N07022	1
61.92786468	2	30.96393234	30.96393234	37.05901946	0	0.750503305	169.7382	308.8988764	0.001	1	N07022	1
15.14800649	2	7.574003243	7.574003243	14.50300649	0	0.898646809	136.4562	956.3913043	0.001	1	N07022	1
150.8429295	2	75.42146477	75.42146477	118.7874068	0	0.730849187	273.74445	539.1306533	0.001	1	N07022	1
25.18185171	1	25.18185171	25.18185171	25.18185171	0	0.913636832	304.114275	632.7575758	0.001	1	N07022	1
153.5525811	4	38.38814527	36.11443883	75.09503243	1	0.573294757	148.1049	491.5069124	0.001	1	N07022	1
67.79769045	2	33.89884523	33.89884523	56.83269045	0	0.91428056	174.7305	246.979798	0.001	1	N07022	1
131.1340843	4	32.78352108	32.24443883	60.41653568	2	0.748844394	138.536325	414.6011236	0.001	1	N07022	1
0.645	1	0.645	0.645	0.645	0	1	138.95235	125	0.001	1	N07022	1
13.32367099	1	13.32367099	13.32367099	13.32367099	0	0.941047881	139.7844	612.8695652	0.001	1	N07022	1
122.5009036	3	40.83363453	14.54884523	103.2805551	0	0.643798742	139.7844	509.6627219	0.001	1	N07022	1
37.23450973	2	18.61725486	18.61725486	23.80017423	0	0.872656363	171.818325	381.0344828	0.001	1	N07022	1
57.52352919	2	28.76176459	28.76176459	35.76901946	2	0.886654465	209.260575	725.4642857	0.001	1	N07022	1
101.0135616	4	25.25339041	21.51026135	47.51653568	0	0.814532198	141.4485	382.9084507	0.001	1	N07022	1
11.65583874	1	11.65583874	11.65583874	11.65583874	0	0.837921465	450.9711	420.9411765	0.001	1	N07022	1
153.8924393	4	38.47310982	26.49477108	100.2578971	4	0.887687868	143.94465	483.8047619	0.001	1	N07022	1
4.938670991	1	4.938670991	4.938670991	4.938670991	0	0.966862369	171.818325	475.4285714	0.001	1	N07022	1
36.79185171	5	7.358370342	1.557167748	17.12884523	0	0.931643803	255.43935	326.5254237	0.001	1	N07022	1
101.4372326	3	33.81241087	18.75083874	69.47338739	1	0.918801632	144.7767	692.0352113	0.001	1	N07022	1
34.47901946	2	17.23950973	17.23950973	30.07468396	1	0.862146946	266.256	510.3265306	0.001	1	N07022	1
209.5536589	3	69.85121964	70.71754865	129.7602715	4	0.86719552	227.14965	596.6142857	0.001	1	N07022	1
77.6560454	1	77.6560454	77.6560454	77.6560454	1	0.857822869	147.27285	649.245283	0.001	1	N07022	1
21.15534847	1	21.15534847	21.15534847	21.15534847	0	0.832522373	147.688875	285.3793103	0.001	1	N07022	1
72.02653568	2	36.01326784	36.01326784	64.77503243	0	0.891154867	180.55485	1007.343137	0.001	1	N07022	1
17.77384523	1	17.77384523	17.77384523	17.77384523	0	0.914009801	186.3792	279.625	0.001	1	N07022	1
107.7955551	3	35.93185171	34.76517423	58.37087117	0	0.889013749	176.810625	627.8716216	0.001	1	N07022	1
3.114335495	1	3.114335495	3.114335495	3.114335495	0	0.9538409	148.520925	867.625	0.001	1	N07022	1
70.82821315	3	23.60940438	24.64751622	29.31901946	2	0.884497932	148.520925	625.2115385	0.001	1	N07022	1
61.32870342	3	20.44290114	13.21300649	47.47069694	1	0.81129378	239.6304	319.7356322	0.001	1	N07022	1
13.05650324	1	13.05650324	13.05650324	13.05650324	0	0.939983902	182.634975	781.8571429	0.001	1	N07022	1
59.01587117	2	29.50793559	29.50793559	37.48269045	0	0.841095912	150.185025	738.7721519	0.001	1	N07022	1
10.74367099	1	10.74367099	10.74367099	10.74367099	0	0.842800483	197.19585	197.5294118	0.001	1	N07022	1
0	0	0	0	0	0	0	151.4331	0	0.001	1	N07022	1
11.81234198	1	11.81234198	11.81234198	11.81234198	0	0.935065418	151.849125	714.4666667	0.001	1	N07022	1
16.97234198	2	8.486170991	8.486170991	16.32734198	0	0.840801736	398.967975	319.5384615	0.001	1	N07022	1
33.72335495	2	16.86167748	16.86167748	18.52950973	0	0.901147636	152.26515	776.1304348	0.001	1	N07022	1
103.7232132	3	34.57440438	28.42583874	48.77968396	2	0.932602286	152.681175	472.7434211	0.001	1	N07022	1
49.62702595	2	24.81351297	24.81351297	36.14685171	0	0.834586054	152.681175	535.9583333	0.001	1	N07022	1
203.141633	2	101.5708165	101.5708165	138.7634198	7	0.905451378	153.0972	386.0785714	0.001	1	N07022	1
45.44401946	3	15.14800649	15.52583874	27.98318072	2	0.931334726	153.0972	637.7042254	0.001	1	N07022	1
123.6344004	2	61.81720018	61.81720018	79.81237441	0	0.790694578	174.7305	430.0789474	0.001	1	N07022	1
44.08919369	2	22.04459685	22.04459685	24.91468396	0	0.905156978	155.59335	209.25	0.001	1	N07022	1
84.30838739	2	42.15419369	42.15419369	66.26737441	1	0.857547382	231.3099	484.5555556	0.001	1	N07022	1
125.4666005	6	20.91110009	15.19384523	73.12205838	1	0.903595623	327.411675	654.0299401	0.001	1	N07022	1
24.69335495	1	24.69335495	24.69335495	24.69335495	0	0.946284955	162.24975	548.0576923	0.001	1	N07022	1
19.22034847	2	9.610174234	9.610174234	10.78950973	1	0.93646122	191.3715	419.2413793	0.001	1	N07022	1
146.2820908	3	48.76069694	25.87269045	101.6127229	2	0.866397023	228.397725	428.9861111	0.001	1	N07022	1
0	0	0	0	0	0	0	168.0741	0	0.001	1	N07022	1
47.4248582	4	11.85621455	9.131170991	27.87251622	2	0.897922997	230.061825	534.1578947	0.001	1	N07022	1
67.8703809	2	33.93519045	33.93519045	62.01954216	1	0.889938826	339.060375	419.9021739	0.001	1	N07022	1
100.0097164	3	33.33657213	26.96034847	61.88202595	0	0.826769162	211.756725	337.3664596	0.001	1	N07022	1
0	0	0	0	0	0	0	54.9153	0	0.001	1	N07022	1
0	0	0	0	0	0	0	30.369825	0	0.001	1	N07022	1
31.74251622	2	15.87125811	15.87125811	31.09751622	0	0.889217181	71.140275	702.5116279	0.001	1	N07022	1
3.759335495	1	3.759335495	3.759335495	3.759335495	0	0.9388701	48.674925	198.4	0.001	1	N07022	1
31.25401946	3	10.41800649	5.316503243	24.38034847	0	0.915554327	61.5717	517.625	0.001	1	N07022	1
0	0	0	0	0	0	0	91.5255	0	0.001	1	N07022	1
0	0	0	0	0	0	0	72.804375	0	0.001	1	N07022	1
24.80401946	1	24.80401946	24.80401946	24.80401946	0	0.91547237	74.8845	824.6470588	0.001	1	N07022	1
0	0	0	0	0	0	0	123.97545	0	0.001	1	N07022	1
21.37667748	1	21.37667748	21.37667748	21.37667748	1	0.845426015	81.956925	357.516129	0.001	1	N07022	1
34.36835495	2	17.18417748	17.18417748	33.72335495	0	0.79126861	286.2252	325.625	0.001	1	N07022	1
2.847167748	1	2.847167748	2.847167748	2.847167748	0	0.942926209	139.368375	204.4	0.001	1	N07022	1
50.25303892	2	25.12651946	25.12651946	48.96303892	0	0.631145167	103.590225	587.3731343	0.001	1	N07022	1
29.22734198	4	7.306835495	5.182919369	14.45716775	0	0.943455679	248.366925	499.2884615	0.001	1	N07022	1
53.58870342	3	17.86290114	14.54884523	26.96034847	0	0.918100946	108.582525	551.8378378	0.001	1	N07022	1
1.557167748	1	1.557167748	1.557167748	1.557167748	0	1	108.582525	1089	0.001	1	N07022	1
18.79667748	2	9.398338739	9.398338739	18.15167748	0	0.904243658	180.970875	391.5384615	0.001	1	N07022	1
59.39370342	2	29.69685171	29.69685171	48.87136144	1	0.908857694	109.8306	529.9518072	0.001	1	N07022	1
36.36818072	2	18.18409036	18.18409036	25.78101297	0	0.921557168	111.910725	644.2857143	0.001	1	N07022	1
38.72685171	2	19.36342586	19.36342586	31.20818072	0	0.922691081	111.910725	369.1785714	0.001	1	N07022	1
4.137167748	1	4.137167748	4.137167748	4.137167748	0	0.853126561	112.32675	329.5714286	0.001	1	N07022	1
23.35751622	2	11.67875811	11.67875811	21.80034847	0	0.923168138	113.1588	749.25	0.001	1	N07022	1
40.01685171	2	20.00842586	20.00842586	23.73534847	0	0.896427857	113.574825	1186.068966	0.001	1	N07022	1
167.9717748	2	83.98588739	83.98588739	115.8754133	4	0.508107318	136.872225	457.5064935	0.001	1	N07022	1
3.225	1	3.225	3.225	3.225	0	1	159.337575	716.3	0.001	1	N07022	1
56.97020667	3	18.99006889	9.877341982	44.89069694	0	0.818428672	117.735075	739.9350649	0.001	1	N07022	1
76.93835495	3	25.64611832	30.25017423	31.31884523	1	0.886730541	145.192725	325.3455882	0.001	1	N07022	1
66.91237441	3	22.3041248	21.42251622	25.29251622	0	0.897657553	122.727375	806.9891304	0.001	1	N07022	1
18.37300649	2	9.186503243	9.186503243	17.72800649	0	0.924373882	156.009375	327.9354839	0.001	1	N07022	1
28.94118721	2	14.4705936	14.4705936	22.60185171	0	0.939431008	141.032475	347.8974359	0.001	1	N07022	1
0.645	1	0.645	0.645	0.645	0	1	173.482425	347.8974359	0.001	1	N07022	1
18.79667748	1	18.79667748	18.79667748	18.79667748	0	0.902412288	124.8075	461.5142857	0.001	1	N07022	1
41.33370342	2	20.66685171	20.66685171	22.49118721	0	0.949226635	267.9201	778.4528302	0.001	1	N07022	1
94.78489063	2	47.39244531	47.39244531	49.67286468	1	0.898502528	126.4716	572.2814815	0.001	1	N07022	1
46.82569694	2	23.41284847	23.41284847	27.49468396	0	0.894757674	126.887625	289.359375	0.001	1	N07022	1
75.67520667	3	25.22506889	27.98318072	37.97118721	0	0.562484838	127.719675	629.8867925	0.001	1	N07022	1
61.90887766	2	30.95443883	30.95443883	57.39387766	1	0.737645769	128.551725	545.8690476	0.001	1	N07022	1
98.96789712	3	32.98929904	11.65583874	78.23621964	2	0.886845104	131.047875	601.379562	0.001	1	N07022	1
55.8098582	4	13.95246455	14.63659036	15.68234198	1	0.922130632	136.872225	568.1046512	0.001	1	N07022	1
50.96286468	2	25.48143234	25.48143234	41.35269045	0	0.8883785	161.4177	475.2676056	0.001	1	N07022	1
108.0247488	4	27.00618721	8.50909036	90.36156811	0	0.823011386	131.879925	592.7375887	0.001	1	N07022	1
6.339335495	3	2.113111832	0.645	5.049335495	0	0.948733221	132.29595	862.875	0.001	1	N07022	1
32.32269045	2	16.16134523	16.16134523	27.38401946	0	0.935369555	132.711975	745.8	0.001	1	N07022	1
41.95185171	2	20.97592586	20.97592586	22.66667748	0	0.915179301	152.26515	745.0645161	0.001	1	N07022	1
22.73150324	2	11.36575162	11.36575162	11.4993355	0	0.969159358	159.337575	531.027027	0.001	1	N07022	1
154.6212521	5	30.92425041	29.20835495	50.58503243	4	0.817934516	169.7382	620.7678571	0.001	1	N07022	1
74.9653809	2	37.48269045	37.48269045	45.6005227	0	0.888913565	134.7921	886.5294118	0.001	1	N07022	1
117.5163939	4	29.37909847	31.15284847	46.2455227	1	0.743521226	136.040175	460.4071856	0.001	1	N07022	1
12.7893355	2	6.394667748	6.394667748	9.564335495	0	0.95822023	136.040175	758.9047619	0.001	1	N07022	1
145.7477553	2	72.87387766	72.87387766	140.6984198	1	0.777959853	136.872225	486.0152284	0.001	1	N07022	1
0	0	0	0	0	0	0	183.467025	0	0.001	1	N07022	1
45.26852919	2	22.63426459	22.63426459	31.78835495	2	0.890395628	138.1203	598.1617647	0.001	1	N07022	1
93.89170991	3	31.29723664	25.02534847	68.22136144	0	0.879646886	138.95235	678.2835821	0.001	1	N07022	1
86.28922613	3	28.76307538	32.25786468	39.1505227	0	0.856134112	139.7844	374.9919355	0.001	1	N07022	1
15.52583874	2	7.762919369	7.762919369	11.38867099	0	0.923588668	141.032475	998.9166667	0.001	1	N07022	1
46.31034847	2	23.15517423	23.15517423	30.13950973	0	0.922234512	141.864525	619.9295775	0.001	1	N07022	1
23.31167748	2	11.65583874	11.65583874	19.81950973	0	0.930679331	156.841425	982.3030303	0.001	1	N07022	1
8.053006486	1	8.053006486	8.053006486	8.053006486	0	0.946446738	143.94465	1144.5	0.001	1	N07022	1
138.6985941	4	34.67464851	24.19143234	71.6297164	0	0.796635407	145.60875	592.032967	0.001	1	N07022	1
9.186503243	2	4.593251622	4.593251622	8.541503243	0	0.940959935	297.8739	476.25	0.001	1	N07022	1
76.85454216	3	25.61818072	27.02517423	38.81852919	0	0.913948839	146.856825	803.8113208	0.001	1	N07022	1
34.16601297	2	17.08300649	17.08300649	20.19734198	0	0.881809024	252.11115	315.8363636	0.001	1	N07022	1
24.44517423	2	12.22258712	12.22258712	14.23583874	0	0.927939364	147.688875	591.7837838	0.001	1	N07022	1
51.71852919	3	17.23950973	16.86167748	25.24667748	2	0.929263877	148.520925	513.5512821	0.001	1	N07022	1
52.20702595	3	17.40234198	7.362167748	40.06269045	2	0.897835014	148.93695	604.6075949	0.001	1	N07022	1
6.45	1	6.45	6.45	6.45	0	1	202.604175	146.7272727	0.001	1	N07022	1
46.18069694	2	23.09034847	23.09034847	37.26136144	0	0.861181227	150.60105	555.7301587	0.001	1	N07022	1
0	0	0	0	0	0	0	152.26515	0	0.001	1	N07022	1
222.6022975	4	55.65057437	24.6799291	171.6852715	3	0.610811395	152.681175	379.9803279	0.001	1	N07022	1
110.4213939	3	36.80713129	45.82185171	48.76069694	4	0.693750891	178.89075	610.382716	0.001	1	N07022	1
18.15167748	1	18.15167748	18.15167748	18.15167748	0	0.926719733	156.841425	319.6	0.001	1	N07022	1
26.42601297	2	13.21300649	13.21300649	19.81950973	0	0.869310062	247.534875	541.65	0.001	1	N07022	1
243.5173299	3	81.1724433	91.33856162	114.8067423	2	0.841140432	209.260575	466.9907121	0.001	1	N07022	1
0	0	0	0	0	0	0	227.14965	0	0.001	1	N07022	1
0	0	0	0	0	0	0	333.65205	0	0.001	1	N07022	1
15.14800649	3	5.049335495	5.049335495	9.453670991	0	0.91504462	162.665775	326.34	0.001	1	N07022	1
23.84601297	1	23.84601297	23.84601297	23.84601297	0	0.734976766	227.14965	443.09375	0.001	1	N07022	1
12.99167748	1	12.99167748	12.99167748	12.99167748	0	0.944674226	257.10345	736.5757576	0.001	1	N07022	1
63.73321315	2	31.86660658	31.86660658	46.07003243	0	0.863097233	203.0202	513.5714286	0.001	1	N07022	1
0.645	1	0.645	0.645	0.645	0	1	198.443925	169	0.001	1	N07022	1
0	0	0	0	0	0	0	302.450175	0	0.001	1	N07022	1
26.80384523	3	8.934615075	8.808670991	16.70517423	0	0.845716706	224.6535	455.6585366	0.001	1	N07022	1
0	0	0	0	0	0	0	179.306775	0	0.001	1	N07022	1
31.25401946	2	15.62700973	15.62700973	30.60901946	5	0.948710716	299.954025	226.9615385	0.001	1	N07022	1
32.7005227	1	32.7005227	32.7005227	32.7005227	0	0.880849991	227.565675	933.3953488	0.001	1	N07022	1
93.7810454	3	31.26034847	31.74251622	39.90618721	2	0.789998142	301.618125	593.5217391	0.001	1	N07022	1
9.49950973	1	9.49950973	9.49950973	9.49950973	0	0.981375647	195.947775	800.0833333	0.001	1	N07022	1
0	0	0	0	0	0	0	249.198975	0	0.001	1	N07022	1
0	0	0	0	0	0	0	21.217275	0	0.001	1	N07022	1
5.16	1	5.16	5.16	5.16	0	1	32.865975	576.1111111	0.001	1	N07022	1
33.41034847	1	33.41034847	33.41034847	33.41034847	5	0.939584565	33.282	513.9666667	0.001	1	N07022	1
25.93751622	1	25.93751622	25.93751622	25.93751622	0	0.887018904	68.2281	616.75	0.001	1	N07022	1
99.54807135	1	99.54807135	99.54807135	99.54807135	0	0.765247159	34.9461	594.0078125	0.001	1	N07022	1
75.83170991	2	37.91585495	37.91585495	75.18670991	5	0.887944275	35.77815	664.7699115	0.001	1	N07022	1
35.65835495	4	8.914588739	3.436835495	28.13968396	0	0.904589833	52.41915	564.5306122	0.001	1	N07022	1
0.645	1	0.645	0.645	0.645	0	1	40.354425	564.5306122	0.001	1	N07022	1
0	0	0	0	0	0	0	49.09095	0	0.001	1	N07022	1
0	0	0	0	0	0	0	51.5871	0	0.001	1	N07022	1
33.83401946	2	16.91700973	16.91700973	19.48751622	0	0.936616259	52.835175	445.8979592	0.001	1	N07022	1
0	0	0	0	0	0	0	64.8999	0	0.001	1	N07022	1
1.935	2	0.9675	0.9675	1.29	0	1	58.659525	946.75	0.001	1	N07022	1
38.72685171	3	12.90895057	0.645	37.43685171	1	0.885831593	66.980025	555.5535714	0.001	1	N07022	1
0	0	0	0	0	0	0	60.73965	0	0.001	1	N07022	1
0	0	0	0	0	0	0	64.483875	0	0.001	1	N07022	1
12.03367099	1	12.03367099	12.03367099	12.03367099	0	0.826624087	65.315925	2012.222222	0.001	1	N07022	1
7.896503243	2	3.948251622	3.948251622	7.251503243	0	0.938264323	141.032475	669	0.001	1	N07022	1
55.79087117	4	13.94771779	7.463338739	40.21919369	0	0.893048003	104.422275	1204.75	0.001	1	N07022	1
5.694335495	1	5.694335495	5.694335495	5.694335495	1	0.964297825	68.644125	768	0.001	1	N07022	1
17.23950973	3	5.746503243	0.645	15.94950973	0	0.932796502	103.1742	740.3571429	0.001	1	N07022	1
13.74734198	3	4.582447327	0.645	12.45734198	0	0.938363214	108.99855	2324.1	0.001	1	N07022	1
0	0	0	0	0	0	0	73.636425	0	0.001	1	N07022	1
0.645	1	0.645	0.645	0.645	0	1	87.781275	3073	0.001	1	N07022	1
2.202167748	1	2.202167748	2.202167748	2.202167748	0	0.947822366	170.154225	521	0.001	1	N07022	1
0.645	1	0.645	0.645	0.645	0	1	93.1896	521	0.001	1	N07022	1
58.74870342	2	29.37435171	29.37435171	58.10370342	2	0.883938946	89.8614	435.1325301	0.001	1	N07022	1
56.50069694	2	28.25034847	28.25034847	33.45618721	0	0.869618143	173.0664	951.6904762	0.001	1	N07022	1
199.4012845	4	49.85032113	39.65244531	119.4513939	3	0.879088917	94.02165	755.166065	0.001	1	N07022	1
31.16234198	2	15.58117099	15.58117099	30.51734198	1	0.933065869	161.4177	568.8703704	0.001	1	N07022	1
86.41887766	3	28.80629255	18.15167748	59.99286468	2	0.886693085	103.590225	504.8125	0.001	1	N07022	1
8.007167748	2	4.003583874	4.003583874	7.362167748	0	0.970651549	122.727375	444.5384615	0.001	1	N07022	1
12.61384523	2	6.306922613	6.306922613	10.41167748	0	0.976774169	86.5332	295.1875	0.001	1	N07022	1
22.97968396	2	11.48984198	11.48984198	19.86534847	1	0.962521286	126.887625	725	0.001	1	N07022	1
0	0	0	0	0	0	0	88.613325	0	0.001	1	N07022	1
29.27318072	3	9.757726907	7.74	20.88818072	1	0.965061808	177.642675	504.890625	0.001	1	N07022	1
20.02185171	1	20.02185171	20.02185171	20.02185171	0	0.944525271	89.445375	1039.807692	0.001	1	N07022	1
0	0	0	0	0	0	0	95.68575	0	0.001	1	N07022	1
133.6034198	2	66.80170991	66.80170991	128.3975811	4	0.851412515	98.597925	635.0695187	0.001	1	N07022	1
40.81835495	3	13.60611832	7.675174234	26.15884523	1	0.763376217	99.01395	797.890625	0.001	1	N07022	1
83.90370342	2	41.95185171	41.95185171	83.25870342	1	0.853625496	116.903025	691.9243697	0.001	1	N07022	1
72.2747164	2	36.1373582	36.1373582	36.94835495	0	0.897154216	101.926125	681.2631579	0.001	1	N07022	1
52.36352919	3	17.45450973	11.87716775	33.45618721	0	0.90529088	101.926125	477.8518519	0.001	1	N07022	1
4.515	1	4.515	4.515	4.515	1	1	102.758175	873	0.001	1	N07022	1
12.19017423	3	4.063391411	3.225	6.495838739	0	0.975198144	203.436225	478.7272727	0.001	1	N07022	1
138.9657618	3	46.3219206	42.57786468	95.74289712	4	0.846524909	182.634975	569.2645503	0.001	1	N07022	1
52.96269045	2	26.48134523	26.48134523	27.93734198	0	0.912668266	105.67035	776.1333333	0.001	1	N07022	1
0.645	1	0.645	0.645	0.645	0	1	133.544025	3967.5	0.001	1	N07022	1
0	0	0	0	0	0	0	204.6843	0	0.001	1	N07022	1
7.675174234	1	7.675174234	7.675174234	7.675174234	0	0.977364659	132.711975	642.1818182	0.001	1	N07022	1
55.32136144	2	27.66068072	27.66068072	28.13968396	3	0.870853713	235.886175	484.9310345	0.001	1	N07022	1
35.12401946	3	11.70800649	8.965174234	22.28884523	0	0.93759853	108.582525	683.147541	0.001	1	N07022	1
69.74055513	2	34.87027757	34.87027757	69.09555513	0	0.862095976	186.3792	633.2386364	0.001	1	N07022	1
48.31803892	1	48.31803892	48.31803892	48.31803892	0	0.8036535	109.8306	426.875	0.001	1	N07022	1
6.873670991	2	3.436835495	3.436835495	6.228670991	0	0.944205252	244.6227	342.6153846	0.001	1	N07022	1
38.94818072	1	38.94818072	38.94818072	38.94818072	0	0.912204574	110.66265	770.6949153	0.001	1	N07022	1
0	0	0	0	0	0	0	111.078675	0	0.001	1	N07022	1
131.6952715	2	65.84763576	65.84763576	108.1812521	0	0.568322426	111.910725	472.9221557	0.001	1	N07022	1
21.26601297	1	21.26601297	21.26601297	21.26601297	0	0.87359375	112.742775	703.0344828	0.001	1	N07022	1
16.97234198	2	8.486170991	8.486170991	16.32734198	0	0.906004172	198.0279	514.1481481	0.001	1	N07022	1
3.492167748	1	3.492167748	3.492167748	3.492167748	0	0.946232646	274.160475	187.2857143	0.001	1	N07022	1
8.541503243	2	4.270751622	4.270751622	5.049335495	0	0.939968186	113.574825	1298.444444	0.001	1	N07022	1
72.60670991	3	24.20223664	25.98335495	37.05901946	1	0.93268439	113.99085	561.127451	0.001	1	N07022	1
179.2039425	4	44.80098563	48.86186793	78.90020667	1	0.736563899	288.305325	359.9717742	0.001	1	N07022	1
116.2722326	3	38.75741087	43.35251622	44.51286468	0	0.627037368	146.4408	584.7044025	0.001	1	N07022	1
0	0	0	0	0	0	0	161.4177	0	0.001	1	N07022	1
59.52335495	2	29.76167748	29.76167748	51.51618721	0	0.846455782	117.31905	867.0340909	0.001	1	N07022	1
81.14821315	3	27.04940438	23.84601297	49.40569694	2	0.883627372	117.31905	529.0081967	0.001	1	N07022	1
66.84754865	5	13.36950973	10.14450973	28.1855227	0	0.921438649	119.399175	619.8461538	0.001	1	N07022	1
26.86867099	2	13.4343355	13.4343355	18.97216775	0	0.961851964	220.49325	234.9285714	0.001	1	N07022	1
53.81003243	3	17.93667748	15.61751622	35.99034847	2	0.949343748	156.841425	507.9634146	0.001	1	N07022	1
43.97852919	2	21.98926459	21.98926459	42.68852919	0	0.923117654	165.993975	408.8	0.001	1	N07022	1
115.1118841	4	28.77797104	30.5955936	45.22269045	1	0.90401851	153.513225	592.5497076	0.001	1	N07022	1
0	0	0	0	0	0	0	232.557975	0	0.001	1	N07022	1
37.28034847	5	7.456069694	7.74	9.03	0	0.961872166	348.212925	346.475	0.001	1	N07022	1
37.39101297	2	18.69550649	18.69550649	25.35734198	0	0.926681575	122.31135	1273.387097	0.001	1	N07022	1
41.57401946	1	41.57401946	41.57401946	41.57401946	0	0.89314698	123.1434	773.442623	0.001	1	N07022	1
93.07121964	4	23.26780491	19.46459685	39.05884523	0	0.85642055	150.185025	588.7769231	0.001	1	N07022	1
3.759335495	2	1.879667748	1.879667748	3.114335495	0	0.96176055	162.24975	310	0.001	1	N07022	1
19.06384523	4	4.765961306	4.404335495	9.610174234	0	0.946756873	123.559425	345.9333333	0.001	1	N07022	1
1.29	1	1.29	1.29	1.29	0	1	123.97545	695	0.001	1	N07022	1
88.33489063	4	22.08372266	20.5980936	42.35653568	0	0.779797824	157.673475	559.1219512	0.001	1	N07022	1
42.31069694	1	42.31069694	42.31069694	42.31069694	0	0.896390168	162.24975	703.8545455	0.001	1	N07022	1
27.71601297	3	9.238670991	4.137167748	22.02167748	0	0.673245102	198.0279	276.3863636	0.001	1	N07022	1
34.90269045	2	17.45134523	17.45134523	29.69685171	0	0.92801044	198.0279	647.0625	0.001	1	N07022	1
232.9681362	6	38.8280227	23.7124291	95.27338739	5	0.901306417	198.85995	527.7032641	0.001	1	N07022	1
0	0	0	0	0	0	0	209.260575	0	0.001	1	N07022	1
57.79069694	4	14.44767423	17.31776135	20.95300649	0	0.928940913	128.551725	387.494382	0.001	1	N07022	1
8.430838739	1	8.430838739	8.430838739	8.430838739	0	0.875238861	237.13425	614.5833333	0.001	1	N07022	1
26.8955227	2	13.44776135	13.44776135	15.46101297	0	0.941372503	130.215825	1076.538462	0.001	1	N07022	1
37.43685171	3	12.47895057	12.45734198	16.54867099	0	0.862945997	131.047875	768.4385965	0.001	1	N07022	1
124.3062521	3	41.43541736	33.41034847	65.02321315	0	0.792510551	131.4639	504.7431694	0.001	1	N07022	1
41.88702595	1	41.88702595	41.88702595	41.88702595	0	0.787786544	131.879925	827.4736842	0.001	1	N07022	1
57.25636144	1	57.25636144	57.25636144	57.25636144	2	0.84031549	232.974	553.6046512	0.001	1	N07022	1
83.75506486	3	27.91835495	35.2805227	37.41786468	0	0.901918486	222.573375	781	0.001	1	N07022	1
79.34286468	5	15.86857294	16.86167748	27.40300649	0	0.815565853	273.74445	436.4390244	0.001	1	N07022	1
143.1867423	3	47.72891411	30.45251622	104.8377229	6	0.921806799	317.01105	524.2333333	0.001	1	N07022	1
9.075838739	2	4.537919369	4.537919369	8.430838739	0	0.936697915	219.6612	521.2142857	0.001	1	N07022	1
0	0	0	0	0	0	0	214.252875	0	0.001	1	N07022	1
93.49489063	1	93.49489063	93.49489063	93.49489063	3	0.835745246	235.47015	549.1102941	0.001	1	N07022	1
150.3734198	3	50.12447327	17.61734198	115.1387359	3	0.850997027	184.7151	604.7214612	0.001	1	N07022	1
39.24220018	2	19.62110009	19.62110009	21.80034847	0	0.945285554	170.154225	404.0188679	0.001	1	N07022	1
138.2939101	3	46.09797003	40.81835495	58.43569694	0	0.795607046	140.200425	603.2340426	0.001	1	N07022	1
0	0	0	0	0	0	0	248.366925	0	0.001	1	N07022	1
0	0	0	0	0	0	0	237.13425	0	0.001	1	N07022	1
10.74367099	1	10.74367099	10.74367099	10.74367099	0	0.934163171	175.146525	925	0.001	1	N07022	1
413.4889304	7	59.06984721	35.45601297	174.4486265	16	0.849990205	216.333	405.7929293	0.001	1	N07022	1
66.59936793	2	33.29968396	33.29968396	35.01335495	3	0.922734781	172.23435	450.0909091	0.001	1	N07022	1
28.40685171	2	14.20342586	14.20342586	25.55968396	0	0.856460544	149.769	698.9	0.001	1	N07022	1
96.20454216	4	24.05113554	12.89050649	69.77852919	1	0.879479359	309.5226	317.8391608	0.001	1	N07022	1
15.46101297	1	15.46101297	15.46101297	15.46101297	0	0.92865119	149.769	1502.5	0.001	1	N07022	1
41.28786468	3	13.76262156	5.694335495	31.56702595	2	0.912561243	209.260575	544.2894737	0.001	1	N07022	1
1.29	1	1.29	1.29	1.29	0	1	359.029575	221.5	0.001	1	N07022	1
0	0	0	0	0	0	0	203.85225	0	0.001	1	N07022	1
45.37919369	3	15.1263979	11.16734198	26.31534847	0	0.894589244	185.54715	668.8484848	0.001	1	N07022	1
0.645	1	0.645	0.645	0.645	0	1	211.756725	298	0.001	1	N07022	1
1.29	1	1.29	1.29	1.29	0	1	337.8123	325.75	0.001	1	N07022	1
3.759335495	1	3.759335495	3.759335495	3.759335495	0	0.9388701	289.969425	314.8571429	0.001	1	N07022	1
33.18901946	2	16.59450973	16.59450973	31.25401946	0	0.879026611	292.465575	562.5208333	0.001	1	N07022	1
123.0542261	5	24.61084523	16.81583874	83.57170991	7	0.896776764	255.023325	480.0621762	0.001	1	N07022	1
21.86517423	4	5.466293559	6.606503243	8.007167748	0	0.865317255	198.443925	1346.578947	0.001	1	N07022	1
76.65220018	2	38.32610009	38.32610009	55.1648582	1	0.891574926	186.3792	334.2053571	0.001	1	N07022	1
62.79419369	2	31.39709685	31.39709685	55.69919369	0	0.779521001	20.80125	403.0449438	0.001	1	N07022	1
15.14800649	2	7.574003243	7.574003243	10.36583874	2	0.913966895	33.698025	1066.615385	0.001	1	N07022	1
0	0	0	0	0	0	0	33.698025	0	0.001	1	N07022	1
0	0	0	0	0	0	0	35.77815	0	0.001	1	N07022	1
8.965174234	1	8.965174234	8.965174234	8.965174234	0	0.735245741	44.09865	165.7692308	0.001	1	N07022	1
20.73167748	2	10.36583874	10.36583874	20.08667748	0	0.884187969	49.923	530.0645161	0.001	1	N07022	1
0	0	0	0	0	0	0	54.9153	0	0.001	1	N07022	1
10.78950973	1	10.78950973	10.78950973	10.78950973	0	0.948478161	55.74735	213.0714286	0.001	1	N07022	1
0	0	0	0	0	0	0	58.2435	0	0.001	1	N07022	1
0	0	0	0	0	0	0	61.155675	0	0.001	1	N07022	1
0	0	0	0	0	0	0	72.38835	0	0.001	1	N07022	1
0	0	0	0	0	0	0	73.636425	0	0.001	1	N07022	1
21.26601297	1	21.26601297	21.26601297	21.26601297	0	0.926480195	180.970875	550.5172414	0.001	1	N07022	1
[truncated: 242,891 more rows]
