# Supplementary material for: Modeling Chemotherapeutic Neurotoxicity with Human Induced Pluripotent Stem Cell-Derived Neuronal Cells
Source: PLoS One. 2015 Feb 17;10(2):e0118020. doi: 10.1371/journal.pone.0118020 (PMC4331516; doi:10.1371/journal.pone.0118020)
Supplement: S6 Table — (GZ) [file pone.0118020.s014.gz]

Archive with 1 entries (1 files):
- LCL-neurons.cisplatin.cell-level-outgrowth.txt
