# Supplementary material for: Modeling Chemotherapeutic Neurotoxicity with Human Induced Pluripotent Stem Cell-Derived Neuronal Cells
Source: PLoS One. 2015 Feb 17;10(2):e0118020. doi: 10.1371/journal.pone.0118020 (PMC4331516; doi:10.1371/journal.pone.0118020)
Supplement: S6 Table — (GZ) [file pone.0118020.s014.gz › LCL-neurons.cisplatin.cell-level-outgrowth.txt]

Total_Outgrowth	Processes	Mean_Process_Length	Median_Process_Length	Max_Process_Length	Branches	Straightness	Cell_Body_Area	Mean_Outgrowth_Intensity	dose	cell_line	treatment	expt
0	0	0	0	0	0	0	20.385225	0	0	1	N07022	1
0	0	0	0	0	0	0	21.217275	0	0	1	N07022	1
0	0	0	0	0	0	0	23.713425	0	0	1	N07022	1
18.64017423	1	18.64017423	18.64017423	18.64017423	1	0.917727161	25.79355	885.6333333	0	1	N07022	1
19.06384523	2	9.531922613	9.531922613	18.41884523	0	0.75274712	32.44995	496.8148148	0	1	N07022	1
0	0	0	0	0	0	0	27.873675	0	0	1	N07022	1
0.645	1	0.645	0.645	0.645	0	1	79.8768	968	0	1	N07022	1
6.45	1	6.45	6.45	6.45	0	1	32.033925	211.9090909	0	1	N07022	1
1.557167748	1	1.557167748	1.557167748	1.557167748	0	1	81.5409	1151.4	0	1	N07022	1
0	0	0	0	0	0	0	42.43455	0	0	1	N07022	1
0	0	0	0	0	0	0	50.75505	0	0	1	N07022	1
14.0793355	2	7.039667748	7.039667748	11.87716775	0	0.974209192	55.331325	1164	0	1	N07022	1
0.645	1	0.645	0.645	0.645	0	1	106.918425	2159.285714	0	1	N07022	1
33.89884523	2	16.94942261	16.94942261	17.83867099	0	0.893609644	66.147975	308.12	0	1	N07022	1
130.4622326	3	43.48741087	33.63167748	96.18555513	0	0.870662905	121.4793	995.4777778	0	1	N07022	1
72.82803892	3	24.27601297	28.25034847	43.93269045	1	0.925341796	89.02935	433.7090909	0	1	N07022	1
83.50688414	2	41.75344207	41.75344207	58.97003243	2	0.857615459	91.5255	474.9672131	0	1	N07022	1
0.645	1	0.645	0.645	0.645	0	1	95.269725	778.5	0	1	N07022	1
132.5347488	3	44.17824961	60.61887766	70.62587117	2	0.846929282	86.117175	466.6737968	0	1	N07022	1
166.0557618	2	83.0278809	83.0278809	158.5370908	8	0.905714672	77.796675	453.955102	0	1	N07022	1
10.2093355	2	5.104667748	5.104667748	7.629335495	0	0.915241474	250.863075	359.2272727	0	1	N07022	1
38.64303892	3	12.88101297	6.228670991	28.65503243	0	0.932960954	79.04475	524.9183673	0	1	N07022	1
506.8004661	4	126.7001165	118.1748197	224.4724717	11	0.889068407	80.70885	405.8733997	0	1	N07022	1
46.08901946	2	23.04450973	23.04450973	33.14318072	1	0.911826439	80.70885	750.4111111	0	1	N07022	1
99.42954216	1	99.42954216	99.42954216	99.42954216	2	0.896275789	81.124875	311.4344828	0	1	N07022	1
126.3898906	3	42.12996354	53.45118721	65.04220018	0	0.83411123	81.956925	557.1111111	0	1	N07022	1
201.1797813	1	201.1797813	201.1797813	201.1797813	6	0.897956408	83.621025	474.1678571	0	1	N07022	1
63.77118721	4	15.9427968	12.03367099	39.05884523	1	0.926708592	84.453075	607.3465347	0	1	N07022	1
122.5009036	2	61.2504518	61.2504518	120.0315681	2	0.845401945	84.8691	733.8047337	0	1	N07022	1
97.25422613	2	48.62711306	48.62711306	87.91121964	1	0.842540822	86.5332	592.8421053	0	1	N07022	1
99.83422613	2	49.91711306	49.91711306	67.51153568	3	0.90211959	86.949225	519.7021277	0	1	N07022	1
44.3105227	3	14.77017423	7.896503243	35.76901946	2	0.916360381	236.718225	645.7164179	0	1	N07022	1
168.1662521	3	56.05541736	17.08300649	142.1639101	2	0.835850373	87.36525	775.4008439	0	1	N07022	1
318.5396719	3	106.1798906	96.34205838	155.2662521	6	0.802976284	87.781275	583.6622222	0	1	N07022	1
167.4564263	2	83.72821315	83.72821315	157.6249231	7	0.856247137	88.1973	419.1446281	0	1	N07022	1
15.14800649	3	5.049335495	0.645	13.85800649	0	0.850343772	244.6227	517.125	0	1	N07022	1
40.17335495	2	20.08667748	20.08667748	31.74251622	1	0.942626423	88.613325	753.5932203	0	1	N07022	1
18.75083874	1	18.75083874	18.75083874	18.75083874	0	0.945146039	183.467025	312.9666667	0	1	N07022	1
3.225	1	3.225	3.225	3.225	0	1	89.8614	258.4888889	0	1	N07022	1
67.8703809	2	33.93519045	33.93519045	47.29520667	2	0.705186944	90.277425	1072.510638	0	1	N07022	1
172.017265	4	43.00431626	18.41884523	130.5080714	4	0.905427978	90.277425	470.4796748	0	1	N07022	1
109.2878971	4	27.32197428	9.610174234	89.42254865	5	0.911893863	205.100325	379.5263158	0	1	N07022	1
71.04954216	2	35.52477108	35.52477108	51.34069694	3	0.89621819	139.7844	715.6826923	0	1	N07022	1
164.0290843	3	54.67636144	39.19636144	97.71587117	2	0.905782755	91.941525	706.5407725	0	1	N07022	1
46.40202595	2	23.20101297	23.20101297	39.1505227	1	0.92836472	93.605625	543.1014493	0	1	N07022	1
171.6852715	4	42.92131788	31.7749291	87.73572937	1	0.858373314	94.02165	570.556962	0	1	N07022	1
37.43685171	2	18.71842586	18.71842586	27.33818072	0	0.866870554	94.02165	983.6071429	0	1	N07022	1
5.850838739	2	2.925419369	2.925419369	3.381503243	0	1	94.02165	256.92	0	1	N07022	1
238.1091492	3	79.3697164	46.49370342	163.8535941	7	0.865529213	94.02165	482.503012	0	1	N07022	1
151.9685616	5	30.39371232	22.62083874	81.76636144	3	0.923699357	94.437675	657.3173913	0	1	N07022	1
17.88450973	2	8.942254865	8.942254865	13.85800649	0	0.90161823	94.437675	2506.178571	0	1	N07022	1
106.4407294	3	35.48024312	27.76185171	71.04954216	0	0.86865296	95.269725	549.8978495	0	1	N07022	1
283.2211751	3	94.40705838	134.1567423	137.5192586	8	0.915964353	95.269725	527.7443038	0	1	N07022	1
14.77017423	2	7.385087117	7.385087117	11.92300649	0	0.93092761	95.68575	1375.12	0	1	N07022	1
15.19384523	2	7.596922613	7.596922613	11.70167748	0	0.956189132	237.550275	770.55	0	1	N07022	1
74.78989063	2	37.39494531	37.39494531	59.75254865	2	0.920738565	198.443925	553.1588785	0	1	N07022	1
157.5142586	4	39.37856464	24.05784847	108.7535616	4	0.842508943	159.7536	393.2105263	0	1	N07022	1
133.4469166	4	33.36172914	33.3455227	48.22636144	0	0.712482971	128.551725	621.4623656	0	1	N07022	1
391.5621881	2	195.7810941	195.7810941	390.9171881	14	0.881128515	96.933825	533.9914676	0	1	N07022	1
227.8998137	3	75.96660456	71.58387766	135.4735941	3	0.865284078	97.34985	654.7727273	0	1	N07022	1
36.08202595	2	18.04101297	18.04101297	35.43702595	0	0.703173364	159.337575	790.2244898	0	1	N07022	1
73.1410454	4	18.28526135	16.38267423	31.03269045	2	0.869430299	98.1819	601.3867925	0	1	N07022	1
149.1213939	4	37.28034847	30.06125811	73.58370342	1	0.835975546	98.597925	632.3611111	0	1	N07022	1
0	0	0	0	0	0	0	213.83685	0	0	1	N07022	1
118.2530714	4	29.56326784	33.07835495	49.89419369	0	0.844901741	130.215825	632.1878788	0	1	N07022	1
13.85800649	3	4.619335495	3.87	8.430838739	0	0.958542413	99.846	1055.681818	0	1	N07022	1
56.18769045	3	18.72923015	10.36583874	42.06251622	0	0.923337404	99.846	767.4166667	0	1	N07022	1
179.959607	2	89.97980351	89.97980351	176.4674393	4	0.859105158	100.262025	677.34	0	1	N07022	1
216.7783104	3	72.25943682	54.3253809	126.8404133	2	0.866582798	101.094075	715.6310345	0	1	N07022	1
243.6738332	4	60.91845829	54.62102919	83.53373585	7	0.92474387	190.123425	742.8869048	0	1	N07022	1
115.1197488	4	28.77993721	32.51160658	42.15419369	1	0.917055622	101.094075	432.3566879	0	1	N07022	1
223.1176459	2	111.558823	111.558823	172.5784523	7	0.85203196	101.094075	564.1238095	0	1	N07022	1
152.4190843	4	38.10477108	9.375419369	133.0232456	4	0.83814655	199.692	696.6199095	0	1	N07022	1
70.31286468	3	23.43762156	16.125	48.38286468	0	0.932380363	301.618125	475.372549	0	1	N07022	1
182.4210778	3	60.80702595	32.23101297	147.3428971	5	0.899446228	102.34215	702.1492537	0	1	N07022	1
54.98936793	2	27.49468396	27.49468396	47.09286468	1	0.87516761	102.34215	1355.24359	0	1	N07022	1
34.96751622	2	17.48375811	17.48375811	26.80384523	0	0.899858572	163.497825	747.5192308	0	1	N07022	1
105.0400649	3	35.01335495	24.49101297	69.53821315	1	0.862205671	102.758175	578.8231293	0	1	N07022	1
66.6910454	3	22.23034847	11.32384523	45.53569694	1	0.88784622	157.25745	524.9787234	0	1	N07022	1
137.9619166	1	137.9619166	137.9619166	137.9619166	7	0.913116117	103.1742	458.1173469	0	1	N07022	1
130.1112521	2	65.05562604	65.05562604	108.8452391	3	0.857058964	162.24975	720.8361582	0	1	N07022	1
96.45272288	2	48.22636144	48.22636144	68.20237441	4	0.922296354	103.1742	805.2681159	0	1	N07022	1
62.88587117	2	31.44293559	31.44293559	50.96286468	1	0.88059381	157.673475	635.1704545	0	1	N07022	1
47.26835495	3	15.75611832	5.961503243	35.61251622	1	0.902165302	351.1251	759.6986301	0	1	N07022	1
69.75954216	2	34.87977108	34.87977108	68.20237441	0	0.601907443	245.038725	366.4270833	0	1	N07022	1
92.12107784	2	46.06053892	46.06053892	47.02803892	2	0.940754057	104.8383	982.9256198	0	1	N07022	1
279.7938332	2	139.8969166	139.8969166	213.7288007	4	0.87889328	104.8383	486.7421875	0	1	N07022	1
81.74737441	3	27.2491248	23.20101297	57.90136144	3	0.865281634	150.60105	490.147541	0	1	N07022	1
562.8283957	5	112.5656791	156.3617748	208.4849879	16	0.890074211	105.254325	401.2033679	0	1	N07022	1
337.5118396	2	168.7559198	168.7559198	205.2252715	9	0.85080726	105.67035	464.1333333	0	1	N07022	1
383.2688656	3	127.7562885	151.7740843	229.0254458	13	0.918081941	105.67035	373.3833635	0	1	N07022	1
13.05650324	1	13.05650324	13.05650324	13.05650324	0	0.847492908	297.8739	318.35	0	1	N07022	1
215.9309685	4	53.98274212	25.16842586	153.0261103	10	0.928270929	106.086375	780.6697819	0	1	N07022	1
299.5753688	4	74.89384221	69.06870342	136.1454458	8	0.857578485	106.086375	407.9863326	0	1	N07022	1
123.8367423	5	24.76734847	30.49835495	48.11569694	2	0.902310222	314.098875	620.2716763	0	1	N07022	1
409.7453243	4	102.4363311	34.3130227	329.3069369	9	0.906090304	226.733625	559.3308824	0	1	N07022	1
23.95667748	1	23.95667748	23.95667748	23.95667748	0	0.890159883	272.9124	798.0555556	0	1	N07022	1
158.6209036	2	79.3104518	79.3104518	135.4657294	7	0.873553648	171.4023	575.375	0	1	N07022	1
92.20489063	3	30.73496354	26.47185171	43.17702595	1	0.899197815	213.83685	573.9606299	0	1	N07022	1
2.202167748	1	2.202167748	2.202167748	2.202167748	0	0.947822366	266.672025	251.5714286	0	1	N07022	1
97.36489063	2	48.68244531	48.68244531	54.03136144	4	0.883265702	107.33445	461.9370629	0	1	N07022	1
241.2883104	3	80.42943682	82.95356162	131.3285616	3	0.722462298	107.750475	770.439759	0	1	N07022	1
197.8899555	3	65.9633185	22.93384523	165.345936	3	0.877732138	108.582525	631.9301471	0	1	N07022	1
334.7183753	5	66.94367506	72.33954216	113.3144004	3	0.875980062	109.414575	343.165272	0	1	N07022	1
127.7257294	2	63.86286468	63.86286468	102.2767099	2	0.877902764	109.414575	641.8743169	0	1	N07022	1
36.70803892	1	36.70803892	36.70803892	36.70803892	0	0.974993584	193.86765	1025.395833	0	1	N07022	1
110.3565681	5	22.07131362	2.202167748	64.33237441	4	0.905876324	182.21895	648.2795031	0	1	N07022	1
268.3783104	3	89.45943682	73.74020667	144.8545746	8	0.860373632	111.078675	636.8036176	0	1	N07022	1
176.532265	4	44.13306626	17.88450973	128.1494004	3	0.933170178	155.59335	595.8380567	0	1	N07022	1
86.77772288	2	43.38886144	43.38886144	67.71387766	3	0.873296478	113.1588	665.5655738	0	1	N07022	1
208.4961103	6	34.74935171	24.62459685	109.3985616	10	0.850590442	458.45955	404.6428571	0	1	N07022	1
316.4101946	5	63.28203892	22.93384523	210.236633	2	0.797944983	200.52405	417.4375	0	1	N07022	1
155.2014263	4	38.80035658	22.5330936	98.47940036	5	0.936261476	113.574825	533.4521739	0	1	N07022	1
149.1672326	4	37.29180815	35.90260333	76.71702595	1	0.730124952	113.574825	753.3616071	0	1	N07022	1
240.7618396	4	60.19045991	41.09894856	157.9189425	9	0.906078067	259.5996	481.0202899	0	1	N07022	1
21.26601297	2	10.63300649	10.63300649	17.23950973	0	0.885747797	114.406875	640.84375	0	1	N07022	1
61.37454216	2	30.68727108	30.68727108	55.25653568	0	0.916190365	178.89075	677.9708738	0	1	N07022	1
43.50901946	1	43.50901946	43.50901946	43.50901946	3	0.93037866	317.8431	463.5571429	0	1	N07022	1
48.16153568	3	16.05384523	16.59450973	23.51401946	0	0.916294465	134.7921	1118.472222	0	1	N07022	1
0.645	1	0.645	0.645	0.645	0	1	289.137375	946	0	1	N07022	1
119.6805876	4	29.92014689	25.98335495	65.13387766	2	0.860820646	200.108025	449.4791667	0	1	N07022	1
413.2486144	4	103.3121536	14.60417748	373.6744207	6	0.899813902	167.658075	661.4730216	0	1	N07022	1
108.4405551	3	36.14685171	19.66300649	70.35870342	1	0.910816109	118.98315	730.9936306	0	1	N07022	1
70.02670991	3	23.34223664	0.645	68.73670991	0	0.836556197	150.60105	975.9583333	0	1	N07022	1
38.88335495	2	19.44167748	19.44167748	38.23835495	1	0.921519133	306.1944	1235.807018	0	1	N07022	1
0	0	0	0	0	0	0	123.97545	0	0	1	N07022	1
130.7942261	2	65.39711306	65.39711306	65.90852919	1	0.863717521	252.9432	811.1871658	0	1	N07022	1
162.1857618	4	40.54644045	40.84127432	66.31321315	9	0.925697038	124.8075	418.1346939	0	1	N07022	1
288.9724717	4	72.24311793	27.22751622	222.7050973	8	0.896346596	177.22665	381.0024155	0	1	N07022	1
298.1131362	4	74.52828405	13.91333874	260.9434523	7	0.914966806	205.932375	515.5290179	0	1	N07022	1
214.530304	5	42.90606079	41.7305227	88.75856162	9	0.853385022	185.54715	382.6688312	0	1	N07022	1
46.60436793	1	46.60436793	46.60436793	46.60436793	0	0.898078755	145.60875	391.5645161	0	1	N07022	1
143.9502715	4	35.98756788	2.980751622	136.0537683	2	0.888091735	394.3917	341.1212121	0	1	N07022	1
0	0	0	0	0	0	0	21.6333	0	0	1	N07022	1
101.9905551	1	101.9905551	101.9905551	101.9905551	2	0.914739806	22.46535	372.048951	0	1	N07022	1
13.545	1	13.545	13.545	13.545	0	1	26.6256	762.8695652	0	1	N07022	1
0	0	0	0	0	0	0	27.041625	0	0	1	N07022	1
0	0	0	0	0	0	0	27.873675	0	0	1	N07022	1
37.41786468	1	37.41786468	37.41786468	37.41786468	0	0.873244626	28.705725	523.9791667	0	1	N07022	1
0	0	0	0	0	0	0	28.705725	0	0	1	N07022	1
25.24667748	1	25.24667748	25.24667748	25.24667748	0	0.898673882	116.903025	521.3513514	0	1	N07022	1
1.29	2	0.645	0.645	0.645	0	1	60.323625	521.3513514	0	1	N07022	1
0	0	0	0	0	0	0	30.78585	0	0	1	N07022	1
9.453670991	1	9.453670991	9.453670991	9.453670991	0	0.898250391	32.44995	1645.875	0	1	N07022	1
0	0	0	0	0	0	0	32.865975	0	0	1	N07022	1
43.93269045	3	14.64423015	5.694335495	37.59335495	0	0.717453189	41.6025	774.7538462	0	1	N07022	1
0	0	0	0	0	0	0	33.698025	0	0	1	N07022	1
0	0	0	0	0	0	0	34.530075	0	0	1	N07022	1
0	0	0	0	0	0	0	117.735075	0	0	1	N07022	1
66.71003243	3	22.23667748	14.77017423	51.2948582	0	0.801780849	77.796675	569.8659794	0	1	N07022	1
0.645	1	0.645	0.645	0.645	0	1	124.391475	4095	0	1	N07022	1
0	0	0	0	0	0	0	57.41145	0	0	1	N07022	1
0	0	0	0	0	0	0	58.2435	0	0	1	N07022	1
254.5013169	2	127.2506585	127.2506585	227.0524717	5	0.838638376	59.491575	534.0113636	0	1	N07022	1
34.32251622	1	34.32251622	34.32251622	34.32251622	0	0.917097082	60.323625	1184.7	0	1	N07022	1
38.01702595	1	38.01702595	38.01702595	38.01702595	0	0.880737987	96.101775	294.94	0	1	N07022	1
124.5924068	3	41.53080228	41.99769045	80.39254865	4	0.655018402	76.5486	648.4619565	0	1	N07022	1
27.00618721	1	27.00618721	27.00618721	27.00618721	0	0.789643982	83.621025	573.1351351	0	1	N07022	1
1.29	1	1.29	1.29	1.29	0	1	141.032475	3330.5	0	1	N07022	1
7.518670991	3	2.506223664	0.645	6.228670991	0	0.92737281	101.094075	1334.785714	0	1	N07022	1
121.4780714	1	121.4780714	121.4780714	121.4780714	2	0.917558194	108.99855	597.0662651	0	1	N07022	1
135.9810778	2	67.99053892	67.99053892	81.48020667	0	0.887276429	74.468475	555.772973	0	1	N07022	1
41.02069694	1	41.02069694	41.02069694	41.02069694	2	0.752164857	119.8152	1622.157895	0	1	N07022	1
16.86167748	2	8.430838739	8.430838739	13.36950973	0	0.902273447	78.2127	555.875	0	1	N07022	1
30.54419369	1	30.54419369	30.54419369	30.54419369	0	0.880708822	145.192725	175.0714286	0	1	N07022	1
40.9748582	3	13.65828607	0.645	39.6848582	0	0.903935947	104.422275	1142.548387	0	1	N07022	1
59.72569694	2	29.86284847	29.86284847	29.91818072	2	0.788274236	84.453075	654.7159091	0	1	N07022	1
75.03020667	2	37.51510333	37.51510333	47.86751622	0	0.91418113	85.285125	972.6095238	0	1	N07022	1
336.1570139	4	84.03925347	72.22887766	150.1252391	6	0.875848592	86.5332	609.0759754	0	1	N07022	1
14.77017423	2	7.385087117	7.385087117	10.63300649	0	0.662079112	88.1973	984.8181818	0	1	N07022	1
4.026503243	1	4.026503243	4.026503243	4.026503243	0	0.961131723	88.613325	2062.666667	0	1	N07022	1
85.50670991	3	28.50223664	3.225	80.72454216	1	0.521408897	88.613325	798.5365854	0	1	N07022	1
5.316503243	2	2.658251622	2.658251622	4.671503243	0	0.950053774	156.009375	352.3846154	0	1	N07022	1
137.2979295	2	68.64896477	68.64896477	72.76321315	1	0.899277695	90.277425	790.4033149	0	1	N07022	1
48.29118721	2	24.1455936	24.1455936	31.69667748	1	0.845729339	90.277425	613.0547945	0	1	N07022	1
15.3693355	1	15.3693355	15.3693355	15.3693355	1	0.965233663	90.277425	1772.857143	0	1	N07022	1
88.57520667	2	44.28760333	44.28760333	82.72436793	3	0.825171085	90.277425	636.7795276	0	1	N07022	1
306.7273299	3	102.2424433	148.5680714	149.0834198	14	0.891189348	90.69345	716.8125	0	1	N07022	1
46.73401946	2	23.36700973	23.36700973	33.56685171	1	0.921218405	90.69345	327.9264706	0	1	N07022	1
122.6574068	3	40.88580228	22.39950973	97.03289712	0	0.76685253	90.69345	877.3592814	0	1	N07022	1
34.79202595	4	8.698006486	7.408006486	19.33101297	0	0.863334454	334.068075	368.4791667	0	1	N07022	1
32.96769045	3	10.98923015	11.16734198	17.12884523	1	0.87351551	266.672025	387.6170213	0	1	N07022	1
26.53667748	2	13.26833874	13.26833874	20.08667748	0	0.810864076	92.35755	424.825	0	1	N07022	1
37.16968396	2	18.58484198	18.58484198	31.20818072	0	0.844511589	202.604175	478.4285714	0	1	N07022	1
163.9452715	5	32.78905431	24.11318072	52.20702595	4	0.878790155	195.53175	414.4628821	0	1	N07022	1
82.43821315	2	41.21910658	41.21910658	65.88954216	6	0.923995096	93.1896	698.0787402	0	1	N07022	1
60.26003243	3	20.08667748	18.26234198	41.35269045	2	0.870569355	209.6766	473.1136364	0	1	N07022	1
163.81562	3	54.60520667	9.877341982	150.4461103	0	0.908425461	94.437675	878.962963	0	1	N07022	1
90.91489063	2	45.45744531	45.45744531	82.10621964	1	0.817650022	329.4918	718.84375	0	1	N07022	1
136.7747164	2	68.3873582	68.3873582	131.7253809	1	0.914775782	96.933825	700.3417085	0	1	N07022	1
307.4561427	5	61.49122854	1.29	188.8710778	3	0.919002257	238.382325	363.5490654	0	1	N07022	1
44.68835495	3	14.89611832	16.81583874	24.64751622	1	0.856785608	97.34985	697.5285714	0	1	N07022	1
38.79167748	4	9.697919369	4.404335495	29.33800649	0	0.936834411	159.337575	508.3666667	0	1	N07022	1
106.3759036	3	35.45863453	17.39601297	86.39989063	0	0.779492565	98.1819	597.2394366	0	1	N07022	1
58.3898582	3	19.46328607	24.49101297	30.67384523	3	0.894978491	240.878475	481.65625	0	1	N07022	1
14.28167748	1	14.28167748	14.28167748	14.28167748	0	0.659442737	99.429975	817.6666667	0	1	N07022	1
54.18786468	2	27.09393234	27.09393234	36.41401946	0	0.895808632	99.846	1045.922078	0	1	N07022	1
80.1253809	3	26.7084603	18.90734198	45.42503243	0	0.829808331	250.44705	399.7345133	0	1	N07022	1
328.6684523	3	109.5561508	10.2093355	308.738278	5	0.92773753	100.67805	416.7247899	0	1	N07022	1
707.7209443	3	235.9069814	44.8448582	642.3009119	19	0.88604156	100.67805	412.0263672	0	1	N07022	1
251.1198137	5	50.22396274	20.77751622	179.6007618	8	0.898457108	302.8662	433.4371728	0	1	N07022	1
177.6926135	3	59.23087117	38.03601297	118.1234198	3	0.924964764	101.926125	641.9341564	0	1	N07022	1
50.42852919	2	25.21426459	25.21426459	31.14335495	0	0.865656529	102.758175	1285.418919	0	1	N07022	1
3.225	1	3.225	3.225	3.225	0	1	247.9509	270.8571429	0	1	N07022	1
90.22405189	3	30.07468396	31.4105227	35.39118721	1	0.875833155	103.590225	593.2846154	0	1	N07022	1
89.48737441	4	22.3718436	18.18409036	44.57769045	2	0.901406401	103.590225	674.0895522	0	1	N07022	1
201.4738007	5	40.29476014	9.831503243	144.8166005	0	0.805282425	103.590225	547.2619926	0	1	N07022	1
71.67555513	3	23.89185171	21.84618721	31.2998582	1	0.868875472	103.590225	1272.729167	0	1	N07022	1
38.75370342	2	19.37685171	19.37685171	24.8498582	0	0.956770061	104.00625	986.7708333	0	1	N07022	1
29.38384523	3	9.794615075	9.831503243	10.74367099	0	0.935250179	167.24205	637.1333333	0	1	N07022	1
115.1118841	2	57.55594207	57.55594207	77.67503243	1	0.837431776	105.67035	379.9107143	0	1	N07022	1
150.5489101	7	21.50698716	7.629335495	91.04454216	6	0.916958979	259.183575	700.9791667	0	1	N07022	1
56.72202595	3	18.90734198	11.38867099	35.18884523	1	0.930839287	319.091175	351.4831461	0	1	N07022	1
102.8378971	3	34.27929904	5.961503243	94.29639387	4	0.923432495	106.918425	856.9084967	0	1	N07022	1
124.6572326	4	31.16430815	21.33083874	64.86670991	2	0.921002758	220.077225	608.5195531	0	1	N07022	1
69.38170991	2	34.69085495	34.69085495	57.68003243	0	0.924015926	129.383775	694.3829787	0	1	N07022	1
44.51286468	2	22.25643234	22.25643234	36.50569694	1	0.850426232	108.582525	1022.587302	0	1	N07022	1
39.52835495	5	7.905670991	1.557167748	27.44884523	0	0.923296374	273.74445	770.1111111	0	1	N07022	1
37.97118721	3	12.6570624	7.251503243	24.86884523	1	0.933705061	205.51635	411.7	0	1	N07022	1
151.7092586	4	37.92731464	29.35143234	82.41922613	6	0.919026113	109.8306	771.1222707	0	1	N07022	1
120.3904133	4	30.09760333	33.3455227	46.33720018	2	0.908542151	110.246625	494.4583333	0	1	N07022	1
24.49101297	3	8.163670991	7.408006486	9.831503243	0	0.935599454	349.461	284.6315789	0	1	N07022	1
120.9895746	2	60.4947873	60.4947873	107.1315681	1	0.891209626	110.66265	796.0783133	0	1	N07022	1
323.5320463	3	107.8440154	55.69919369	240.3840074	11	0.874859063	111.078675	666.5292793	0	1	N07022	1
51.98569694	3	17.32856565	11.05667748	35.34534847	2	0.922112112	335.31615	577.6341463	0	1	N07022	1
166.7734523	3	55.59115075	19.55234198	146.5761103	5	0.91542518	240.46245	604.30837	0	1	N07022	1
85.12887766	3	28.37629255	23.31167748	40.17335495	2	0.840017756	113.1588	885.3966942	0	1	N07022	1
71.6297164	3	23.87657213	11.81234198	49.71870342	2	0.907116109	113.99085	828.9813084	0	1	N07022	1
235.4453364	3	78.4817788	86.64807135	99.01373585	6	0.823467226	117.735075	739.2707692	0	1	N07022	1
103.6394004	5	20.72788007	11.16734198	76.9003809	1	0.834002316	352.7892	592.7662338	0	1	N07022	1
497.5681241	3	165.8560414	98.27705838	355.9385495	13	0.876257011	119.8152	373.6952381	0	1	N07022	1
148.1254133	5	29.62508267	22.39950973	75.7210454	9	0.898407306	349.877025	430.4347826	0	1	N07022	1
147.4155876	3	49.13852919	24.91468396	104.3033874	3	0.889723788	185.963175	576.9174757	0	1	N07022	1
386.8147368	3	128.9382456	68.46954216	260.3063169	10	0.868380316	121.895325	713.2932331	0	1	N07022	1
24.33450973	2	12.16725486	12.16725486	14.23583874	0	0.923370614	122.727375	787.7115385	0	1	N07022	1
29.69685171	2	14.84842586	14.84842586	16.21667748	0	0.86269849	123.1434	404.1860465	0	1	N07022	1
29.20835495	2	14.60417748	14.60417748	21.42251622	1	0.919527768	123.97545	1076.108696	0	1	N07022	1
14.92667748	2	7.463338739	7.463338739	12.45734198	0	0.943233048	213.0048	823.95	0	1	N07022	1
26.64734198	3	8.882447327	6.339335495	15.25867099	1	0.876539542	396.471825	387.1956522	0	1	N07022	1
139.9885941	5	27.99771881	25.13601297	42.2648582	3	0.780737054	224.237475	472.4329897	0	1	N07022	1
97.8802391	2	48.94011955	48.94011955	58.90520667	0	0.782032834	168.490125	711.7846154	0	1	N07022	1
43.44419369	3	14.4813979	18.52950973	24.26968396	0	0.80360532	128.96775	689.7230769	0	1	N07022	1
183.5434523	3	61.18115075	4.938670991	174.7347813	2	0.885983224	129.7998	421.3136531	0	1	N07022	1
104.3112521	2	52.15562604	52.15562604	62.22188414	0	0.921476825	133.544025	708.2137405	0	1	N07022	1
307.6473623	4	76.91184058	33.43326784	225.9648137	11	0.893815341	176.810625	541.5264368	0	1	N07022	1
160.9147488	7	22.98782126	15.57167748	65.24454216	3	0.809350735	297.457875	508.8888889	0	1	N07022	1
138.2749231	5	27.65498461	14.34650324	58.7297164	0	0.804383781	445.562775	374.0351759	0	1	N07022	1
0	0	0	0	0	0	0	21.217275	0	0	1	N07022	1
0	0	0	0	0	0	0	22.049325	0	0	1	N07022	1
73.89670991	1	73.89670991	73.89670991	73.89670991	1	0.916674348	23.2974	447.4059406	0	1	N07022	1
185.4136265	2	92.70681324	92.70681324	184.7686265	2	0.920436867	57.41145	335	0	1	N07022	1
74.58754865	1	74.58754865	74.58754865	74.58754865	0	0.846032867	28.2897	670.1414141	0	1	N07022	1
27.22751622	1	27.22751622	27.22751622	27.22751622	2	0.824525048	30.369825	1299.175	0	1	N07022	1
73.12205838	2	36.56102919	36.56102919	43.11220018	1	0.921677854	32.865975	999.7659574	0	1	N07022	1
20.08667748	1	20.08667748	20.08667748	20.08667748	0	0.869458985	84.453075	1211.642857	0	1	N07022	1
47.04702595	1	47.04702595	47.04702595	47.04702595	1	0.931167346	36.6102	400.3484848	0	1	N07022	1
0	0	0	0	0	0	0	47.010825	0	0	1	N07022	1
9.720838739	2	4.860419369	4.860419369	5.850838739	0	0.982694117	53.667225	244.2352941	0	1	N07022	1
0	0	0	0	0	0	0	69.8922	0	0	1	N07022	1
67.13370342	2	33.56685171	33.56685171	51.34069694	3	0.875101337	77.38065	507.9215686	0	1	N07022	1
124.6840843	2	62.34204216	62.34204216	72.65254865	1	0.85383579	79.460775	426.6167665	0	1	N07022	1
33.41034847	2	16.70517423	16.70517423	27.60534847	1	0.892716911	157.25745	491.921875	0	1	N07022	1
50.36370342	1	50.36370342	50.36370342	50.36370342	2	0.871230154	84.8691	496.5211268	0	1	N07022	1
0	0	0	0	0	0	0	86.117175	0	0	1	N07022	1
307.7469045	3	102.5823015	114.8984198	126.7107618	10	0.918031177	88.1973	479.8192771	0	1	N07022	1
47.4248582	1	47.4248582	47.4248582	47.4248582	3	0.88628159	89.8614	400.0277778	0	1	N07022	1
0	0	0	0	0	0	0	242.9586	0	0	1	N07022	1
78.92705838	2	39.46352919	39.46352919	50.63087117	1	0.909046318	123.97545	578.2358491	0	1	N07022	1
85.3960454	3	28.46534847	31.67769045	43.24185171	0	0.877723274	101.5101	728.6333333	0	1	N07022	1
39.30702595	2	19.65351297	19.65351297	22.17818072	0	0.894797575	247.9509	685.0363636	0	1	N07022	1
119.5430714	3	39.84769045	39.26118721	72.4960454	7	0.896755651	104.422275	902.5536723	0	1	N07022	1
429.7514467	2	214.8757233	214.8757233	384.2615885	4	0.833998173	104.8383	441.2272727	0	1	N07022	1
40.28401946	2	20.14200973	20.14200973	35.76901946	2	0.887144798	105.67035	692.9206349	0	1	N07022	1
41.15034847	4	10.28758712	9.776170991	20.04083874	0	0.9378351	240.878475	350.8405797	0	1	N07022	1
80.17121964	2	40.08560982	40.08560982	48.42870342	0	0.868486205	152.681175	988.447619	0	1	N07022	1
26.42601297	2	13.21300649	13.21300649	14.23583874	0	0.914272797	109.414575	875.025641	0	1	N07022	1
276.1071881	3	92.03572937	59.61503243	201.7678202	2	0.84964996	109.8306	421.4453552	0	1	N07022	1
97.61307135	3	32.53769045	43.42520667	45.11202595	0	0.849512858	128.551725	575.0846154	0	1	N07022	1
150.0335616	3	50.01118721	17.88450973	124.7868841	2	0.920640556	111.4947	285.6575342	0	1	N07022	1
30.56318072	2	15.28159036	15.28159036	26.42601297	3	0.883563049	112.32675	650.96	0	1	N07022	1
63.90870342	1	63.90870342	63.90870342	63.90870342	2	0.944336119	151.849125	755.4148936	0	1	N07022	1
1.935	2	0.9675	0.9675	1.29	0	1	189.291375	533.75	0	1	N07022	1
188.4362845	4	47.10907113	42.18660658	76.83555513	5	0.899183641	145.192725	446.5037594	0	1	N07022	1
90.15922613	3	30.05307538	35.1698582	39.30702595	0	0.841500888	113.574825	624.7786885	0	1	N07022	1
105.3910454	3	35.13034847	19.28517423	69.62202595	3	0.914339601	113.99085	625.1518987	0	1	N07022	1
85.8197164	4	21.4549291	22.66667748	38.28419369	1	0.916809407	113.99085	602.6942149	0	1	N07022	1
144.1716005	3	48.05720018	37.32618721	76.94621964	2	0.876301157	133.128	765.9329897	0	1	N07022	1
14.88083874	2	7.440419369	7.440419369	9.831503243	0	0.917712874	135.62415	898.4583333	0	1	N07022	1
43.82202595	3	14.60734198	12.72450973	26.04818072	0	0.795592559	236.3022	350.015625	0	1	N07022	1
288.7321557	3	96.24405189	122.5009036	154.4647488	10	0.869146774	116.903025	479.1291866	0	1	N07022	1
15.94950973	1	15.94950973	15.94950973	15.94950973	0	0.927361067	130.215825	463.5833333	0	1	N07022	1
114.3372326	3	38.11241087	44.40220018	44.53185171	7	0.928826583	118.1511	567.0578035	0	1	N07022	1
213.8584523	4	53.46461306	54.9530227	87.62506486	4	0.882452482	188.87535	683.6452703	0	1	N07022	1
39.7955227	2	19.89776135	19.89776135	34.74618721	0	0.914586628	120.64725	1037.314815	0	1	N07022	1
136.4047488	4	34.10118721	31.78835495	69.06870342	6	0.874595196	225.069525	631.3484848	0	1	N07022	1
110.3375811	3	36.77919369	23.51401946	72.11821315	0	0.893482597	121.895325	763.7430556	0	1	N07022	1
152.0949555	3	50.6983185	27.80769045	112.3184198	2	0.923022119	145.192725	560.2072539	0	1	N07022	1
294.8043234	3	98.26810781	114.5585616	173.7499231	10	0.804232129	171.818325	586.2423529	0	1	N07022	1
44.02436793	3	14.67478931	9.075838739	33.65852919	0	0.922355368	146.4408	397.1929825	0	1	N07022	1
164.7277877	3	54.90926258	29.74269045	119.6805876	2	0.830459603	126.055575	541.8518519	0	1	N07022	1
187.3866005	3	62.46220018	77.16754865	83.41520667	0	0.842259668	126.055575	603.9111969	0	1	N07022	1
22.06751622	2	11.03375811	11.03375811	11.05667748	0	0.933508623	165.57795	1098.612903	0	1	N07022	1
142.7899231	4	35.69748077	38.11819694	52.16118721	6	0.880579419	163.497825	549.2512077	0	1	N07022	1
86.22440036	2	43.11220018	43.11220018	79.50723261	1	0.895959776	126.4716	329.745614	0	1	N07022	1
66.80170991	2	33.40085495	33.40085495	33.52101297	0	0.928698992	154.7613	833.5617978	0	1	N07022	1
114.1617423	3	38.05391411	35.97136144	52.52003243	1	0.897001974	127.719675	619.5751634	0	1	N07022	1
162.5904458	6	27.09840763	29.55377432	34.96751622	1	0.800863003	205.100325	732.2252252	0	1	N07022	1
78.25520667	3	26.08506889	28.34202595	45.77601297	1	0.945293363	178.0587	483.7807018	0	1	N07022	1
613.4592668	3	204.4864223	64.59954216	488.5538535	17	0.901874304	143.94465	545.199035	0	1	N07022	1
121.0544004	4	30.26360009	31.66426459	48.91720018	2	0.904553121	128.96775	627.779661	0	1	N07022	1
142.6982456	4	35.6745614	34.55727108	66.97720018	3	0.707981144	210.924675	493.2985075	0	1	N07022	1
47.60034847	2	23.80017423	23.80017423	43.84101297	0	0.928256413	131.047875	1800.675676	0	1	N07022	1
299.1516978	5	59.83033957	29.98300649	206.9736589	5	0.922891647	191.787525	464.7216749	0	1	N07022	1
75.98821315	3	25.32940438	23.84601297	34.36835495	0	0.915438774	184.7151	1032.769231	0	1	N07022	1
79.92303892	4	19.98075973	7.896503243	57.63419369	1	0.7532242	131.4639	658.9666667	0	1	N07022	1
82.41922613	3	27.47307538	19.06384523	57.77170991	4	0.936276376	298.289925	305.7844828	0	1	N07022	1
323.6996719	5	64.73993438	37.23450973	173.8147488	1	0.926928528	210.092625	577.3910112	0	1	N07022	1
11.16734198	1	11.16734198	11.16734198	11.16734198	0	0.808607815	205.932375	868.6470588	0	1	N07022	1
266.1918721	3	88.73062402	99.15125207	111.2039101	1	0.852353536	136.872225	703.8888889	0	1	N07022	1
663.5970342	4	165.8992586	149.8485778	323.4593559	16	0.839813017	139.7844	416.2591398	0	1	N07022	1
645.8120667	3	215.2706889	39.01300649	578.724202	17	0.90147674	142.28055	292.6517357	0	1	N07022	1
139.2139425	3	46.40464751	54.74905189	64.86670991	1	0.903075504	245.45475	629.6043956	0	1	N07022	1
163.7160778	3	54.57202595	47.84852919	112.6425486	4	0.808503849	184.7151	633.4208333	0	1	N07022	1
145.1865681	2	72.59328405	72.59328405	131.5498906	0	0.873250715	150.60105	548.2772277	0	1	N07022	1
276.228975	3	92.07632498	87.81954216	139.0954133	7	0.800752363	155.59335	593.1832061	0	1	N07022	1
118.5202391	3	39.50674637	7.030174234	110.8450649	5	0.89022878	316.179	531.9186047	0	1	N07022	1
102.6355551	2	51.31777757	51.31777757	79.65587117	1	0.826102443	167.24205	242.1048951	0	1	N07022	1
0	0	0	0	0	0	0	168.90615	0	0	1	N07022	1
53.81003243	3	17.93667748	13.10234198	36.41401946	0	0.917520015	255.023325	967.5584416	0	1	N07022	1
497.6028405	5	99.52056811	131.8707618	191.2186265	16	0.901131521	476.348625	379.9789916	0	1	N07022	1
8.698006486	1	8.698006486	8.698006486	8.698006486	0	0.91965113	22.049325	595.0833333	0	1	N07022	1
0	0	0	0	0	0	0	24.12945	0	0	1	N07022	1
150.0145746	2	75.0072873	75.0072873	144.4309036	6	0.9128927	25.377525	426.8198198	0	1	N07022	1
0	0	0	0	0	0	0	27.873675	0	0	1	N07022	1
116.0129295	1	116.0129295	116.0129295	116.0129295	2	0.801144922	28.2897	483.75	0	1	N07022	1
0	0	0	0	0	0	0	31.201875	0	0	1	N07022	1
5.961503243	1	5.961503243	5.961503243	5.961503243	0	0.932176571	31.6179	490.5454545	0	1	N07022	1
0.645	1	0.645	0.645	0.645	0	1	35.362125	490.5454545	0	1	N07022	1
79.10254865	1	79.10254865	79.10254865	79.10254865	3	0.771466801	41.6025	420.8482143	0	1	N07022	1
0	0	0	0	0	0	0	72.804375	0	0	1	N07022	1
0	0	0	0	0	0	0	110.246625	0	0	1	N07022	1
0	0	0	0	0	0	0	40.354425	0	0	1	N07022	1
0	0	0	0	0	0	0	44.09865	0	0	1	N07022	1
0	0	0	0	0	0	0	45.76275	0	0	1	N07022	1
2.202167748	1	2.202167748	2.202167748	2.202167748	0	0.947822366	52.41915	1190.6	0	1	N07022	1
256.2071232	2	128.1035616	128.1035616	205.9350973	2	0.877461441	54.499275	535.2127072	0	1	N07022	1
57.03503243	2	28.51751622	28.51751622	53.81003243	2	0.904399519	59.9076	645.5903614	0	1	N07022	1
26.53667748	2	13.26833874	13.26833874	14.77017423	0	0.887483134	96.5178	969.8979592	0	1	N07022	1
5.16	2	2.58	2.58	3.87	0	1	104.422275	1474.058824	0	1	N07022	1
1.29	2	0.645	0.645	0.645	0	1	91.5255	2184	0	1	N07022	1
52.64968396	1	52.64968396	52.64968396	52.64968396	1	0.921927512	61.5717	628.3846154	0	1	N07022	1
0	0	0	0	0	0	0	63.2358	0	0	1	N07022	1
48.98202595	3	16.32734198	2.202167748	46.1348582	2	0.872677298	79.04475	466.9589041	0	1	N07022	1
0.645	1	0.645	0.645	0.645	0	1	82.788975	466.9589041	0	1	N07022	1
46.1348582	2	23.0674291	23.0674291	28.36101297	1	0.911395339	67.812075	958.2318841	0	1	N07022	1
77.83940036	3	25.94646679	13.14818072	60.93188414	0	0.915604538	72.38835	1006.833333	0	1	N07022	1
1.29	1	1.29	1.29	1.29	0	1	74.05245	2929.25	0	1	N07022	1
9.610174234	1	9.610174234	9.610174234	9.610174234	0	0.926625267	74.468475	176.2142857	0	1	N07022	1
183.1577553	2	91.57887766	91.57887766	153.5067423	2	0.92107899	76.132575	507.8164063	0	1	N07022	1
32.65468396	2	16.32734198	16.32734198	31.36468396	1	0.778245302	77.796675	1113.705882	0	1	N07022	1
22.44534847	2	11.22267423	11.22267423	17.77384523	2	0.90284044	80.70885	1379.428571	0	1	N07022	1
210.881633	3	70.29387766	32.12034847	150.3085941	2	0.853160136	81.5409	805.0069444	0	1	N07022	1
160.5369166	4	40.13422914	43.29718396	63.79803892	1	0.919262908	155.177325	587.1535088	0	1	N07022	1
6.606503243	1	6.606503243	6.606503243	6.606503243	0	0.931791326	81.956925	458.4666667	0	1	N07022	1
98.12055513	2	49.06027757	49.06027757	49.73769045	0	0.86039248	206.3484	476.2222222	0	1	N07022	1
96.18555513	5	19.23711103	4.137167748	67.02303892	0	0.89805147	83.621025	792.2430556	0	1	N07022	1
364.1290722	2	182.0645361	182.0645361	358.5454013	12	0.88126739	85.285125	416.6859345	0	1	N07022	1
66.55352919	3	22.18450973	3.492167748	62.41636144	4	0.931810719	110.246625	443.1121495	0	1	N07022	1
26.62835495	1	26.62835495	26.62835495	26.62835495	0	0.83846636	86.117175	744.3235294	0	1	N07022	1
25.82685171	2	12.91342586	12.91342586	22.60185171	0	0.946667549	86.5332	544.1891892	0	1	N07022	1
123.4130714	3	41.13769045	34.14702595	84.59454216	3	0.916140244	87.36525	567.9959677	0	1	N07022	1
244.0058267	4	61.00145667	67.92571315	90.53705838	2	0.862022468	87.781275	645.5245399	0	1	N07022	1
69.29003243	2	34.64501622	34.64501622	37.23450973	0	0.9242558	87.781275	1021.639175	0	1	N07022	1
19.93017423	2	9.965087117	9.965087117	13.96867099	0	0.792305567	165.161925	495.6363636	0	1	N07022	1
25.02534847	1	25.02534847	25.02534847	25.02534847	1	0.905462881	127.30365	310.0540541	0	1	N07022	1
80.70555513	3	26.90185171	33.92569694	40.4405227	0	0.899744917	89.02935	943.8807339	0	1	N07022	1
211.4238332	4	52.85595829	57.60571315	65.71405189	5	0.874087215	89.02935	446.4219858	0	1	N07022	1
100.1393679	2	50.06968396	50.06968396	96.26936793	0	0.914625306	89.445375	334.8783784	0	1	N07022	1
39.99786468	3	13.33262156	9.343006486	24.42618721	0	0.930109247	89.445375	1377.245283	0	1	N07022	1
128.0845746	2	64.0422873	64.0422873	100.8112196	2	0.889806146	198.0279	796.44	0	1	N07022	1
146.2820908	4	36.5705227	18.5524291	108.5322326	2	0.852751907	90.69345	728.8663366	0	1	N07022	1
58.70286468	2	29.35143234	29.35143234	42.48618721	2	0.834714268	91.109475	523.3902439	0	1	N07022	1
10.58716775	1	10.58716775	10.58716775	10.58716775	0	0.976793455	188.459325	345.7368421	0	1	N07022	1
104.9942261	2	52.49711306	52.49711306	102.7920584	3	0.911462725	457.211475	618.1428571	0	1	N07022	1
63.59569694	3	21.19856565	15.57167748	44.15401946	0	0.616314002	212.588775	684.5894737	0	1	N07022	1
108.4025811	2	54.20129054	54.20129054	70.18321315	3	0.833320393	93.1896	872.2534247	0	1	N07022	1
98.05572937	4	24.51393234	27.68360009	37.48269045	3	0.788084343	93.1896	714.3426573	0	1	N07022	1
17.19367099	1	17.19367099	17.19367099	17.19367099	0	0.950264044	151.017075	318.9615385	0	1	N07022	1
186.1044652	3	62.03482174	13.25884523	169.3534523	2	0.806055717	95.269725	382.6947791	0	1	N07022	1
12.03367099	4	3.008417748	1.746083874	7.896503243	1	0.936068265	209.6766	1316.375	0	1	N07022	1
33.78818072	2	16.89409036	16.89409036	17.83867099	0	0.935607405	189.7074	1037.938776	0	1	N07022	1
282.4196719	4	70.60491797	16.2949291	236.7274717	2	0.864730771	96.933825	481.1056701	0	1	N07022	1
84.86957459	3	28.2898582	8.163670991	76.0609036	2	0.951831744	294.129675	364.6134454	0	1	N07022	1
166.0636265	3	55.35454216	37.59335495	127.8252715	0	0.543720794	97.765875	658.1455399	0	1	N07022	1
306.1360333	2	153.0680167	153.0680167	214.5761427	6	0.858290204	98.597925	424.1019417	0	1	N07022	1
600.2953568	2	300.1476784	300.1476784	575.2241695	9	0.854901812	98.597925	407.3562802	0	1	N07022	1
50.63087117	3	16.87695706	16.06017423	33.01352919	3	0.949751465	99.01395	672.2875	0	1	N07022	1
438.330924	4	109.582731	31.4105227	374.8648786	13	0.876916941	99.846	437.1873016	0	1	N07022	1
8.919335495	2	4.459667748	4.459667748	5.694335495	0	0.896929501	168.0741	867.7647059	0	1	N07022	1
4.137167748	1	4.137167748	4.137167748	4.137167748	0	0.950860063	193.0356	852	0	1	N07022	1
161.5866005	4	40.39665013	51.39602919	54.01237441	0	0.845111484	100.67805	613.375	0	1	N07022	1
136.3589101	3	45.45297003	24.64751622	97.85338739	4	0.888264583	149.352975	486.025641	0	1	N07022	1
9.453670991	1	9.453670991	9.453670991	9.453670991	0	0.931244209	374.006475	431.5714286	0	1	N07022	1
182.9174393	4	45.72935982	42.72094207	88.3997164	11	0.787551895	103.1742	717.0704225	0	1	N07022	1
95.20069694	3	31.73356565	39.05884523	43.08534847	3	0.876108483	104.00625	817.4362416	0	1	N07022	1
213.0111103	4	53.25277757	21.91101297	167.2540843	7	0.914753904	150.60105	471.0253165	0	1	N07022	1
117.5890843	3	39.19636144	39.84136144	43.33352919	1	0.894988388	104.422275	667.3248408	0	1	N07022	1
447.0937562	5	89.41875124	44.90968396	272.8553364	11	0.870172757	197.19585	614.3652313	0	1	N07022	1
272.7905106	4	68.19762766	38.68494531	190.1041168	10	0.883070988	156.009375	437.6354167	0	1	N07022	1
212.6981038	2	106.3490519	106.3490519	108.4595422	11	0.877311226	105.67035	397.6873239	0	1	N07022	1
192.3521232	5	38.47042465	17.39601297	132.8019166	3	0.865739639	105.67035	461.7947761	0	1	N07022	1
120.0774068	4	30.01935171	27.36110009	60.57303892	6	0.861057738	106.086375	627.1022727	0	1	N07022	1
353.247885	4	88.31197126	45.86769045	233.1514912	1	0.732125326	106.086375	581.0864979	0	1	N07022	1
48.22636144	3	16.07545381	19.70884523	26.96034847	2	0.890284388	106.086375	395.2972973	0	1	N07022	1
44.29153568	2	22.14576784	22.14576784	39.50936793	1	0.937838197	247.534875	586.0307692	0	1	N07022	1
2.58	2	1.29	1.29	1.935	0	1	193.0356	1045.25	0	1	N07022	1
89.75454216	2	44.87727108	44.87727108	51.13835495	0	0.824014167	143.1126	429.0384615	0	1	N07022	1
167.0327553	3	55.6775851	45.71118721	83.12905189	2	0.863749755	107.33445	510.2380952	0	1	N07022	1
44.40220018	2	22.20110009	22.20110009	32.0555227	0	0.909655329	180.55485	447.6315789	0	1	N07022	1
235.8041816	3	78.60139387	35.32636144	187.5319814	2	0.922428081	108.1665	288.1474359	0	1	N07022	1
16.06017423	1	16.06017423	16.06017423	16.06017423	1	0.931345559	108.99855	417	0	1	N07022	1
144.2095746	4	36.05239365	25.89167748	85.01821315	0	0.886598004	108.99855	463.0954774	0	1	N07022	1
283.9499879	6	47.32499799	21.66676459	132.9315681	10	0.874329288	108.99855	484.2995392	0	1	N07022	1
49.29503243	4	12.32375811	12.70159036	18.84251622	1	0.92235487	145.192725	572.2112676	0	1	N07022	1
159.743278	3	53.24775934	53.58870342	94.60940036	4	0.860201933	235.886175	541.940367	0	1	N07022	1
201.1987683	7	28.74268118	17.50667748	132.0194004	6	0.8505009	205.932375	574.3806452	0	1	N07022	1
71.8510454	4	17.96276135	9.264754865	51.11936793	1	0.938560166	110.246625	566.3684211	0	1	N07022	1
128.4624068	5	25.69248137	13.79318072	95.22754865	5	0.910273643	214.252875	582.3482587	0	1	N07022	1
104.7080714	3	34.90269045	26.47185171	72.80905189	3	0.81091444	111.078675	397.4273504	0	1	N07022	1
171.9524393	5	34.39048786	30.07468396	54.61153568	0	0.853676901	111.4947	574.1949153	0	1	N07022	1
58.97003243	3	19.65667748	24.86884523	28.67401946	0	0.864850268	425.593575	406.9166667	0	1	N07022	1
57.56936793	3	19.18978931	8.274335495	42.15419369	2	0.89384816	141.032475	392.8023256	0	1	N07022	1
183.3790843	3	61.12636144	16.70517423	159.1552391	5	0.927305034	112.32675	615.5373134	0	1	N07022	1
313.257885	6	52.20964751	50.33129054	115.3410778	8	0.868337684	215.50095	348.309795	0	1	N07022	1
0	0	0	0	0	0	0	113.1588	0	0	1	N07022	1
146.8544004	4	36.71360009	26.04818072	83.36936793	0	0.917986564	248.366925	756.3333333	0	1	N07022	1
137.9809036	4	34.4952259	32.78826784	68.00003243	6	0.898633171	121.895325	507.5305164	0	1	N07022	1
181.2685941	3	60.42286468	41.03968396	104.0820584	5	0.849277001	122.31135	569.0970149	0	1	N07022	1
53.25670991	2	26.62835495	26.62835495	37.68503243	0	0.906334957	372.7584	471.8450704	0	1	N07022	1
113.6005551	3	37.86685171	31.47534847	59.77153568	0	0.775345657	235.886175	691.3184713	0	1	N07022	1
246.0246395	4	61.50615986	17.13833874	199.93562	8	0.87726302	238.382325	449.4552846	0	1	N07022	1
276.5229944	6	46.08716574	24.99293559	168.5250973	10	0.761155909	601.156125	243.2523364	0	1	N07022	1
98.32289712	7	14.04612816	11.43450973	23.62468396	1	0.889356998	500.06205	448.6453901	0	1	N07022	1
114.0700649	4	28.51751622	33.11076784	36.4598582	0	0.842843227	316.179	425.4285714	0	1	N07022	1
232.6819814	3	77.56066048	99.56705838	100.6815681	2	0.849206966	423.929475	469.4294872	0	1	N07022	1
85.33121964	1	85.33121964	85.33121964	85.33121964	2	0.88766999	20.385225	823.991453	0	1	N07022	1
32.54401946	2	16.27200973	16.27200973	26.96034847	0	0.701278669	21.6333	723.106383	0	1	N07022	1
2.847167748	2	1.423583874	1.423583874	2.202167748	0	0.959642735	21.6333	181.3	0	1	N07022	1
0	0	0	0	0	0	0	22.881375	0	0	1	N07022	1
0	0	0	0	0	0	0	23.2974	0	0	1	N07022	1
0	0	0	0	0	0	0	24.12945	0	0	1	N07022	1
0	0	0	0	0	0	0	24.545475	0	0	1	N07022	1
0	0	0	0	0	0	0	25.79355	0	0	1	N07022	1
190.886633	1	190.886633	190.886633	190.886633	6	0.887765474	25.79355	610.7011494	0	1	N07022	1
0	0	0	0	0	0	0	26.209575	0	0	1	N07022	1
0	0	0	0	0	0	0	26.209575	0	0	1	N07022	1
0	0	0	0	0	0	0	26.6256	0	0	1	N07022	1
17.35017423	1	17.35017423	17.35017423	17.35017423	0	0.899452836	59.9076	1277.592593	0	1	N07022	1
0	0	0	0	0	0	0	26.6256	0	0	1	N07022	1
70.67170991	2	35.33585495	35.33585495	42.35653568	0	0.933012091	26.6256	429.9693878	0	1	N07022	1
0	0	0	0	0	0	0	27.041625	0	0	1	N07022	1
107.4177229	2	53.70886144	53.70886144	63.92769045	0	0.930672085	27.45765	521.1788079	0	1	N07022	1
0	0	0	0	0	0	0	27.45765	0	0	1	N07022	1
150.2817423	2	75.14087117	75.14087117	147.7017423	3	0.796504876	27.873675	467.1055046	0	1	N07022	1
0	0	0	0	0	0	0	29.12175	0	0	1	N07022	1
23.20101297	3	7.733670991	11.01083874	11.54517423	2	0.947273067	29.9538	322.6976744	0	1	N07022	1
20.79650324	1	20.79650324	20.79650324	20.79650324	0	0.966100363	30.369825	696.9705882	0	1	N07022	1
1.29	2	0.645	0.645	0.645	0	1	56.163375	1773.666667	0	1	N07022	1
75.16772288	2	37.58386144	37.58386144	59.5960454	1	0.435216316	38.690325	460.48	0	1	N07022	1
0	0	0	0	0	0	0	39.10635	0	0	1	N07022	1
103.8338777	2	51.91693883	51.91693883	82.78919369	0	0.925110505	39.9384	562.414966	0	1	N07022	1
0	0	0	0	0	0	0	40.354425	0	0	1	N07022	1
0.645	1	0.645	0.645	0.645	0	1	92.773575	0	0	1	N07022	1
0.645	1	0.645	0.645	0.645	0	1	74.8845	3375.833333	0	1	N07022	1
0.645	1	0.645	0.645	0.645	0	1	144.7767	3375.833333	0	1	N07022	1
0.645	1	0.645	0.645	0.645	0	1	68.644125	3375.833333	0	1	N07022	1
0	0	0	0	0	0	0	45.76275	0	0	1	N07022	1
0	0	0	0	0	0	0	46.5948	0	0	1	N07022	1
14.77017423	2	7.385087117	7.385087117	13.48017423	0	0.799015812	48.674925	1182.322581	0	1	N07022	1
29.27318072	3	9.757726907	5.16	23.46818072	2	0.928707344	95.269725	1131.890909	0	1	N07022	1
58.70286468	2	29.35143234	29.35143234	51.71852919	1	0.891465785	54.9153	667.0714286	0	1	N07022	1
0	0	0	0	0	0	0	56.163375	0	0	1	N07022	1
17.23950973	1	17.23950973	17.23950973	17.23950973	1	0.888015627	56.5794	634.1034483	0	1	N07022	1
0	0	0	0	0	0	0	90.277425	0	0	1	N07022	1
0	0	0	0	0	0	0	57.827475	0	0	1	N07022	1
23.04450973	2	11.52225486	11.52225486	22.39950973	0	0.932629652	139.368375	820.2285714	0	1	N07022	1
145.4157618	2	72.7078809	72.7078809	73.89670991	1	0.819059076	59.491575	366.215	0	1	N07022	1
0.645	1	0.645	0.645	0.645	0	1	99.429975	2910.333333	0	1	N07022	1
172.017265	2	86.00863252	86.00863252	139.2060778	0	0.692660659	59.9076	637.4680851	0	1	N07022	1
48.98202595	2	24.49101297	24.49101297	28.13968396	0	0.888480917	60.323625	445.9714286	0	1	N07022	1
41.82220018	2	20.91110009	20.91110009	26.09401946	0	0.929342065	60.323625	1252.722222	0	1	N07022	1
123.2755551	1	123.2755551	123.2755551	123.2755551	9	0.929405948	118.567125	394.65625	0	1	N07022	1
3.492167748	2	1.746083874	1.746083874	2.847167748	0	0.953467683	234.222075	1446.833333	0	1	N07022	1
28.29618721	1	28.29618721	28.29618721	28.29618721	2	0.863811381	99.429975	736.9019608	0	1	N07022	1
287.9306524	2	143.9653262	143.9653262	196.7944328	9	0.897468407	66.980025	433.4622871	0	1	N07022	1
129.4852391	5	25.89704782	7.942341982	106.0628971	1	0.881300531	98.597925	400.4126984	0	1	N07022	1
86.24338739	4	21.56084685	7.896503243	69.8053809	0	0.508552049	130.63185	715.7983193	0	1	N07022	1
335.6036913	2	167.8018457	167.8018457	330.5543559	22	0.833638757	83.621025	465.9343936	0	1	N07022	1
22.66667748	2	11.33333874	11.33333874	12.07950973	0	0.854958604	68.644125	962.2941176	0	1	N07022	1
11.76650324	2	5.883251622	5.883251622	6.606503243	0	0.961703081	113.1588	277	0	1	N07022	1
0	0	0	0	0	0	0	70.72425	0	0	1	N07022	1
0.645	1	0.645	0.645	0.645	0	1	71.140275	2993	0	1	N07022	1
0.645	1	0.645	0.645	0.645	0	1	106.918425	2757.333333	0	1	N07022	1
82.43821315	3	27.47940438	39.52835495	42.2648582	3	0.866798767	116.070975	422.1129032	0	1	N07022	1
19.93017423	2	9.965087117	9.965087117	19.28517423	0	0.791993691	113.574825	909.4375	0	1	N07022	1
178.1162845	3	59.37209483	73.83188414	76.52254865	2	0.859732472	73.2204	470.8529412	0	1	N07022	1
2.847167748	1	2.847167748	2.847167748	2.847167748	0	0.942926209	76.132575	194.8	0	1	N07022	1
51.51618721	3	17.1720624	20.5293355	30.34185171	2	0.926294135	89.8614	472.0731707	0	1	N07022	1
146.8354133	3	48.94513778	25.78101297	119.4972326	1	0.828265069	78.2127	550.7219512	0	1	N07022	1
97.76957459	3	32.5898582	41.06653568	41.50919369	4	0.882127502	79.04475	695.2794118	0	1	N07022	1
0	0	0	0	0	0	0	126.887625	0	0	1	N07022	1
50.58503243	2	25.29251622	25.29251622	44.24569694	1	0.825101696	79.8768	954.2535211	0	1	N07022	1
0.645	1	0.645	0.645	0.645	0	1	131.4639	1191.5	0	1	N07022	1
193.4397813	2	96.71989063	96.71989063	163.4757618	3	0.864511466	80.70885	629.0636704	0	1	N07022	1
213.056949	1	213.056949	213.056949	213.056949	6	0.859573767	91.5255	613.0465116	0	1	N07022	1
10.90017423	2	5.450087117	5.450087117	7.675174234	0	0.984061706	82.788975	644.2222222	0	1	N07022	1
116.7607294	3	38.92024312	37.54751622	69.11454216	1	0.840689531	83.205	458.2934132	0	1	N07022	1
49.45153568	6	8.241922613	0.645	27.69702595	0	0.900397586	164.7459	973.1714286	0	1	N07022	1
16.43800649	3	5.479335495	0.645	15.14800649	1	0.908618652	146.024775	1644.40625	0	1	N07022	1
0	0	0	0	0	0	0	84.8691	0	0	1	N07022	1
247.848975	2	123.9244875	123.9244875	208.6716005	1	0.675921713	85.285125	466.5522388	0	1	N07022	1
7.629335495	1	7.629335495	7.629335495	7.629335495	0	0.94670567	86.949225	1110.2	0	1	N07022	1
113.7380714	2	56.86903568	56.86903568	108.6887359	3	0.906974245	85.70115	419.0628931	0	1	N07022	1
26.51769045	1	26.51769045	26.51769045	26.51769045	0	0.901652751	361.94175	766.3333333	0	1	N07022	1
43.1043355	5	8.620867099	5.049335495	23.22	0	0.992460218	139.7844	543.880597	0	1	N07022	1
224.7586265	4	56.18965662	40.35277757	132.2865681	3	0.864237773	86.117175	624.3365079	0	1	N07022	1
130.6645746	2	65.3322873	65.3322873	129.3745746	4	0.854951565	86.117175	552.4142857	0	1	N07022	1
89.73555513	1	89.73555513	89.73555513	89.73555513	3	0.914947128	160.169625	825.528	0	1	N07022	1
62.8210454	1	62.8210454	62.8210454	62.8210454	1	0.930160447	168.90615	339.3563218	0	1	N07022	1
32.98667748	4	8.246669369	1.6125	29.11667748	2	0.936650843	111.4947	593.4861111	0	1	N07022	1
74.71720018	6	12.4528667	8.352587117	40.39468396	1	0.889899062	119.399175	513.2137405	0	1	N07022	1
131.7980714	4	32.94951784	32.25393234	57.30220018	3	0.887833176	89.8614	771.4848485	0	1	N07022	1
8.965174234	1	8.965174234	8.965174234	8.965174234	0	0.950146439	195.947775	1171.357143	0	1	N07022	1
14.65950973	2	7.329754865	7.329754865	7.408006486	0	0.945393641	91.109475	496.25	0	1	N07022	1
185.0168072	2	92.5084036	92.5084036	139.6376135	3	0.723713567	91.109475	274.9673469	0	1	N07022	1
55.79087117	2	27.89543559	27.89543559	51.92087117	2	0.869173189	91.109475	328.2330827	0	1	N07022	1
48.22636144	2	24.11318072	24.11318072	45.64636144	0	0.877433099	224.237475	756.2352941	0	1	N07022	1
121.1192261	3	40.37307538	19.86534847	94.64737441	2	0.889846808	93.1896	426.3303571	0	1	N07022	1
333.0505431	4	83.26263576	77.06637766	146.7705876	13	0.922597648	165.161925	646.3333333	0	1	N07022	1
0	0	0	0	0	0	0	350.29305	0	0	1	N07022	1
56.61136144	3	18.87045381	18.64017423	32.00968396	0	0.814248308	186.3792	836.5731707	0	1	N07022	1
291.2741816	2	145.6370908	145.6370908	159.7891168	9	0.910782928	118.1511	487.229064	0	1	N07022	1
122.6763939	2	61.33819694	61.33819694	97.91821315	5	0.903863117	94.437675	651.5769231	0	1	N07022	1
63.90870342	3	21.30290114	18.10583874	36.34919369	1	0.903679148	217.16505	700.0851064	0	1	N07022	1
413.5079175	3	137.8359725	53.27569694	310.4028526	11	0.901883111	95.269725	490.5178268	0	1	N07022	1
135.7407618	4	33.93519045	16.9399291	97.9909036	3	0.918541537	293.297625	508.9734043	0	1	N07022	1
59.56919369	2	29.78459685	29.78459685	45.28751622	0	0.915995432	95.68575	1065.290698	0	1	N07022	1
336.1570139	2	168.0785069	168.0785069	170.727265	2	0.904889897	95.68575	429.3202614	0	1	N07022	1
74.3203809	2	37.16019045	37.16019045	69.9160454	0	0.681864863	96.933825	940.77	0	1	N07022	1
65.08803892	2	32.54401946	32.54401946	51.87503243	2	0.910942922	97.34985	513.393617	0	1	N07022	1
13.25884523	1	13.25884523	13.25884523	13.25884523	0	0.953529008	138.95235	602.8333333	0	1	N07022	1
71.60286468	2	35.80143234	35.80143234	61.39352919	0	0.650179376	97.765875	570.8907563	0	1	N07022	1
168.6357618	5	33.72715236	10.52234198	118.4744004	3	0.893418935	97.765875	499.3153527	0	1	N07022	1
3.381503243	1	3.381503243	3.381503243	3.381503243	0	1	287.8893	550.5	0	1	N07022	1
245.4254782	3	81.80849273	68.37786468	175.4904458	12	0.892722209	97.765875	535.7032086	0	1	N07022	1
46.66919369	3	15.5563979	18.95318072	19.97601297	1	0.793559222	242.9586	556	0	1	N07022	1
69.87020667	3	23.29006889	8.808670991	59.12653568	0	0.855433752	98.1819	605.3030303	0	1	N07022	1
36.79185171	4	9.197962928	9.108251622	10.25517423	0	0.947552144	249.198975	536.828125	0	1	N07022	1
6.717167748	2	3.358583874	3.358583874	5.427167748	0	0.967050248	351.1251	280.8181818	0	1	N07022	1
40.17335495	2	20.08667748	20.08667748	23.31167748	0	0.70772077	100.262025	623.0344828	0	1	N07022	1
154.804607	2	77.40230351	77.40230351	153.514607	5	0.898738056	211.3407	600.0093023	0	1	N07022	1
194.8594328	3	64.95314426	95.91838739	97.6510454	4	0.894088218	208.84455	460.4233577	0	1	N07022	1
112.4290843	2	56.21454216	56.21454216	70.29387766	0	0.930219413	101.926125	685.9370629	0	1	N07022	1
351.8583429	2	175.9291714	175.9291714	350.5683429	8	0.914664655	101.926125	479.2569721	0	1	N07022	1
69.87020667	2	34.93510333	34.93510333	45.4898582	2	0.761168	102.34215	503.127451	0	1	N07022	1
66.42387766	4	16.60596941	16.59450973	31.9448582	0	0.806643643	102.758175	692.5531915	0	1	N07022	1
31.47534847	3	10.49178282	9.453670991	13.96867099	1	0.940798465	148.93695	719.5849057	0	1	N07022	1
388.722885	2	194.3614425	194.3614425	240.772962	5	0.840754083	104.00625	522.3828996	0	1	N07022	1
104.5974068	3	34.86580228	21.22017423	69.20621964	4	0.905182197	104.00625	546.5533333	0	1	N07022	1
87.1097164	5	17.42194328	21.48734198	31.9448582	1	0.907905174	223.405425	473.1060606	0	1	N07022	1
66.11087117	2	33.05543559	33.05543559	52.52003243	4	0.894590057	105.254325	650.6296296	0	1	N07022	1
119.5430714	3	39.84769045	40.17335495	60.8860454	4	0.904292557	104.422275	870.9349112	0	1	N07022	1
70.67170991	3	23.55723664	18.84251622	47.95919369	0	0.872280191	104.8383	766.9270833	0	1	N07022	1
157.6897488	2	78.84487441	78.84487441	92.75821315	4	0.726526572	105.254325	566.3832599	0	1	N07022	1
11.43450973	1	11.43450973	11.43450973	11.43450973	0	0.933913694	223.405425	381.125	0	1	N07022	1
163.0331038	4	40.75827595	26.33826784	98.54422613	1	0.811832436	106.086375	582.76	0	1	N07022	1
118.3447488	2	59.17237441	59.17237441	100.4602391	1	0.881655918	106.5024	333.2426036	0	1	N07022	1
22.66667748	3	7.555559159	8.430838739	12.67867099	1	0.951661322	106.5024	799.8780488	0	1	N07022	1
246.6238007	2	123.3119004	123.3119004	238.3036265	7	0.675178251	140.200425	707.9073034	0	1	N07022	1
5.694335495	3	1.898111832	2.202167748	2.847167748	1	0.979821368	299.954025	232.8666667	0	1	N07022	1
238.0443234	3	79.34810781	79.90405189	131.0692586	0	0.865322646	106.918425	724.3607595	0	1	N07022	1
357.3929175	3	119.1309725	127.1075811	129.3555876	9	0.816499563	106.918425	586.1247401	0	1	N07022	1
141.0304133	2	70.51520667	70.51520667	85.97621964	7	0.882063306	107.33445	428.6973684	0	1	N07022	1
20.57517423	2	10.28758712	10.28758712	15.79300649	0	0.93804282	109.414575	892.0625	0	1	N07022	1
95.55954216	3	31.85318072	38.99401946	45.39818072	2	0.928595683	137.704275	1097.275362	0	1	N07022	1
45.69220018	4	11.42305004	10.52234198	20.35384523	2	0.904341803	353.205225	638.8181818	0	1	N07022	1
21.53318072	2	10.76659036	10.76659036	13.48017423	0	0.934600545	109.8306	1049.470588	0	1	N07022	1
190.4550973	2	95.22754865	95.22754865	175.3529295	4	0.910061949	180.55485	441.6222222	0	1	N07022	1
25.07118721	2	12.5355936	12.5355936	22.86901946	0	0.943812066	111.910725	1195.394737	0	1	N07022	1
142.0990843	4	35.52477108	32.67760333	59.61503243	3	0.91507183	112.32675	733.4264706	0	1	N07022	1
37.2155227	2	18.60776135	18.60776135	32.16618721	2	0.904417345	113.1588	320.7636364	0	1	N07022	1
78.25520667	2	39.12760333	39.12760333	66.33220018	2	0.801979548	220.909275	410.5478261	0	1	N07022	1
121.7452391	4	30.43630977	29.29610009	49.13852919	4	0.905725427	115.65495	425.5263158	0	1	N07022	1
97.9909036	3	32.66363453	30.87618721	39.0398582	2	0.868215481	249.198975	788.0530303	0	1	N07022	1
46.93636144	2	23.46818072	23.46818072	37.8605227	1	0.832031225	116.070975	465.7575758	0	1	N07022	1
81.61772288	4	20.40443072	21.42251622	37.48269045	1	0.91286496	159.337575	640.009009	0	1	N07022	1
123.4399231	3	41.14664102	34.25769045	87.24723261	4	0.927078665	118.1511	456.6761364	0	1	N07022	1
193.6074068	3	64.53580228	43.93269045	133.7252067	1	0.885462033	137.704275	409.2996633	0	1	N07022	1
87.89223261	3	29.29741087	30.60901946	53.25670991	0	0.894345921	184.299075	591.5966387	0	1	N07022	1
26.15884523	3	8.719615075	9.075838739	11.01083874	0	0.923730206	157.673475	424.6914894	0	1	N07022	1
281.5723299	4	70.39308248	69.15644856	120.7034198	0	0.73882713	123.97545	577.9058524	0	1	N07022	1
125.6610778	5	25.13221557	32.00968396	52.89786468	4	0.798313982	275.824575	303.2826087	0	1	N07022	1
23.24685171	1	23.24685171	23.24685171	23.24685171	0	0.912567965	208.428525	1389.666667	0	1	N07022	1
96.09387766	4	24.02346941	14.36942261	62.84003243	3	0.916094346	169.7382	520.3015873	0	1	N07022	1
93.84587117	5	18.76917423	10.74367099	46.51269045	5	0.922913478	349.044975	699.4846626	0	1	N07022	1
0	0	0	0	0	0	0	176.810625	0	0	1	N07022	1
160.2428971	5	32.04857942	26.15884523	70.6448582	1	0.915111025	154.7613	713.2157676	0	1	N07022	1
11.12150324	1	11.12150324	11.12150324	11.12150324	0	0.929863161	209.6766	1018.148148	0	1	N07022	1
38.45968396	1	38.45968396	38.45968396	38.45968396	1	0.854407863	168.490125	1942.883333	0	1	N07022	1
6.072167748	2	3.036083874	3.036083874	5.427167748	0	0.963550248	234.222075	2070.642857	0	1	N07022	1
625.3128405	5	125.0625681	37.32618721	291.0449879	26	0.892396765	265.007925	370.8306365	0	1	N07022	1
0	0	0	0	0	0	0	21.6333	0	0	1	N07022	1
1.29	1	1.29	1.29	1.29	0	1	22.881375	167.7777778	0	1	N07022	1
0	0	0	0	0	0	0	24.9615	0	0	1	N07022	1
151.9954133	3	50.66513778	58.32503243	93.0253809	5	0.916138175	28.705725	487.6330275	0	1	N07022	1
0	0	0	0	0	0	0	26.6256	0	0	1	N07022	1
0	0	0	0	0	0	0	31.201875	0	0	1	N07022	1
0	0	0	0	0	0	0	31.201875	0	0	1	N07022	1
0	0	0	0	0	0	0	32.44995	0	0	1	N07022	1
456.8951501	2	228.447575	228.447575	316.9713818	8	0.882559373	33.282	396.7742998	0	1	N07022	1
75.03020667	1	75.03020667	75.03020667	75.03020667	1	0.888458409	34.9461	321.25	0	1	N07022	1
17.35017423	2	8.675087117	8.675087117	14.88083874	1	0.926278901	97.765875	517.6333333	0	1	N07022	1
122.7949231	1	122.7949231	122.7949231	122.7949231	7	0.925322654	61.987725	528.8315217	0	1	N07022	1
198.64562	2	99.32281	99.32281	198.00062	6	0.918774977	73.2204	422.557971	0	1	N07022	1
200.4431038	2	100.2215519	100.2215519	142.3394004	5	0.894369961	72.804375	798.7542662	0	1	N07022	1
20.5293355	3	6.843111832	7.74	10.2093355	0	0.892339233	141.032475	567.4117647	0	1	N07022	1
60.30587117	1	60.30587117	60.30587117	60.30587117	1	0.895200227	103.1742	719.2375	0	1	N07022	1
5.16	1	5.16	5.16	5.16	0	1	99.846	516.7	0	1	N07022	1
0	0	0	0	0	0	0	78.628725	0	0	1	N07022	1
3.492167748	1	3.492167748	3.492167748	3.492167748	0	0.946232646	94.02165	709	0	1	N07022	1
22.13234198	3	7.377447327	4.782167748	13.21300649	0	0.938678442	80.292825	722.5833333	0	1	N07022	1
4.938670991	2	2.469335495	2.469335495	4.293670991	0	1	162.665775	772.8888889	0	1	N07022	1
2.58	2	1.29	1.29	1.935	0	1	93.605625	580.1428571	0	1	N07022	1
113.2305876	2	56.61529378	56.61529378	112.5855876	5	0.894248816	131.4639	538.7142857	0	1	N07022	1
0	0	0	0	0	0	0	96.5178	0	0	1	N07022	1
189.596633	5	37.91932659	24.75818072	86.28922613	4	0.865656758	153.0972	495.5151515	0	1	N07022	1
300.9223299	4	75.23058248	49.59461306	192.9244328	2	0.878304626	232.14195	397.5970874	0	1	N07022	1
68.67188414	4	17.16797104	20.37676459	27.27335495	2	0.905025725	100.262025	450.2923077	0	1	N07022	1
60.90503243	1	60.90503243	60.90503243	60.90503243	2	0.887837194	102.758175	538.3103448	0	1	N07022	1
34.05534847	1	34.05534847	34.05534847	34.05534847	2	0.923811414	102.758175	478.1454545	0	1	N07022	1
19.66300649	2	9.831503243	9.831503243	14.88083874	0	0.941381853	104.422275	519.7118644	0	1	N07022	1
0	0	0	0	0	0	0	104.422275	0	0	1	N07022	1
127.6419166	2	63.82095829	63.82095829	69.60303892	1	0.777603593	105.254325	763.0571429	0	1	N07022	1
103.8148906	2	51.90744531	51.90744531	58.32503243	4	0.86562595	164.329875	771.1232877	0	1	N07022	1
42.84503243	1	42.84503243	42.84503243	42.84503243	0	0.905803153	374.4225	877.8727273	0	1	N07022	1
81.9497164	3	27.31657213	8.274335495	70.82821315	1	0.823904981	108.1665	636.448	0	1	N07022	1
0.645	1	0.645	0.645	0.645	0	1	108.582525	146.5	0	1	N07022	1
55.21069694	3	18.40356565	21.59800649	31.03269045	1	0.909306751	242.12655	1009.8625	0	1	N07022	1
27.00618721	2	13.5030936	13.5030936	19.48751622	0	0.923777206	111.078675	1039.916667	0	1	N07022	1
16.92650324	4	4.231625811	1.29	13.70150324	0	0.953650126	168.90615	355.1153846	0	1	N07022	1
22.66667748	1	22.66667748	22.66667748	22.66667748	1	0.884092078	289.5534	405.3823529	0	1	N07022	1
45.91352919	1	45.91352919	45.91352919	45.91352919	3	0.889666378	113.99085	1187.716418	0	1	N07022	1
35.1698582	1	35.1698582	35.1698582	35.1698582	1	0.899028183	114.406875	784.6896552	0	1	N07022	1
84.59454216	4	21.14863554	13.91333874	51.07352919	1	0.910962991	151.017075	609.776	0	1	N07022	1
257.2646719	3	85.75489063	89.18223261	118.8980714	3	0.885750252	114.8229	535.1982507	0	1	N07022	1
136.8284198	3	45.60947327	42.95569694	61.10737441	6	0.890339472	115.65495	550.7208122	0	1	N07022	1
66.33220018	5	13.26644004	19.01800649	21.91101297	1	0.871491878	224.237475	538.9568966	0	1	N07022	1
54.70321315	2	27.35160658	27.35160658	53.1460454	0	0.81756214	116.070975	542.2714286	0	1	N07022	1
90.93387766	4	22.73346941	19.38634523	37.01318072	1	0.868458291	156.841425	610.8970588	0	1	N07022	1
15.83884523	2	7.919422613	7.919422613	14.28167748	0	0.942212391	245.038725	784.0454545	0	1	N07022	1
532.100847	4	133.0252118	127.6553424	276.1451622	8	0.757907744	163.497825	506.9453015	0	1	N07022	1
74.05321315	2	37.02660658	37.02660658	39.30702595	0	0.869376944	118.567125	854.94	0	1	N07022	1
112.5397488	3	37.51324961	27.22751622	59.32887766	0	0.70225401	118.98315	689.5657895	0	1	N07022	1
362.7932335	3	120.9310778	102.5517423	213.4157942	14	0.893155894	374.838525	353.3577075	0	1	N07022	1
110.2190519	5	22.04381038	9.720838739	62.03852919	2	0.91189268	195.947775	377.6568047	0	1	N07022	1
1.557167748	1	1.557167748	1.557167748	1.557167748	0	1	201.3561	765.75	0	1	N07022	1
375.9636589	2	187.9818295	187.9818295	258.4741168	6	0.904574332	119.8152	556.4288355	0	1	N07022	1
184.5662845	3	61.52209483	20.82335495	145.7477553	5	0.88385897	119.8152	604.5653846	0	1	N07022	1
300.0370139	3	100.012338	60.2410454	223.2472975	1	0.895139853	119.8152	483.0049261	0	1	N07022	1
164.3420908	5	32.86841816	43.60069694	60.92401946	6	0.873362982	195.53175	504.597561	0	1	N07022	1
17.12884523	1	17.12884523	17.12884523	17.12884523	0	0.930343964	258.351525	749.9130435	0	1	N07022	1
285.9956524	4	71.49891311	70.14686793	116.5852391	5	0.892499178	322.8354	393.9974874	0	1	N07022	1
16.10601297	1	16.10601297	16.10601297	16.10601297	0	0.921994261	252.527175	789.7826087	0	1	N07022	1
17.93034847	1	17.93034847	17.93034847	17.93034847	0	0.926610532	124.8075	461.7391304	0	1	N07022	1
112.9365681	2	56.46828405	56.46828405	64.22170991	0	0.794047215	124.8075	903.8104575	0	1	N07022	1
114.5395746	4	28.63489365	17.50667748	78.88121964	0	0.852712241	148.520925	733.9371069	0	1	N07022	1
288.9155106	3	96.30517021	107.0667423	107.6200649	2	0.864764538	148.1049	350.893401	0	1	N07022	1
96.67405189	2	48.33702595	48.33702595	81.05653568	0	0.876533203	127.719675	499.2348485	0	1	N07022	1
60.68370342	2	30.34185171	30.34185171	36.5705227	1	0.863129232	286.641225	439.755814	0	1	N07022	1
135.4925811	2	67.74629054	67.74629054	83.17489063	5	0.858990551	128.96775	494.6871795	0	1	N07022	1
76.09887766	4	19.02471941	23.12276135	28.56335495	1	0.817863658	253.359225	708.0089286	0	1	N07022	1
128.6378971	3	42.87929904	31.58601297	85.3960454	1	0.899916556	273.328425	707.9567568	0	1	N07022	1
35.76901946	2	17.88450973	17.88450973	18.57534847	0	0.930695363	185.963175	957.86	0	1	N07022	1
77.92321315	3	25.97440438	29.54034847	32.81118721	0	0.854360622	178.474725	751.4485981	0	1	N07022	1
131.5957294	3	43.86524312	55.2755227	66.48870342	6	0.853100428	212.17275	547.2211055	0	1	N07022	1
122.2147488	3	40.73824961	20.57517423	82.52989063	3	0.931509507	132.711975	695.8529412	0	1	N07022	1
30.34185171	1	30.34185171	30.34185171	30.34185171	0	0.850583152	182.21895	720.625	0	1	N07022	1
282.2441816	3	94.08139387	68.95803892	168.551949	4	0.861928162	133.544025	555.9133858	0	1	N07022	1
362.1371112	4	90.53427779	10.36583874	337.9132659	2	0.894746313	274.5765	229.6008677	0	1	N07022	1
53.92069694	2	26.96034847	26.96034847	28.78468396	0	0.896148643	408.952575	459	0	1	N07022	1
0	0	0	0	0	0	0	134.7921	0	0	1	N07022	1
36.68118721	2	18.3405936	18.3405936	22.55601297	0	0.879099829	134.7921	656.5192308	0	1	N07022	1
56.1497164	2	28.0748582	28.0748582	32.41436793	0	0.933078876	136.040175	493.2253521	0	1	N07022	1
88.60205838	6	14.76700973	13.77026135	33.07835495	0	0.82814444	393.55965	403.6774194	0	1	N07022	1
206.5231362	3	68.8410454	14.23583874	180.9634523	3	0.874039866	213.0048	382.6236559	0	1	N07022	1
89.56006486	5	17.91201297	11.16734198	52.94370342	2	0.903118951	319.5072	435.2207792	0	1	N07022	1
127.3937359	1	127.3937359	127.3937359	127.3937359	3	0.838972489	222.15735	513.9602273	0	1	N07022	1
261.0240074	3	87.00800246	74.69821315	166.4604458	5	0.874407114	212.17275	456.1920904	0	1	N07022	1
45.97835495	3	15.32611832	19.66300649	23.84601297	2	0.647208149	346.96485	381.7361111	0	1	N07022	1
58.59220018	3	19.53073339	23.73534847	32.27685171	1	0.895059787	208.84455	422.3855422	0	1	N07022	1
13.79318072	2	6.89659036	6.89659036	10.41167748	0	0.987090495	229.229775	1013.095238	0	1	N07022	1
72.78220018	3	24.26073339	31.42950973	39.1505227	0	0.830360585	143.528625	554.9074074	0	1	N07022	1
64.35136144	3	21.45045381	13.10234198	49.04685171	1	0.921080205	145.192725	600.6138614	0	1	N07022	1
114.4289101	4	28.60722752	26.36118721	43.97852919	0	0.882180379	297.8739	781.1538462	0	1	N07022	1
0	0	0	0	0	0	0	490.07745	0	0	1	N07022	1
179.1391168	2	89.56955838	89.56955838	144.0150973	3	0.891921226	146.4408	610.053719	0	1	N07022	1
18.57534847	2	9.287674234	9.287674234	9.610174234	0	0.935257722	380.662875	621	0	1	N07022	1
13.96867099	2	6.984335495	6.984335495	13.32367099	0	0.745359203	242.9586	607.6956522	0	1	N07022	1
440.5219694	4	110.1304923	90.96072937	252.4825041	6	0.838053565	197.611875	327.0376068	0	1	N07022	1
405.4280593	4	101.3570148	74.49587117	214.5034523	10	0.908144044	220.077225	489.1438596	0	1	N07022	1
219.5606524	3	73.18688414	45.42503243	156.6289425	8	0.921740302	244.206675	426.1257485	0	1	N07022	1
5.961503243	1	5.961503243	5.961503243	5.961503243	0	0.792474312	705.162375	353.6666667	0	1	N07022	1
30.45251622	1	30.45251622	30.45251622	30.45251622	1	0.923495821	22.46535	578.5348837	0	1	N07022	1
31.03269045	2	15.51634523	15.51634523	30.38769045	0	0.823962525	49.506975	587.5	0	1	N07022	1
0	0	0	0	0	0	0	26.6256	0	0	1	N07022	1
68.84737441	2	34.42368721	34.42368721	53.43220018	0	0.884879069	27.45765	363.84375	0	1	N07022	1
0	0	0	0	0	0	0	28.2897	0	0	1	N07022	1
0	0	0	0	0	0	0	34.530075	0	0	1	N07022	1
4.137167748	3	1.379055916	0.645	2.847167748	0	0.960722246	78.2127	1875.2	0	1	N07022	1
13.36950973	1	13.36950973	13.36950973	13.36950973	0	0.9338881	38.2743	700.3888889	0	1	N07022	1
190.722265	4	47.68056626	14.69192261	160.6934198	1	0.596460439	91.941525	518.6192308	0	1	N07022	1
6.984335495	2	3.492167748	3.492167748	5.427167748	0	0.968310656	46.178775	2493.133333	0	1	N07022	1
2.58	1	2.58	2.58	2.58	0	1	56.163375	230.1666667	0	1	N07022	1
93.75419369	1	93.75419369	93.75419369	93.75419369	4	0.940215272	69.8922	436.2986111	0	1	N07022	1
21.22017423	1	21.22017423	21.22017423	21.22017423	0	0.916572109	70.72425	238.1612903	0	1	N07022	1
0	0	0	0	0	0	0	87.781275	0	0	1	N07022	1
170.7462521	2	85.37312604	85.37312604	101.1242261	2	0.91989495	71.972325	485.828	0	1	N07022	1
32.07450973	2	16.03725486	16.03725486	20.46450973	0	0.954403421	103.590225	378.4556962	0	1	N07022	1
62.46220018	3	20.82073339	0.645	61.17220018	2	0.913403333	167.658075	572.8764045	0	1	N07022	1
90.39954216	2	45.19977108	45.19977108	79.27803892	4	0.883925596	76.964625	389.1158537	0	1	N07022	1
8.163670991	2	4.081835495	4.081835495	7.518670991	0	0.936161353	182.21895	1186.529412	0	1	N07022	1
31.83419369	2	15.91709685	15.91709685	20.02185171	0	0.900849655	78.2127	731.5952381	0	1	N07022	1
110.8640519	4	27.71601297	15.52583874	70.73653568	5	0.929892237	218.413125	542.2443182	0	1	N07022	1
122.3444004	4	30.58610009	30.04227108	57.47769045	3	0.875967216	406.0404	573.2849162	0	1	N07022	1
4.404335495	2	2.202167748	2.202167748	2.847167748	0	0.914213562	125.63955	209.625	0	1	N07022	1
95.78873585	3	31.92957862	33.61269045	34.79202595	0	0.806746469	85.70115	749.0551181	0	1	N07022	1
25.13601297	2	12.56800649	12.56800649	14.12517423	0	0.895389306	384.4071	491.6315789	0	1	N07022	1
4.137167748	2	2.068583874	2.068583874	2.847167748	0	0.960722246	86.5332	1293.9	0	1	N07022	1
243.0399555	1	243.0399555	243.0399555	243.0399555	9	0.826991121	237.9663	428.352459	0	1	N07022	1
78.88121964	2	39.44060982	39.44060982	78.23621964	2	0.916638121	140.61645	844.8990826	0	1	N07022	1
0	0	0	0	0	0	0	87.781275	0	0	1	N07022	1
16.59450973	3	5.531503243	5.427167748	8.965174234	0	0.952804947	88.1973	1351	0	1	N07022	1
29.80751622	2	14.90375811	14.90375811	25.93751622	0	0.863254772	101.926125	468.0714286	0	1	N07022	1
113.5625811	2	56.78129054	56.78129054	67.16055513	0	0.788017784	88.613325	728.9727891	0	1	N07022	1
133.7140843	2	66.85704216	66.85704216	114.0052391	1	0.808985569	89.02935	609.5027624	0	1	N07022	1
85.80072937	2	42.90036468	42.90036468	53.25670991	2	0.788540891	89.445375	733.322314	0	1	N07022	1
6.606503243	2	3.303251622	3.303251622	5.316503243	0	0.918037108	136.4562	642.5	0	1	N07022	1
162.1857618	4	40.54644045	30.13001622	87.26621964	3	0.878900464	91.109475	719.4734513	0	1	N07022	1
52.89786468	3	17.63262156	9.988006486	40.3298582	0	0.876521447	336.564225	761.9189189	0	1	N07022	1
88.86922613	1	88.86922613	88.86922613	88.86922613	0	0.787772642	91.109475	703.4224138	0	1	N07022	1
31.63185171	2	15.81592586	15.81592586	21.64384523	1	0.904047989	127.30365	605.6808511	0	1	N07022	1
354.316556	3	118.1055187	104.3302391	245.0476459	6	0.924751536	93.1896	415.0248963	0	1	N07022	1
32.54401946	1	32.54401946	32.54401946	32.54401946	0	0.83265267	199.275975	341.0227273	0	1	N07022	1
293.6328526	4	73.40821315	73.70779378	92.29656811	7	0.837198477	93.605625	409.3882064	0	1	N07022	1
264.4513494	2	132.2256747	132.2256747	260.4248461	0	0.513398531	93.605625	583.6180758	0	1	N07022	1
164.0100973	2	82.00504865	82.00504865	151.9305876	6	0.883673092	93.605625	680.9173913	0	1	N07022	1
80.30087117	3	26.76695706	32.00968396	42.97468396	1	0.899698594	94.02165	734.3846154	0	1	N07022	1
83.66338739	2	41.83169369	41.83169369	50.27202595	0	0.876344888	94.437675	609.2230769	0	1	N07022	1
69.6947164	2	34.8473582	34.8473582	51.32170991	0	0.91773742	94.8537	626.3913043	0	1	N07022	1
137.4275811	3	45.80919369	44.15401946	70.87405189	1	0.92127553	94.8537	791.3650794	0	1	N07022	1
17.88450973	2	8.942254865	8.942254865	9.343006486	0	0.935220399	96.5178	593.9069767	0	1	N07022	1
7.896503243	1	7.896503243	7.896503243	7.896503243	0	0.902572893	97.765875	566.5714286	0	1	N07022	1
426.113898	3	142.037966	75.09503243	310.8913494	12	0.875039999	98.597925	391.7305785	0	1	N07022	1
101.7502391	3	33.91674637	28.34202595	57.45870342	2	0.882935329	98.597925	611.7588652	0	1	N07022	1
87.12870342	3	29.04290114	3.492167748	80.78936793	0	0.906349217	99.01395	910.1953125	0	1	N07022	1
28.1855227	2	14.09276135	14.09276135	21.95685171	0	0.823930199	99.429975	1610.918919	0	1	N07022	1
197.0616005	3	65.68720018	26.04818072	170.3684198	2	0.831361841	99.846	563.1666667	0	1	N07022	1
123.2375811	4	30.80939527	25.23718396	52.25286468	2	0.827167184	99.846	529.2601156	0	1	N07022	1
148.6407618	3	49.5469206	59.83636144	71.40838739	3	0.891876261	125.63955	602.4852941	0	1	N07022	1
101.6127229	3	33.87090763	32.16618721	50.42852919	1	0.838702278	100.262025	1004.443662	0	1	N07022	1
40.3298582	2	20.1649291	20.1649291	36.30335495	0	0.655011617	100.67805	569.2909091	0	1	N07022	1
82.48405189	2	41.24202595	41.24202595	59.01587117	1	0.750196196	151.4331	479.1769912	0	1	N07022	1
56.59237441	3	18.8641248	11.16734198	44.13503243	2	0.908922488	101.5101	1411.301205	0	1	N07022	1
66.37803892	2	33.18901946	33.18901946	50.27202595	0	0.831563164	101.926125	1008.758242	0	1	N07022	1
206.0346395	5	41.20692789	18.08685171	111.2039101	4	0.88524416	145.192725	572.2517986	0	1	N07022	1
55.68020667	3	18.56006889	21.0905227	21.86517423	1	0.955487087	102.34215	1202.4625	0	1	N07022	1
56.67618721	2	28.3380936	28.3380936	42.92884523	1	0.932989857	102.34215	869.2738095	0	1	N07022	1
273.5383104	3	91.17943682	29.4755227	217.590936	3	0.733565463	102.758175	302.1662269	0	1	N07022	1
94.09405189	3	31.36468396	18.52950973	72.33954216	5	0.920408856	102.758175	766.2846715	0	1	N07022	1
122.7949231	3	40.93164102	15.46101297	91.91873585	1	0.876957031	102.758175	638.9375	0	1	N07022	1
387.1657173	3	129.0552391	89.57905189	273.4734847	12	0.895192122	103.1742	554.5166375	0	1	N07022	1
43.93269045	2	21.96634523	21.96634523	43.28769045	2	0.893916902	103.1742	434.2575758	0	1	N07022	1
58.61905189	2	29.30952595	29.30952595	47.29520667	1	0.956988514	103.1742	710.0789474	0	1	N07022	1
4.515	1	4.515	4.515	4.515	0	1	574.1145	239.1111111	0	1	N07022	1
35.1698582	2	17.5849291	17.5849291	17.81968396	0	0.947314375	235.054125	1351.734694	0	1	N07022	1
104.9025486	3	34.96751622	25.40318072	57.25636144	2	0.889193148	103.590225	478.9620253	0	1	N07022	1
53.49702595	1	53.49702595	53.49702595	53.49702595	0	0.868340322	377.7507	327.9873418	0	1	N07022	1
145.9690843	4	36.49227108	18.96267423	99.88006486	1	0.859474159	103.590225	514.4852941	0	1	N07022	1
77.56436793	1	77.56436793	77.56436793	77.56436793	0	0.914151783	104.00625	610.7454545	0	1	N07022	1
85.23954216	4	21.30988554	19.79659036	39.57419369	2	0.923400473	224.6535	637.3643411	0	1	N07022	1
9.720838739	1	9.720838739	9.720838739	9.720838739	0	0.928932188	214.252875	534.2	0	1	N07022	1
26.36118721	2	13.1805936	13.1805936	16.48384523	0	0.907079245	106.086375	733.452381	0	1	N07022	1
93.98338739	4	23.49584685	19.28517423	53.47803892	1	0.91116471	235.47015	626.350365	0	1	N07022	1
235.4833104	3	78.49443682	42.59685171	177.4712845	1	0.830391257	106.918425	636	0	1	N07022	1
302.7925041	4	75.69812604	56.85954216	175.2154133	8	0.915568098	146.4408	412.2979215	0	1	N07022	1
41.52818072	4	10.38204518	6.873670991	27.13583874	1	0.933433372	245.038725	563.1449275	0	1	N07022	1
138.4694004	3	46.15646679	47.24936793	78.43069694	1	0.922978969	108.1665	641.1827411	0	1	N07022	1
23.80017423	2	11.90008712	11.90008712	15.90367099	1	0.842838504	108.99855	820.575	0	1	N07022	1
6.118006486	1	6.118006486	6.118006486	6.118006486	0	1	378.166725	417.2222222	0	1	N07022	1
277.4810009	4	69.37025022	35.09160658	203.2712845	9	0.85138426	214.252875	491.4015152	0	1	N07022	1
89.57905189	4	22.39476297	27.59585495	32.45234198	4	0.8623858	203.0202	576.2919708	0	1	N07022	1
145.7287683	2	72.86438414	72.86438414	89.02572937	2	0.925874609	109.8306	587.5204082	0	1	N07022	1
104.4140519	2	52.20702595	52.20702595	56.07702595	3	0.90654761	109.8306	775.8954248	0	1	N07022	1
234.8841492	6	39.1473582	39.84136144	62.72936793	10	0.857834767	222.15735	575.1516035	0	1	N07022	1
3.492167748	1	3.492167748	3.492167748	3.492167748	0	0.946232646	215.50095	246.6666667	0	1	N07022	1
78.1903809	2	39.09519045	39.09519045	70.02670991	2	0.905873734	146.4408	421.8695652	0	1	N07022	1
40.66185171	5	8.132370342	4.404335495	18.26234198	1	0.892266207	317.01105	447.8550725	0	1	N07022	1
211.0302715	6	35.17171192	34.8473582	73.80503243	3	0.847357526	278.73675	523.7864078	0	1	N07022	1
36.30335495	2	18.15167748	18.15167748	24.80401946	0	0.893872972	113.574825	718.4150943	0	1	N07022	1
70.02670991	2	35.01335495	35.01335495	39.84136144	1	0.906620006	365.26995	428.2	0	1	N07022	1
202.8364912	4	50.70912279	36.67169369	104.9104133	4	0.89800741	188.459325	917.2398524	0	1	N07022	1
43.44419369	3	14.4813979	6.984335495	35.8148582	1	0.863258649	238.79835	358.8474576	0	1	N07022	1
54.12303892	3	18.04101297	11.76650324	41.06653568	0	0.937785304	435.578175	618.3424658	0	1	N07022	1
139.8320908	5	27.96641816	29.31901946	37.7498582	5	0.908624708	117.31905	622.0728745	0	1	N07022	1
53.65352919	3	17.88450973	21.10950973	21.75450973	0	0.910483541	167.24205	1106.525641	0	1	N07022	1
48.33702595	2	24.16851297	24.16851297	41.57401946	1	0.535365905	150.185025	347.3043478	0	1	N07022	1
19.64401946	2	9.82200973	9.82200973	18.99901946	1	0.982130594	170.154225	1470.323529	0	1	N07022	1
210.6144652	5	42.12289304	42.2648582	64.82087117	0	0.885863211	206.764425	749.6713287	0	1	N07022	1
11.16734198	1	11.16734198	11.16734198	11.16734198	0	0.924123217	160.169625	816.2	0	1	N07022	1
330.5353688	4	82.63384221	44.37928081	241.1318072	9	0.922674042	186.3792	576.8984881	0	1	N07022	1
34.99436793	1	34.99436793	34.99436793	34.99436793	0	0.962586926	119.399175	209.4761905	0	1	N07022	1
32.0555227	1	32.0555227	32.0555227	32.0555227	0	0.794466128	169.322175	457.6818182	0	1	N07022	1
110.5778971	4	27.64447428	13.58134523	80.30087117	2	0.901374282	120.64725	569.4193548	0	1	N07022	1
97.03289712	2	48.51644856	48.51644856	90.80422613	1	0.836539296	122.31135	948.780303	0	1	N07022	1
44.57769045	2	22.28884523	22.28884523	27.71601297	0	0.884367859	122.727375	887.84375	0	1	N07022	1
119.7185616	4	29.92964041	12.67867099	90.9797164	0	0.873154235	193.451625	575.3508772	0	1	N07022	1
199.8707942	4	49.96769856	49.35036468	57.83653568	10	0.910950388	123.97545	688.1340206	0	1	N07022	1
94.29639387	3	31.43213129	38.23835495	43.44419369	0	0.911090554	232.557975	499.4341085	0	1	N07022	1
97.30006486	3	32.43335495	35.72318072	37.30720018	0	0.920041158	130.215825	564.2481203	0	1	N07022	1
13.32367099	2	6.661835495	6.661835495	11.12150324	0	0.945600249	131.047875	233.5714286	0	1	N07022	1
67.77870342	3	22.59290114	9.297167748	56.27936793	3	0.930112759	312.434775	489.3302752	0	1	N07022	1
67.77870342	1	67.77870342	67.77870342	67.77870342	0	0.888316275	431.83395	521.076087	0	1	N07022	1
136.6260778	5	27.32521557	9.610174234	67.44670991	0	0.853980225	535.00815	497.2085561	0	1	N07022	1
0	0	0	0	0	0	0	24.12945	0	0	1	N07022	1
0	0	0	0	0	0	0	24.545475	0	0	1	N07022	1
3.225	1	3.225	3.225	3.225	0	1	29.9538	390.8571429	0	1	N07022	1
28.36101297	2	14.18050649	14.18050649	22.55601297	0	0.90245932	42.850575	561.4090909	0	1	N07022	1
271.3629944	2	135.6814972	135.6814972	194.996949	2	0.902133396	63.2358	557.0110193	0	1	N07022	1
19.55234198	2	9.776170991	9.776170991	12.67867099	0	0.863909824	69.06015	399.8529412	0	1	N07022	1
1.935	1	1.935	1.935	1.935	0	1	71.972325	230.5	0	1	N07022	1
56.39003243	3	18.79667748	15.79300649	39.95202595	0	0.923547517	113.99085	932.4533333	0	1	N07022	1
222.3731038	3	74.12436793	76.20954216	134.0192261	7	0.884965358	255.023325	442.8584615	0	1	N07022	1
129.7982456	2	64.89912279	64.89912279	92.04838739	2	0.818988108	87.36525	606.4078212	0	1	N07022	1
47.26835495	3	15.75611832	5.850838739	40.12751622	2	0.827407424	89.02935	701.9014085	0	1	N07022	1
226.8881038	3	75.62936793	55.25653568	137.9540519	5	0.762529007	90.277425	535.554878	0	1	N07022	1
12.99167748	1	12.99167748	12.99167748	12.99167748	0	0.944674226	92.35755	670.1764706	0	1	N07022	1
29.69685171	3	9.89895057	9.186503243	13.52601297	0	0.941889149	93.605625	1323.25	0	1	N07022	1
178.5779295	3	59.52597652	20.08667748	155.9112521	0	0.756095934	94.02165	673.9098361	0	1	N07022	1
47.64618721	1	47.64618721	47.64618721	47.64618721	0	0.893564915	128.551725	776.1449275	0	1	N07022	1
292.2053364	2	146.1026682	146.1026682	273.0956524	7	0.875832041	95.68575	563.0247525	0	1	N07022	1
158.3995746	3	52.7998582	24.97950973	130.1950649	8	0.894306546	137.28825	463.9294606	0	1	N07022	1
116.4477229	3	38.81590763	43.71136144	62.3705227	5	0.903278361	123.97545	880.5114943	0	1	N07022	1
165.8534198	5	33.17068396	19.97601297	110.1083874	7	0.931771992	96.933825	407.0524194	0	1	N07022	1
164.7657618	2	82.3828809	82.3828809	118.9439101	3	0.825932751	97.34985	626.0526316	0	1	N07022	1
522.9064791	3	174.3021597	152.4649231	268.8288332	8	0.89649883	98.597925	345.958042	0	1	N07022	1
32.76534847	3	10.92178282	13.96867099	17.23950973	0	0.912313636	206.764425	646.3617021	0	1	N07022	1
438.4226014	2	219.2113007	219.2113007	222.0031362	2	0.788630987	100.262025	440.3184932	0	1	N07022	1
221.7739425	3	73.92464751	27.98318072	187.9857618	2	0.601458926	100.67805	518.1157556	0	1	N07022	1
242.4676459	4	60.61691149	67.19296802	85.83870342	4	0.905180358	193.0356	763.683432	0	1	N07022	1
149.1561103	2	74.57805513	74.57805513	148.5111103	2	0.920374909	216.333	420.8820513	0	1	N07022	1
76.50356162	2	38.25178081	38.25178081	47.62720018	0	0.917518472	101.926125	759.2783505	0	1	N07022	1
81.19405189	3	27.06468396	15.41517423	62.93170991	2	0.8825756	101.926125	636.3333333	0	1	N07022	1
482.5687562	5	96.51375124	19.93017423	243.6391168	6	0.857729772	101.926125	352.2222222	0	1	N07022	1
138.8092586	3	46.26975285	38.06286468	63.64153568	0	0.802324315	102.34215	663.4787234	0	1	N07022	1
64.86670991	3	21.62223664	16.32734198	45.69220018	3	0.867979718	223.82145	660.25	0	1	N07022	1
66.6910454	2	33.3455227	33.3455227	44.62352919	3	0.914009388	103.1742	831.8152174	0	1	N07022	1
72.60670991	3	24.20223664	25.35734198	36.88352919	0	0.886194853	103.590225	807.3235294	0	1	N07022	1
96.67405189	5	19.33481038	8.698006486	67.30919369	0	0.911902291	103.590225	466.5220588	0	1	N07022	1
176.8452715	1	176.8452715	176.8452715	176.8452715	1	0.579979302	137.704275	363.4041667	0	1	N07022	1
482.2256404	3	160.7418801	161.2814587	279.9044977	16	0.873384218	104.422275	354.3770492	0	1	N07022	1
69.47338739	2	34.73669369	34.73669369	45.58153568	4	0.860368353	105.67035	644.5	0	1	N07022	1
153.5335941	3	51.17786468	37.70401946	93.22772288	5	0.853437102	106.918425	544.3272727	0	1	N07022	1
102.5707294	4	25.64268234	28.62818072	44.66936793	1	0.87058272	181.802925	515.1904762	0	1	N07022	1
402.4433753	3	134.1477918	140.6335941	145.9880714	18	0.91185724	162.24975	401.3462185	0	1	N07022	1
41.93286468	3	13.97762156	10.36583874	30.27702595	1	0.865580429	108.1665	679.3	0	1	N07022	1
61.81720018	4	15.45430004	11.78942261	37.59335495	2	0.817028698	206.764425	686.6489362	0	1	N07022	1
62.84003243	3	20.94667748	18.15167748	29.11667748	0	0.918797665	180.138825	1017.623656	0	1	N07022	1
48.0698582	3	16.02328607	19.81950973	24.49101297	0	0.764232938	200.52405	489.3098592	0	1	N07022	1
49.29503243	2	24.64751622	24.64751622	40.70769045	0	0.934575685	109.414575	323.9264706	0	1	N07022	1
146.862265	2	73.43113252	73.43113252	132.0920908	1	0.880538547	109.8306	660.744898	0	1	N07022	1
579.2807822	5	115.8561564	68.37786468	353.0376784	11	0.897000378	109.8306	349.5024631	0	1	N07022	1
58.68387766	3	19.56129255	15.46101297	35.1698582	0	0.741020339	164.329875	625.4050633	0	1	N07022	1
553.5076339	3	184.5025446	132.5995746	346.5228526	6	0.86344241	111.078675	498.1498029	0	1	N07022	1
94.05607784	2	47.02803892	47.02803892	47.67303892	1	0.932453536	112.742775	756.9752066	0	1	N07022	1
232.8463494	3	77.61544979	20.35384523	211.8475041	1	0.910425254	220.49325	519.8093645	0	1	N07022	1
13.48017423	2	6.740087117	6.740087117	12.83517423	0	0.897775505	198.0279	720.4761905	0	1	N07022	1
85.72803892	3	28.57601297	34.81101297	35.01335495	5	0.85263213	114.406875	650.8161765	0	1	N07022	1
92.80405189	3	30.93468396	23.24685171	46.62335495	0	0.833189985	131.879925	350.5426357	0	1	N07022	1
226.0375041	1	226.0375041	226.0375041	226.0375041	1	0.865852909	114.8229	449.7979452	0	1	N07022	1
47.18454216	1	47.18454216	47.18454216	47.18454216	0	0.93442531	184.299075	378.5932203	0	1	N07022	1
76.1447164	3	25.38157213	29.31901946	31.2998582	1	0.929476006	116.070975	1257.628571	0	1	N07022	1
20.30800649	1	20.30800649	20.30800649	20.30800649	1	0.921065296	282.480975	289.8857143	0	1	N07022	1
452.577885	4	113.1444713	34.2023582	376.9216654	2	0.841207408	204.268275	459.2421384	0	1	N07022	1
121.3674068	3	40.45580228	16.86167748	89.20121964	0	0.848846373	117.735075	792.8433735	0	1	N07022	1
135.2254133	6	22.53756889	18.6630936	43.82202595	2	0.87855369	189.7074	426.5765306	0	1	N07022	1
140.2478971	3	46.74929904	41.57401946	60.90503243	0	0.877413727	139.368375	506.935	0	1	N07022	1
238.3763169	3	79.45877231	36.08202595	167.925936	11	0.911753031	120.231225	427.2784091	0	1	N07022	1
120.4552391	2	60.22761955	60.22761955	69.71370342	5	0.792765541	216.749025	478.9824561	0	1	N07022	1
305.1243234	4	76.28108086	43.8773582	215.434607	6	0.833991875	120.64725	427.8194444	0	1	N07022	1
453.2386144	4	113.3096536	61.7847873	294.2320139	10	0.854008279	155.59335	446.7913323	0	1	N07022	1
462.6922854	3	154.2307618	135.5574068	291.3200204	14	0.884180551	122.31135	555.4696734	0	1	N07022	1
201.649291	4	50.41232275	46.44786468	86.08688414	4	0.825930008	122.31135	428.9751773	0	1	N07022	1
173.2424393	5	34.64848786	30.83034847	52.18803892	2	0.898317792	181.802925	727.3686441	0	1	N07022	1
249.8298137	3	83.27660456	84.81587117	129.4662521	4	0.894777597	123.97545	374.2865014	0	1	N07022	1
230.3154458	4	57.57886144	62.25036468	103.8797164	7	0.811832667	192.619575	692.8941176	0	1	N07022	1
90.42639387	4	22.60659847	24.26968396	34.5248582	1	0.904910435	125.223525	612.4354839	0	1	N07022	1
170.2119166	2	85.10595829	85.10595829	131.8628971	2	0.881070177	126.055575	571.6092437	0	1	N07022	1
124.9244004	2	62.46220018	62.46220018	84.7510454	4	0.797238913	286.641225	296.6284153	0	1	N07022	1
90.96072937	3	30.32024312	18.10583874	67.69489063	2	0.926590992	193.0356	395.144	0	1	N07022	1
46.7798582	3	15.59328607	17.28534847	25.20083874	0	0.952551339	289.969425	274.3432836	0	1	N07022	1
62.63769045	4	15.65942261	10.2093355	40.92901946	0	0.753042985	194.283675	295.7326733	0	1	N07022	1
73.62954216	4	18.40738554	8.675087117	51.60786468	0	0.870747729	254.6073	741.1308411	0	1	N07022	1
114.7340519	3	38.24468396	24.17800649	89.9110454	3	0.926542181	133.128	489.6491228	0	1	N07022	1
121.5887359	3	40.52957862	29.22734198	83.66338739	1	0.868009358	176.810625	530.8128655	0	1	N07022	1
7.629335495	1	7.629335495	7.629335495	7.629335495	0	0.94670567	182.634975	689.2	0	1	N07022	1
57.79069694	2	28.89534847	28.89534847	51.2948582	2	0.898285614	136.040175	1086.2	0	1	N07022	1
178.1811103	6	29.69685171	28.65110009	77.10272288	3	0.902887396	665.223975	321.8479087	0	1	N07022	1
57.99303892	2	28.99651946	28.99651946	35.01335495	2	0.907895859	174.314475	751.3879781	0	1	N07022	1
19.28517423	2	9.642587117	9.642587117	12.30083874	0	0.908225857	221.3253	1118.566667	0	1	N07022	1
226.6399231	3	75.54664102	50.18034847	174.9024068	6	0.926912552	207.18045	313.9446064	0	1	N07022	1
269.0580268	3	89.68600895	28.45269045	217.3584847	8	0.899674421	259.183575	478.0897098	0	1	N07022	1
44.79901946	1	44.79901946	44.79901946	44.79901946	0	0.930091849	250.863075	600.46875	0	1	N07022	1
326.3065236	5	65.26130472	48.76069694	165.567265	3	0.904493667	289.5534	491.4525386	0	1	N07022	1
24.00251622	2	12.00125811	12.00125811	23.35751622	0	0.887215337	22.049325	395.9272727	0	1	N07022	1
0	0	0	0	0	0	0	27.873675	0	0	1	N07022	1
0	0	0	0	0	0	0	29.9538	0	0	1	N07022	1
0	0	0	0	0	0	0	32.44995	0	0	1	N07022	1
16.17083874	3	5.39027958	0.645	14.88083874	0	0.914394992	83.205	230.2272727	0	1	N07022	1
0	0	0	0	0	0	0	374.838525	0	0	1	N07022	1
23.15517423	1	23.15517423	23.15517423	23.15517423	0	0.837585146	76.964625	689.4736842	0	1	N07022	1
0	0	0	0	0	0	0	199.275975	0	0	1	N07022	1
31.58601297	1	31.58601297	31.58601297	31.58601297	0	0.902289933	71.972325	427.8	0	1	N07022	1
0	0	0	0	0	0	0	73.636425	0	0	1	N07022	1
0	0	0	0	0	0	0	293.297625	0	0	1	N07022	1
3.225	1	3.225	3.225	3.225	0	1	86.5332	226.1428571	0	1	N07022	1
0	0	0	0	0	0	0	77.38065	0	0	1	N07022	1
0.645	1	0.645	0.645	0.645	0	1	126.887625	3545.333333	0	1	N07022	1
0	0	0	0	0	0	0	91.941525	0	0	1	N07022	1
111.0205551	2	55.51027757	55.51027757	98.12055513	0	0.921661216	135.62415	588.7434211	0	1	N07022	1
13.10234198	2	6.551170991	6.551170991	12.45734198	0	0.935328968	116.487	924	0	1	N07022	1
73.04936793	1	73.04936793	73.04936793	73.04936793	1	0.89682237	143.528625	630.8173077	0	1	N07022	1
120.7413939	2	60.37069694	60.37069694	112.4670584	1	0.884790692	96.933825	335.591716	0	1	N07022	1
20.19734198	2	10.09867099	10.09867099	15.25867099	0	0.951042977	98.597925	933.1818182	0	1	N07022	1
131.2637359	3	43.75457862	23.46818072	105.3262196	1	0.886357359	104.00625	318.125	0	1	N07022	1
153.6632456	3	51.22108186	51.27587117	92.51003243	4	0.869003649	106.918425	924.0365297	0	1	N07022	1
44.87170991	2	22.43585495	22.43585495	34.72720018	0	0.955346283	109.8306	531.4909091	0	1	N07022	1
73.62954216	1	73.62954216	73.62954216	73.62954216	3	0.912724445	139.7844	393.4903846	0	1	N07022	1
11.54517423	1	11.54517423	11.54517423	11.54517423	0	0.85576834	111.4947	1323.0625	0	1	N07022	1
1.29	2	0.645	0.645	0.645	0	1	158.0895	1323.0625	0	1	N07022	1
17.35017423	2	8.675087117	8.675087117	16.70517423	1	0.916469096	202.604175	1322.365854	0	1	N07022	1
20.64	1	20.64	20.64	20.64	0	1	115.65495	279.0606061	0	1	N07022	1
46.51269045	3	15.50423015	5.16	37.32618721	2	0.908577167	116.070975	620.875	0	1	N07022	1
31.85318072	1	31.85318072	31.85318072	31.85318072	0	0.909830288	161.4177	328.1956522	0	1	N07022	1
29.16251622	2	14.58125811	14.58125811	21.10950973	0	0.917693993	265.007925	465.2857143	0	1	N07022	1
66.31321315	3	22.10440438	18.41884523	32.7005227	0	0.900018256	247.534875	559.8863636	0	1	N07022	1
7.675174234	1	7.675174234	7.675174234	7.675174234	0	0.977364659	117.735075	1223.222222	0	1	N07022	1
92.2697164	3	30.75657213	43.73034847	47.89436793	0	0.905893629	165.57795	583.864	0	1	N07022	1
260.8675041	3	86.95583471	90.51020667	94.43391009	1	0.900555572	160.58565	647.5	0	1	N07022	1
231.8346395	2	115.9173197	115.9173197	225.716633	4	0.853854414	118.98315	471.1451104	0	1	N07022	1
92.1859036	2	46.0929518	46.0929518	57.17254865	1	0.854087408	181.3869	857.8790323	0	1	N07022	1
231.3651297	2	115.6825649	115.6825649	229.4301297	6	0.891687585	121.063275	445.9287834	0	1	N07022	1
132.0652391	2	66.03261955	66.03261955	84.48387766	2	0.763089591	206.764425	545.4840426	0	1	N07022	1
21.84618721	2	10.9230936	10.9230936	19.64401946	0	0.964315121	256.687425	524.6451613	0	1	N07022	1
31.25401946	2	15.62700973	15.62700973	16.97234198	0	0.879363636	218.82915	429.6888889	0	1	N07022	1
121.6804133	3	40.56013778	31.83419369	68.09170991	2	0.925073917	123.1434	908.8536585	0	1	N07022	1
152.3084198	5	30.46168396	17.50667748	78.03387766	2	0.860535064	172.650375	477.9953052	0	1	N07022	1
99.89905189	2	49.94952595	49.94952595	61.28286468	0	0.858165905	267.504075	766.1164384	0	1	N07022	1
9.186503243	2	4.593251622	4.593251622	8.541503243	0	0.940959935	211.756725	845.1428571	0	1	N07022	1
6.984335495	1	6.984335495	6.984335495	6.984335495	0	0.943769981	321.1713	317.0980392	0	1	N07022	1
22.97968396	1	22.97968396	22.97968396	22.97968396	0	0.906744143	156.841425	728.4193548	0	1	N07022	1
0	0	0	0	0	0	0	304.5303	0	0	1	N07022	1
34.32251622	3	11.44083874	12.7893355	12.94583874	0	0.956011041	315.34695	538.8571429	0	1	N07022	1
37.05901946	2	18.52950973	18.52950973	32.65468396	1	0.756928043	278.320725	454.9152542	0	1	N07022	1
202.755936	3	67.58531201	91.93772288	93.62454216	0	0.874616634	195.53175	702.7096774	0	1	N07022	1
254.1771881	3	84.72572937	19.66300649	233.8691816	4	0.857003817	251.695125	394.339233	0	1	N07022	1
112.1082132	2	56.05410658	56.05410658	88.86136144	2	0.936978673	129.383775	437.6531792	0	1	N07022	1
148.6407618	2	74.3203809	74.3203809	137.3169166	6	0.925329664	129.383775	450.6415094	0	1	N07022	1
57.61520667	2	28.80760333	28.80760333	51.92087117	3	0.930251354	129.7998	590.6341463	0	1	N07022	1
228.3614587	4	57.09036468	41.77636144	139.4922326	2	0.874303806	276.2406	577.2712934	0	1	N07022	1
71.91587117	1	71.91587117	71.91587117	71.91587117	2	0.905361085	177.22665	417.5	0	1	N07022	1
47.4248582	3	15.80828607	20.73167748	24.49101297	0	0.896740236	143.94465	581.2173913	0	1	N07022	1
50.6498582	4	12.66246455	10.28758712	25.67034847	0	0.799886273	211.3407	783.3243243	0	1	N07022	1
22.88800649	1	22.88800649	22.88800649	22.88800649	0	0.672034105	149.769	917.6176471	0	1	N07022	1
56.59237441	1	56.59237441	56.59237441	56.59237441	1	0.897182243	239.6304	602.6923077	0	1	N07022	1
152.1977553	4	38.04943883	40.57410658	57.56936793	1	0.877013213	133.544025	576.6824645	0	1	N07022	1
98.38772288	3	32.79590763	33.29968396	35.76901946	0	0.854612318	133.544025	521.3711656	0	1	N07022	1
70.93887766	2	35.46943883	35.46943883	51.87503243	2	0.866852441	229.6458	444.5980392	0	1	N07022	1
32.49818072	5	6.499636144	4.782167748	11.27800649	1	0.903645308	518.783175	349.9038462	0	1	N07022	1
246.0894652	4	61.52236631	20.33092586	203.2254458	2	0.840403353	135.208125	500.1994135	0	1	N07022	1
219.9194977	4	54.97987441	49.80644856	106.1814263	2	0.906070755	189.7074	623.8111888	0	1	N07022	1
36.25751622	2	18.12875811	18.12875811	35.61251622	0	0.920233395	136.040175	282.3396226	0	1	N07022	1
191.1727877	4	47.79319694	13.02409036	157.7624393	0	0.764691255	375.670575	311.5447471	0	1	N07022	1
219.3504458	4	54.83761144	59.38027757	99.94489063	5	0.871575684	198.85995	447.4858044	0	1	N07022	1
177.5361103	3	59.17870342	39.35286468	99.89905189	4	0.735855957	195.947775	548.582996	0	1	N07022	1
94.1209036	2	47.0604518	47.0604518	78.77055513	0	0.814349586	136.872225	643.32	0	1	N07022	1
103.8607294	3	34.62024312	41.06653568	42.75335495	0	0.870544579	137.28825	474.6180556	0	1	N07022	1
550.8438211	3	183.614607	76.47670991	448.3647692	11	0.889751076	137.704275	532.9096859	0	1	N07022	1
77.23237441	3	25.7441248	7.518670991	69.06870342	4	0.624726155	206.3484	519.017094	0	1	N07022	1
134.2752715	2	67.13763576	67.13763576	79.94989063	5	0.911668847	138.536325	574.3532609	0	1	N07022	1
129.6227553	3	43.2075851	30.23118721	86.98006486	1	0.868358533	198.0279	351.4450867	0	1	N07022	1
306.8458591	4	76.71146477	75.2878809	129.4852391	4	0.731965939	282.480975	381.4391408	0	1	N07022	1
68.6260454	2	34.3130227	34.3130227	47.94020667	1	0.913140756	152.26515	524.3085106	0	1	N07022	1
103.7690519	4	25.94226297	28.30568072	44.9555227	2	0.742003905	187.21125	517.8846154	0	1	N07022	1
121.0812521	3	40.36041736	30.1205227	71.7403809	0	0.850343098	139.7844	537.3902439	0	1	N07022	1
109.9597488	3	36.65324961	28.56335495	74.78989063	1	0.906629063	176.810625	660.4761905	0	1	N07022	1
44.62352919	2	22.31176459	22.31176459	24.26968396	1	0.891868408	141.032475	833.3538462	0	1	N07022	1
49.73769045	2	24.86884523	24.86884523	49.09269045	1	0.904660918	217.581075	717.2957746	0	1	N07022	1
360.3776014	3	120.1258671	106.2004133	204.5691492	2	0.88803857	178.89075	311.9460043	0	1	N07022	1
4.137167748	1	4.137167748	4.137167748	4.137167748	0	0.950860063	281.648925	523.5555556	0	1	N07022	1
27.71601297	2	13.85800649	13.85800649	14.835	0	0.987631676	146.4408	938.1428571	0	1	N07022	1
115.7378971	4	28.93447428	29.29610009	53.38636144	5	0.856468833	248.78295	643.2906977	0	1	N07022	1
418.1794207	2	209.0897104	209.0897104	365.9455431	14	0.914026223	172.650375	407.6666667	0	1	N07022	1
136.1834198	2	68.09170991	68.09170991	68.31303892	2	0.811436427	203.85225	577.7771739	0	1	N07022	1
87.44957459	3	29.1498582	25.18185171	57.48555513	0	0.944590239	259.183575	226.5217391	0	1	N07022	1
0	0	0	0	0	0	0	333.65205	0	0	1	N07022	1
7.785838739	2	3.892919369	3.892919369	4.404335495	0	0.963278947	353.62125	262.0833333	0	1	N07022	1
136.3130714	6	22.71884523	26.6149291	35.50185171	0	0.839017855	168.490125	407.8090452	0	1	N07022	1
38.41384523	2	19.20692261	19.20692261	21.97583874	1	0.948490718	150.185025	273.609375	0	1	N07022	1
23.24685171	2	11.62342586	11.62342586	22.60185171	0	0.887862161	312.434775	1092.066667	0	1	N07022	1
263.7415236	4	65.9353809	51.09644856	142.328278	0	0.779075032	209.260575	462.0877193	0	1	N07022	1
52.11534847	3	17.37178282	16.17083874	26.22367099	0	0.899368035	232.974	449.0128205	0	1	N07022	1
303.8801622	3	101.2933874	107.0209036	143.3163939	5	0.901408295	244.206675	355.1985816	0	1	N07022	1
99.03272288	3	33.01090763	27.31919369	57.69901946	0	0.920230551	412.280775	428.0296296	0	1	N07022	1
20.08667748	3	6.695559159	7.629335495	11.81234198	2	0.93752572	188.459325	761.7105263	0	1	N07022	1
35.70419369	1	35.70419369	35.70419369	35.70419369	0	0.900300904	198.85995	597.3695652	0	1	N07022	1
9.877341982	1	9.877341982	9.877341982	9.877341982	0	0.943835652	155.177325	434.7692308	0	1	N07022	1
100.6815681	5	20.13631362	17.88450973	47.73786468	2	0.901730154	297.8739	455.9764706	0	1	N07022	1
32.27685171	3	10.75895057	12.19017423	18.15167748	0	0.905699385	289.137375	620.4081633	0	1	N07022	1
16.86167748	3	5.620559159	5.805	8.587341982	0	0.989590984	187.627275	1157.633333	0	1	N07022	1
243.3798137	5	48.67596274	29.69685171	90.91489063	7	0.913731033	331.98795	604.0833333	0	1	N07022	1
33.67751622	2	16.83875811	16.83875811	19.59818072	0	0.938949768	306.610425	355.7142857	0	1	N07022	1
87.70887766	5	17.54177553	11.65583874	42.06251622	1	0.757956256	397.303875	551.5298507	0	1	N07022	1
35.9255227	2	17.96276135	17.96276135	29.05185171	0	0.874012838	220.49325	858.2745098	0	1	N07022	1
311.3798461	4	77.84496153	75.50920991	153.1099231	17	0.893478195	312.8508	492.9934783	0	1	N07022	1
80.07954216	2	40.03977108	40.03977108	55.96636144	0	0.894221824	450.13905	402.7053571	0	1	N07022	1
0	0	0	0	0	0	0	27.873675	0	0	1	N07022	1
0	0	0	0	0	0	0	28.705725	0	0	1	N07022	1
0	0	0	0	0	0	0	32.44995	0	0	1	N07022	1
0	0	0	0	0	0	0	56.995425	0	0	1	N07022	1
5.316503243	1	5.316503243	5.316503243	5.316503243	0	0.935161949	47.010825	515.9375	0	1	N07022	1
0	0	0	0	0	0	0	116.070975	0	0	1	N07022	1
0	0	0	0	0	0	0	81.956925	0	0	1	N07022	1
111.6387034	1	111.6387034	111.6387034	111.6387034	7	0.895772541	75.300525	393.3333333	0	1	N07022	1
9.877341982	2	4.938670991	4.938670991	9.232341982	0	0.833914895	91.941525	513.5714286	0	1	N07022	1
69.13352919	2	34.56676459	34.56676459	48.1805227	3	0.730662293	99.429975	533.4230769	0	1	N07022	1
43.06636144	2	21.53318072	21.53318072	36.08202595	1	0.922769212	89.445375	552.09375	0	1	N07022	1
1.935	1	1.935	1.935	1.935	0	1	89.445375	1629.333333	0	1	N07022	1
0	0	0	0	0	0	0	72.38835	0	0	1	N07022	1
43.33352919	4	10.8333823	9.988006486	22.71251622	0	0.852764653	111.4947	853.1846154	0	1	N07022	1
19.22034847	5	3.844069694	0.645	15.35034847	0	0.973949643	107.33445	758.03125	0	1	N07022	1
30.38769045	2	15.19384523	15.19384523	20.93401946	0	0.919363781	116.487	1093.553191	0	1	N07022	1
16.21667748	1	16.21667748	16.21667748	16.21667748	0	0.929144609	136.040175	669.1785714	0	1	N07022	1
41.19618721	3	13.7320624	17.61734198	22.93384523	0	0.795567978	158.505525	401.8166667	0	1	N07022	1
10.25517423	2	5.127587117	5.127587117	9.610174234	0	0.945841668	107.33445	777.8	0	1	N07022	1
25.71618721	2	12.8580936	12.8580936	25.07118721	0	0.928014709	94.8537	643.3235294	0	1	N07022	1
46.33720018	3	15.44573339	12.56800649	22.44534847	0	0.941970982	92.773575	571.4393939	0	1	N07022	1
128.7485616	2	64.37428081	64.37428081	124.8785616	6	0.916194216	161.833725	346.7653061	0	1	N07022	1
2.58	1	2.58	2.58	2.58	0	1	94.8537	444.6666667	0	1	N07022	1
26.31534847	2	13.15767423	13.15767423	23.73534847	1	0.947403298	153.92925	462.5769231	0	1	N07022	1
0	0	0	0	0	0	0	177.22665	0	0	1	N07022	1
27.5405227	1	27.5405227	27.5405227	27.5405227	0	0.915228391	101.094075	551.5714286	0	1	N07022	1
72.60670991	3	24.20223664	27.22751622	44.08919369	0	0.87635346	104.00625	423.3823529	0	1	N07022	1
253.6618396	3	84.55394655	65.68720018	167.1971232	3	0.796721235	105.254325	587.231454	0	1	N07022	1
101.9257294	2	50.96286468	50.96286468	73.89670991	7	0.862940884	105.67035	399.8389262	0	1	N07022	1
17.50667748	2	8.753338739	8.753338739	10.09867099	0	0.943237145	107.33445	512.48	0	1	N07022	1
40.12751622	2	20.06375811	20.06375811	29.27318072	2	0.946842147	107.33445	792.7419355	0	1	N07022	1
168.4144328	2	84.2072164	84.2072164	125.5504133	4	0.791170088	108.582525	465.2022472	0	1	N07022	1
168.2389425	4	42.05973563	43.53193883	66.89338739	9	0.91032416	110.246625	495.996	0	1	N07022	1
352.381556	4	88.09538901	41.78585495	266.8748461	1	0.788301349	111.078675	821.8183761	0	1	N07022	1
35.50185171	3	11.83395057	13.05650324	21.80034847	1	0.832898487	132.29595	767.4107143	0	1	N07022	1
113.0282456	3	37.67608186	38.19251622	56.3710454	2	0.932358964	112.742775	535.92	0	1	N07022	1
18.79667748	2	9.398338739	9.398338739	16.59450973	1	0.927885387	177.642675	1524.323529	0	1	N07022	1
109.6198906	3	36.53996354	49.29503243	57.7448582	2	0.720469019	113.1588	502.1794872	0	1	N07022	1
114.8905551	4	28.72263878	21.28893234	68.28618721	2	0.892331107	169.7382	322.5029586	0	1	N07022	1
62.7103809	2	31.35519045	31.35519045	60.7753809	0	0.92262905	187.627275	311.9756098	0	1	N07022	1
66.91237441	3	22.3041248	19.97601297	27.00618721	0	0.791387888	115.238925	579.8878505	0	1	N07022	1
182.5664587	3	60.85548625	56.23352919	122.5735941	1	0.801351142	115.65495	320.8471074	0	1	N07022	1
3.759335495	1	3.759335495	3.759335495	3.759335495	0	0.9388701	116.070975	2340.285714	0	1	N07022	1
71.58387766	3	23.86129255	22.06751622	31.14335495	0	0.899416461	116.070975	1014.416667	0	1	N07022	1
266.0006524	3	88.66688414	14.61367099	245.5361427	5	0.886660641	116.487	346.9836957	0	1	N07022	1
51.60786468	3	17.20262156	20.77751622	28.89534847	0	0.912207654	202.604175	671.7083333	0	1	N07022	1
207.1681362	4	51.79203405	36.93886144	131.3554133	3	0.924665591	117.735075	493.8978873	0	1	N07022	1
28.13968396	3	9.379894655	11.38867099	15.46101297	1	0.943162896	118.1511	810.4545455	0	1	N07022	1
93.00639387	3	31.00213129	32.43335495	54.45503243	0	0.745440208	226.733625	429.464	0	1	N07022	1
9.453670991	1	9.453670991	9.453670991	9.453670991	0	0.886957036	183.88305	817.9333333	0	1	N07022	1
101.0135616	3	33.67118721	17.01818072	82.0603809	0	0.871954959	149.769	618.4963504	0	1	N07022	1
114.2724068	3	38.09080228	25.51384523	86.82356162	2	0.883664697	119.399175	761.7125	0	1	N07022	1
191.6881362	3	63.8960454	48.38286468	99.01373585	4	0.893388293	119.8152	450.969112	0	1	N07022	1
346.2098461	4	86.55246153	72.18303892	201.1987683	7	0.845912423	119.8152	450.0686869	0	1	N07022	1
183.7189425	3	61.23964751	37.32618721	116.4287359	0	0.844762073	120.231225	382.4658635	0	1	N07022	1
232.0101297	4	58.00253243	59.58261955	96.02905189	3	0.896367292	201.772125	666.3830986	0	1	N07022	1
8.698006486	2	4.349003243	4.349003243	6.763006486	0	0.980294299	261.2637	437.75	0	1	N07022	1
124.5734198	3	41.52447327	26.09401946	86.44572937	1	0.847491682	120.64725	653.0180723	0	1	N07022	1
39.63901946	2	19.81950973	19.81950973	34.96751622	0	0.920916376	368.59815	310.5072464	0	1	N07022	1
28.62818072	1	28.62818072	28.62818072	28.62818072	0	0.830169705	121.4793	1369.02439	0	1	N07022	1
270.8934847	5	54.17869694	35.12401946	110.9557294	8	0.86137054	221.741325	428.5116279	0	1	N07022	1
92.31555513	2	46.15777757	46.15777757	85.70905189	0	0.881798454	121.4793	750.4032258	0	1	N07022	1
24.86884523	1	24.86884523	24.86884523	24.86884523	0	0.913086003	219.6612	481.0810811	0	1	N07022	1
78.17139387	2	39.08569694	39.08569694	68.07272288	4	0.930295732	121.895325	610.7431193	0	1	N07022	1
259.7451297	3	86.58170991	66.5803809	128.0767099	3	0.898845259	121.895325	454.8306011	0	1	N07022	1
550.363189	2	275.1815945	275.1815945	463.8067951	7	0.740304536	211.3407	377.7140921	0	1	N07022	1
87.8653809	5	17.57307618	21.37667748	22.39950973	1	0.846279672	122.727375	381.2230769	0	1	N07022	1
235.1244652	3	78.37482174	29.85335495	186.630936	4	0.915801663	123.1434	472.7275542	0	1	N07022	1
100.2120584	4	25.05301459	23.41284847	52.74136144	4	0.841427297	157.673475	495.8666667	0	1	N07022	1
0	0	0	0	0	0	0	232.557975	0	0	1	N07022	1
44.42118721	2	22.2105936	22.2105936	32.00968396	2	0.829422803	123.559425	1043.014286	0	1	N07022	1
29.05185171	2	14.52592586	14.52592586	19.17450973	0	0.888391056	264.5919	489.6511628	0	1	N07022	1
64.22170991	2	32.11085495	32.11085495	32.27685171	0	0.781523901	179.7228	563.2921348	0	1	N07022	1
69.44653568	2	34.72326784	34.72326784	61.50419369	2	0.893868807	125.223525	852.7821782	0	1	N07022	1
64.06520667	2	32.03260333	32.03260333	61.21803892	1	0.900190081	125.223525	765.5108696	0	1	N07022	1
70.89303892	3	23.63101297	16.17083874	46.18069694	0	0.853309354	220.909275	409.2941176	0	1	N07022	1
43.0205227	3	14.34017423	15.03734198	27.33818072	1	0.941994823	209.6766	669.9213483	0	1	N07022	1
42.20003243	3	14.06667748	13.36950973	21.31185171	0	0.882888902	125.63955	638.7272727	0	1	N07022	1
88.69373585	2	44.34686793	44.34686793	66.67205838	1	0.931840936	126.055575	733.0862069	0	1	N07022	1
39.52835495	3	13.17611832	13.48017423	20.08667748	0	0.888012455	198.443925	1066.322034	0	1	N07022	1
58.92419369	3	19.6413979	26.49083874	31.14335495	0	0.857679253	126.887625	740.862069	0	1	N07022	1
255.8371557	4	63.95928892	28.61868721	197.3097813	2	0.85682268	178.0587	396.2368421	0	1	N07022	1
98.70072937	3	32.90024312	12.56800649	78.12555513	2	0.849036483	206.3484	468.8297872	0	1	N07022	1
378.1056079	3	126.0352026	122.2605876	140.0802715	3	0.759878932	128.1357	457.1544715	0	1	N07022	1
95.16272288	3	31.72090763	24.9605227	58.81352919	1	0.840363217	128.551725	520.7462687	0	1	N07022	1
102.5707294	2	51.28536468	51.28536468	72.76321315	2	0.908990533	128.551725	542.3496503	0	1	N07022	1
60.46237441	1	60.46237441	60.46237441	60.46237441	4	0.927388638	128.551725	1019.057471	0	1	N07022	1
1.935	1	1.935	1.935	1.935	0	1	404.3763	264.25	0	1	N07022	1
142.4120908	2	71.2060454	71.2060454	83.17489063	6	0.871680478	198.85995	730.525	0	1	N07022	1
221.5873299	3	73.8624433	88.33489063	91.05240685	5	0.877451015	129.383775	524.0774411	0	1	N07022	1
130.4890843	2	65.24454216	65.24454216	75.78587117	2	0.909331322	129.383775	753.0402299	0	1	N07022	1
53.2298582	4	13.30746455	11.48984198	25.73517423	0	0.906965254	220.077225	821.8607595	0	1	N07022	1
217.2209685	3	72.40698949	30.67384523	183.3221232	7	0.891455262	130.215825	468.4342105	0	1	N07022	1
69.98087117	2	34.99043559	34.99043559	42.15419369	3	0.881177728	130.215825	585.5631068	0	1	N07022	1
98.38772288	2	49.19386144	49.19386144	57.19153568	3	0.88905745	131.4639	861.8175182	0	1	N07022	1
16.06017423	2	8.030087117	8.030087117	11.65583874	0	0.88957579	240.878475	568.5	0	1	N07022	1
215.2702391	3	71.75674637	60.10352919	147.8045422	4	0.930528991	133.128	593.581761	0	1	N07022	1
279.3511751	4	69.83779378	56.80420991	148.2360778	14	0.92312911	134.376075	515.65311	0	1	N07022	1
85.70905189	2	42.85452595	42.85452595	82.32754865	1	0.925064281	219.6612	244.5454545	0	1	N07022	1
279.8318072	4	69.9579518	28.5499291	207.4274393	4	0.93049942	149.769	424.9873418	0	1	N07022	1
45.4898582	4	11.37246455	11.71117099	18.68601297	0	0.837282554	371.92635	376.4625	0	1	N07022	1
254.9898137	2	127.4949068	127.4949068	197.5121232	4	0.893239791	176.810625	310.1549296	0	1	N07022	1
103.5018841	4	25.87547104	26.74851297	44.1998582	4	0.891942449	137.704275	532.74375	0	1	N07022	1
172.4599231	4	43.11498077	12.96875811	136.6909036	8	0.918542031	141.4485	472.2583026	0	1	N07022	1
101.8419166	4	25.46047914	26.76193883	42.73436793	0	0.833714198	172.650375	652.6791045	0	1	N07022	1
267.01562	2	133.50781	133.50781	259.1191168	11	0.908438762	327.8277	442.5174129	0	1	N07022	1
125.577265	4	31.39431626	22.73543559	71.14121964	3	0.897070866	349.044975	586.9712644	0	1	N07022	1
280.5953364	4	70.1488341	49.27211306	174.9561103	10	0.899584238	146.4408	382.0825	0	1	N07022	1
93.54072937	3	31.18024312	29.80751622	54.65737441	2	0.6935185	391.89555	395.5648855	0	1	N07022	1
223.4764912	4	55.86912279	44.91361631	117.6997488	7	0.89650176	169.322175	389.802589	0	1	N07022	1
356.0950528	4	89.0237632	92.09422613	169.0594328	8	0.85216277	303.69825	315.2520325	0	1	N07022	1
25.55968396	5	5.111936793	0.645	20.51034847	1	0.903741104	421.0173	1106.867925	0	1	N07022	1
0	0	0	0	0	0	0	19.9692	0	0	1	N07022	1
0	0	0	0	0	0	0	24.545475	0	0	1	N07022	1
2.58	1	2.58	2.58	2.58	0	1	25.79355	822.4	0	1	N07022	1
59.39370342	3	19.79790114	19.10968396	24.33450973	0	0.932513768	26.6256	533.7590361	0	1	N07022	1
145.572265	2	72.78613252	72.78613252	137.5192586	2	0.876816486	28.705725	371.6091371	0	1	N07022	1
65.66821315	2	32.83410658	32.83410658	65.02321315	1	0.897334394	33.282	530.8488372	0	1	N07022	1
0	0	0	0	0	0	0	29.12175	0	0	1	N07022	1
0	0	0	0	0	0	0	34.11405	0	0	1	N07022	1
92.23174234	1	92.23174234	92.23174234	92.23174234	0	0.820287947	91.109475	454.2086957	0	1	N07022	1
0	0	0	0	0	0	0	63.651825	0	0	1	N07022	1
185.3867748	2	92.69338739	92.69338739	122.8139101	9	0.870946056	69.476175	439.3977695	0	1	N07022	1
0.645	1	0.645	0.645	0.645	0	1	164.329875	2550.5	0	1	N07022	1
72.87387766	2	36.43693883	36.43693883	72.22887766	2	0.850123126	277.488675	491.2156863	0	1	N07022	1
23.46818072	2	11.73409036	11.73409036	18.95318072	0	0.945991514	83.205	276.5151515	0	1	N07022	1
47.15769045	2	23.57884523	23.57884523	35.61251622	0	0.879401039	76.5486	327.4558824	0	1	N07022	1
231.2734523	3	77.09115075	6.072167748	224.5562845	3	0.828854444	184.299075	570.1517028	0	1	N07022	1
37.04003243	1	37.04003243	37.04003243	37.04003243	0	0.94475888	79.8768	735.2291667	0	1	N07022	1
119.7644004	1	119.7644004	119.7644004	119.7644004	3	0.844830499	137.28825	519.5325444	0	1	N07022	1
45.47087117	1	45.47087117	45.47087117	45.47087117	0	0.70035908	136.040175	589.5789474	0	1	N07022	1
98.81139387	2	49.40569694	49.40569694	49.45153568	1	0.864874653	86.5332	502.4264706	0	1	N07022	1
146.5492586	2	73.27462928	73.27462928	88.6210454	1	0.813314751	86.949225	415.2676768	0	1	N07022	1
18.15167748	4	4.537919369	4.081835495	9.343006486	1	0.942240745	141.864525	586.1724138	0	1	N07022	1
33.56685171	2	16.78342586	16.78342586	31.36468396	0	0.682012973	225.48555	528.8888889	0	1	N07022	1
0	0	0	0	0	0	0	89.02935	0	0	1	N07022	1
83.77405189	1	83.77405189	83.77405189	83.77405189	1	0.674273529	90.277425	536.4102564	0	1	N07022	1
52.63069694	2	26.31534847	26.31534847	34.36835495	0	0.899692353	108.99855	940.5466667	0	1	N07022	1
94.60940036	2	47.30470018	47.30470018	93.96440036	3	0.897022633	107.750475	794.9534884	0	1	N07022	1
0	0	0	0	0	0	0	94.02165	0	0	1	N07022	1
151.9764263	3	50.65880877	64.7560454	86.5753809	2	0.878413825	197.611875	518.276699	0	1	N07022	1
58.12269045	3	19.37423015	17.72800649	33.03251622	1	0.86165127	97.34985	311.3333333	0	1	N07022	1
129.4852391	2	64.74261955	64.74261955	97.31905189	5	0.763078223	195.53175	421.7113402	0	1	N07022	1
38.34901946	3	12.78300649	8.965174234	28.73884523	0	0.922193301	171.818325	969.0350877	0	1	N07022	1
31.25401946	3	10.41800649	14.17101297	16.43800649	1	0.946783416	102.34215	559.94	0	1	N07022	1
107.9978971	1	107.9978971	107.9978971	107.9978971	3	0.84039551	103.590225	603.525974	0	1	N07022	1
32.36852919	2	16.18426459	16.18426459	24.04835495	0	0.945734659	103.590225	1288.02381	0	1	N07022	1
71.31670991	2	35.65835495	35.65835495	46.93636144	2	0.927579803	104.422275	648.0582524	0	1	N07022	1
24.53685171	1	24.53685171	24.53685171	24.53685171	2	0.921802332	216.333	370.4871795	0	1	N07022	1
1.29	2	0.645	0.645	0.645	0	1	183.88305	1192.285714	0	1	N07022	1
0	0	0	0	0	0	0	107.33445	0	0	1	N07022	1
176.8642586	4	44.21606464	46.67868721	68.6260454	5	0.888479184	107.750475	501.109375	0	1	N07022	1
469.2260982	5	93.84521964	61.23702595	266.5349879	8	0.882467521	280.40085	341.3068702	0	1	N07022	1
6.072167748	1	6.072167748	6.072167748	6.072167748	0	0.962614422	187.627275	643.0909091	0	1	N07022	1
352.8700528	4	88.2175132	84.41905189	182.741949	8	0.896212557	108.99855	446.6584362	0	1	N07022	1
227.0983104	4	56.77457761	27.14926459	169.418278	5	0.891129467	109.414575	378.9174603	0	1	N07022	1
183.4439101	4	45.86097752	42.49568072	86.15170991	8	0.914617289	110.246625	517.9824561	0	1	N07022	1
110.9557294	2	55.47786468	55.47786468	102.0363939	0	0.888717375	111.4947	798.248366	0	1	N07022	1
115.6462196	4	28.91155491	19.17450973	63.06136144	3	0.930589254	111.910725	645.4914286	0	1	N07022	1
34.00950973	2	17.00475486	17.00475486	17.46083874	0	0.858970819	112.32675	266.8461538	0	1	N07022	1
51.4055227	2	25.70276135	25.70276135	36.32234198	1	0.797815679	178.0587	529.25	0	1	N07022	1
298.7358915	6	49.78931525	30.58610009	188.0931686	3	0.904421907	204.6843	493.8591885	0	1	N07022	1
88.19737441	2	44.09868721	44.09868721	48.93618721	2	0.915977609	113.574825	590.2015504	0	1	N07022	1
66.17569694	2	33.08784847	33.08784847	33.85300649	0	0.929211947	113.574825	1009.645833	0	1	N07022	1
39.19636144	2	19.59818072	19.59818072	33.2348582	0	0.850662446	113.99085	771.4074074	0	1	N07022	1
93.54072937	2	46.77036468	46.77036468	83.97639387	2	0.897940378	115.238925	395.7384615	0	1	N07022	1
89.07156811	3	29.6905227	27.27335495	53.21087117	3	0.924083093	115.238925	457.1746032	0	1	N07022	1
153.4609036	2	76.7304518	76.7304518	105.0780389	2	0.86455333	115.65495	488.2718894	0	1	N07022	1
50.74153568	2	25.37076784	25.37076784	32.16618721	0	0.689301156	137.704275	675.9333333	0	1	N07022	1
120.2149231	2	60.10746153	60.10746153	114.3640843	2	0.576063738	247.9509	629.5301205	0	1	N07022	1
88.02188414	4	22.00547104	21.51026135	29.91818072	0	0.823950659	252.9432	358.9007092	0	1	N07022	1
87.39587117	2	43.69793559	43.69793559	81.05653568	2	0.908898409	117.735075	693.6030534	0	1	N07022	1
123.5047488	2	61.75237441	61.75237441	93.80789712	1	0.862981214	159.7536	513.7261905	0	1	N07022	1
93.35737441	3	31.1191248	28.04800649	40.4405227	0	0.70910388	118.98315	441.1481481	0	1	N07022	1
64.06520667	2	32.03260333	32.03260333	45.11202595	2	0.942837994	119.399175	477.7956989	0	1	N07022	1
119.0355876	3	39.67852919	42.62370342	55.03520667	1	0.868444877	119.399175	804.73125	0	1	N07022	1
176.1275811	3	58.70919369	49.95901946	87.12870342	6	0.876442446	120.231225	406.4109091	0	1	N07022	1
31.58601297	3	10.52867099	13.70150324	16.32734198	0	0.897657556	187.21125	577.6481481	0	1	N07022	1
0.645	1	0.645	0.645	0.645	0	1	312.01875	506.5	0	1	N07022	1
124.8327229	3	41.61090763	24.9605227	79.29702595	1	0.935926508	121.063275	778.9565217	0	1	N07022	1
45.71118721	2	22.8555936	22.8555936	32.98667748	0	0.924125898	246.2868	631.2089552	0	1	N07022	1
119.0087359	5	23.80174717	19.70884523	53.96653568	2	0.916563718	227.9817	498.8488372	0	1	N07022	1
140.3854133	3	46.79513778	15.19384523	111.2228971	0	0.845825583	121.4793	715.3128205	0	1	N07022	1
211.3511427	3	70.4503809	88.33489063	92.25072937	2	0.885660189	121.895325	451.9508772	0	1	N07022	1
13.10234198	1	13.10234198	13.10234198	13.10234198	0	0.884651995	208.428525	491.6315789	0	1	N07022	1
117.5622326	3	39.18741087	35.9255227	65.95436793	2	0.884504341	139.7844	685.9112426	0	1	N07022	1
165.4644652	2	82.73223261	82.73223261	151.2934523	4	0.929673107	156.841425	421.0045872	0	1	N07022	1
88.40758108	3	29.46919369	30.0098582	34.88370342	0	0.936066795	122.727375	959.6173913	0	1	N07022	1
52.63069694	2	26.31534847	26.31534847	45.6005227	0	0.893498728	123.559425	856.3472222	0	1	N07022	1
211.343278	3	70.44775934	65.42003243	126.0389101	5	0.831303841	173.482425	466.5311475	0	1	N07022	1
25.51384523	2	12.75692261	12.75692261	14.65950973	0	0.88887127	123.559425	823.325	0	1	N07022	1
18.90734198	2	9.453670991	9.453670991	18.26234198	0	0.931244209	198.85995	1562.133333	0	1	N07022	1
35.23468396	3	11.74489465	13.16716775	20.13251622	1	0.886953628	124.8075	743.4909091	0	1	N07022	1
50.91702595	3	16.97234198	10.25517423	32.65468396	0	0.86831402	357.365475	336.2560976	0	1	N07022	1
100.0555551	4	25.01388878	17.45134523	60.63786468	2	0.931065134	152.681175	815.3581081	0	1	N07022	1
107.3987359	3	35.79957862	20.57517423	76.94621964	2	0.892940565	375.670575	591.033557	0	1	N07022	1
2.58	1	2.58	2.58	2.58	0	1	404.3763	310.5	0	1	N07022	1
49.94003243	3	16.64667748	18.57534847	28.51751622	0	0.852078064	223.82145	458.3424658	0	1	N07022	1
51.49720018	2	25.74860009	25.74860009	48.00503243	3	0.931724307	126.055575	744.4197531	0	1	N07022	1
70.40454216	4	17.60113554	15.09267423	28.8305227	1	0.898110057	159.337575	735.3823529	0	1	N07022	1
308.7350204	3	102.9116735	36.19269045	257.2378202	6	0.880208287	242.12655	332.1864802	0	1	N07022	1
188.1769814	3	62.72566048	59.42055513	76.19055513	2	0.856029529	189.291375	599.7904412	0	1	N07022	1
6.495838739	2	3.247919369	3.247919369	4.938670991	0	0.974806047	128.551725	907.6428571	0	1	N07022	1
231.0331362	1	231.0331362	231.0331362	231.0331362	0	0.665603554	190.123425	744.3344156	0	1	N07022	1
109.7115681	3	36.5705227	29.54034847	58.74870342	2	0.838966454	153.92925	511.7272727	0	1	N07022	1
126.1954133	4	31.54885333	29.50793559	55.36720018	5	0.919386559	240.046425	635.9894737	0	1	N07022	1
227.6326459	4	56.90816149	51.31777757	123.7070908	6	0.910340937	170.986275	479.4763407	0	1	N07022	1
92.09422613	6	15.34903769	3.358583874	60.57303892	0	0.760392595	146.856825	405.6911765	0	1	N07022	1
585.174202	5	117.0348404	70.74440036	290.8694977	14	0.902736581	134.376075	372.9465174	0	1	N07022	1
224.9229944	4	56.2307486	48.41920991	89.1553809	5	0.896329563	159.337575	435.3941368	0	1	N07022	1
68.20237441	2	34.10118721	34.10118721	43.6655227	0	0.886147549	131.879925	882.5894737	0	1	N07022	1
176.6887683	4	44.17219207	47.2130227	66.73688414	2	0.870582834	163.0818	572.3185484	0	1	N07022	1
111.2039101	4	27.80097752	18.74134523	71.51905189	0	0.877570551	132.29595	312.4039735	0	1	N07022	1
346.0422205	4	86.51055513	96.23139387	151.377265	7	0.92124185	150.60105	557.0254237	0	1	N07022	1
189.9207618	3	63.3069206	53.56185171	109.3985616	1	0.741496854	132.711975	442.6566038	0	1	N07022	1
94.58254865	4	23.64563716	22.5330936	40.06269045	1	0.908192651	190.53945	682.1751825	0	1	N07022	1
169.4562521	3	56.48541736	38.03601297	100.4333874	3	0.891579774	255.855375	466.8273092	0	1	N07022	1
25.55968396	3	8.519894655	6.45	18.46468396	0	0.939724609	176.3946	487.5945946	0	1	N07022	1
111.1312196	6	18.52186994	16.19375811	41.84118721	2	0.901542532	232.557975	440.7428571	0	1	N07022	1
42.68852919	1	42.68852919	42.68852919	42.68852919	1	0.828761658	204.268275	323.6428571	0	1	N07022	1
556.0496598	4	139.012415	131.7466714	235.0327877	12	0.84545498	133.544025	408.7509778	0	1	N07022	1
113.8107618	2	56.9053809	56.9053809	69.96188414	1	0.947518605	134.7921	524.3809524	0	1	N07022	1
23.09034847	2	11.54517423	11.54517423	11.70167748	0	0.936729375	282.897	1068.314286	0	1	N07022	1
204.4237683	4	51.10594207	46.00127432	102.5897164	3	0.900201093	135.208125	371.1027397	0	1	N07022	1
90.13237441	4	22.5330936	9.509003243	67.35503243	1	0.891591502	297.8739	670.8014706	0	1	N07022	1
586.3266858	4	146.5816714	52.28527757	471.5009564	19	0.896579389	167.24205	336.2414634	0	1	N07022	1
396.2684077	5	79.25368155	65.10702595	235.1054782	11	0.915422894	230.893875	502.8025135	0	1	N07022	1
388.1885495	2	194.0942748	194.0942748	319.7379944	5	0.807679159	195.53175	533.2998138	0	1	N07022	1
143.1677553	3	47.7225851	25.93751622	101.1700649	6	0.843818452	170.57025	362.7669903	0	1	N07022	1
150.6864263	3	50.22880877	32.65468396	96.87639387	0	0.86301846	141.4485	585.1330049	0	1	N07022	1
33.41034847	2	16.70517423	16.70517423	20.30800649	0	0.92999526	143.1126	1277.74	0	1	N07022	1
101.4372326	3	33.81241087	27.87251622	48.87136144	1	0.911270072	191.3715	392.2553191	0	1	N07022	1
85.75489063	2	42.87744531	42.87744531	54.50087117	2	0.88785971	283.72905	510.9666667	0	1	N07022	1
373.1780593	4	93.29451482	72.16405189	227.5599555	10	0.883733998	154.345275	429.3693182	0	1	N07022	1
96.80370342	4	24.20092586	17.21659036	61.7255227	1	0.921997841	206.3484	629.375	0	1	N07022	1
300.5065236	3	100.1688412	96.43373585	120.7682456	5	0.917143798	260.015625	506.3616505	0	1	N07022	1
249.7381362	5	49.94762724	33.8798582	130.4163939	0	0.846258098	158.0895	458.8206522	0	1	N07022	1
113.1199231	2	56.55996153	56.55996153	99.90691658	2	0.92398009	458.875575	406.76	0	1	N07022	1
0	0	0	0	0	0	0	21.217275	0	0	1	N07022	1
0	0	0	0	0	0	0	24.545475	0	0	1	N07022	1
120.0774068	2	60.03870342	60.03870342	100.7922326	2	0.913478332	27.041625	402.3353659	0	1	N07022	1
0	0	0	0	0	0	0	29.9538	0	0	1	N07022	1
0	0	0	0	0	0	0	30.369825	0	0	1	N07022	1
0	0	0	0	0	0	0	30.78585	0	0	1	N07022	1
202.2864263	3	67.42880877	47.71101297	136.8474068	5	0.923775792	39.522375	313.8	0	1	N07022	1
91.20891009	1	91.20891009	91.20891009	91.20891009	0	0.857144971	50.339025	321.8434783	0	1	N07022	1
112.9175811	3	37.63919369	30.23118721	71.89688414	5	0.898433615	60.323625	348.2298137	0	1	N07022	1
11.23216775	2	5.616083874	5.616083874	5.805	0	0.937427077	126.4716	837.1	0	1	N07022	1
157.6976135	2	78.84880676	78.84880676	112.0702391	5	0.92809552	113.99085	658.2119816	0	1	N07022	1
127.3478971	3	42.44929904	13.59083874	110.3755551	2	0.84333561	133.96005	568.2432432	0	1	N07022	1
160.0025811	1	160.0025811	160.0025811	160.0025811	7	0.909785985	113.574825	466.0515021	0	1	N07022	1
89.0447164	2	44.5223582	44.5223582	47.15769045	2	0.89476056	172.650375	309.6953125	0	1	N07022	1
1.935	3	0.645	0.645	0.645	0	1	219.6612	1282.214286	0	1	N07022	1
130.4432456	3	43.48108186	40.4405227	56.39003243	6	0.901345549	106.918425	570.5618557	0	1	N07022	1
63.21786468	3	21.07262156	24.11318072	38.45968396	3	0.886991398	113.99085	765.7835052	0	1	N07022	1
40.81835495	3	13.60611832	14.77017423	25.40318072	1	0.882354234	121.4793	647.0615385	0	1	N07022	1
41.82220018	2	20.91110009	20.91110009	37.79569694	0	0.827376648	111.4947	699.1454545	0	1	N07022	1
301.1436589	3	100.3812196	98.25020667	137.4924068	6	0.892101057	111.910725	277.602649	0	1	N07022	1
12.9	2	6.45	6.45	9.03	0	1	112.32675	146.9047619	0	1	N07022	1
65.79786468	3	21.93262156	17.83867099	45.37919369	1	0.921968092	191.787525	504.0631579	0	1	N07022	1
157.4225811	2	78.71129054	78.71129054	82.12520667	5	0.895626344	116.070975	366.9047619	0	1	N07022	1
5.16	2	2.58	2.58	3.87	0	1	184.7151	247.9230769	0	1	N07022	1
0	0	0	0	0	0	0	195.53175	0	0	1	N07022	1
150.3085941	3	50.10286468	25.46800649	103.5287359	6	0.921073214	168.90615	489.7592593	0	1	N07022	1
25.51384523	2	12.75692261	12.75692261	23.31167748	0	0.930547527	120.231225	861.9487179	0	1	N07022	1
54.3253809	3	18.1084603	21.46835495	23.40335495	0	0.950967147	205.932375	916.6478873	0	1	N07022	1
60.74852919	3	20.24950973	6.072167748	54.03136144	1	0.913558288	177.22665	297.2696629	0	1	N07022	1
0.645	1	0.645	0.645	0.645	0	1	174.7305	3929.5	0	1	N07022	1
172.1010778	2	86.05053892	86.05053892	103.0323744	2	0.886718786	126.887625	548.2786885	0	1	N07022	1
149.5987683	2	74.79938414	74.79938414	97.03289712	4	0.898288814	127.719675	361.2696078	0	1	N07022	1
3.381503243	1	3.381503243	3.381503243	3.381503243	0	1	218.82915	449	0	1	N07022	1
133.7978971	2	66.89894856	66.89894856	98.98688414	2	0.868234858	131.4639	559.6631579	0	1	N07022	1
41.84118721	2	20.9205936	20.9205936	22.93384523	0	0.789066251	267.9201	893.65625	0	1	N07022	1
30.18534847	2	15.09267423	15.09267423	17.28534847	0	0.935992606	143.1126	888.1333333	0	1	N07022	1
162.4987683	2	81.24938414	81.24938414	105.7957294	9	0.897767367	158.505525	439.9533898	0	1	N07022	1
78.36587117	2	39.18293559	39.18293559	70.04569694	0	0.892603827	133.128	511.1621622	0	1	N07022	1
337.9892141	4	84.49730351	75.81272288	176.4864263	5	0.831143893	133.128	496.8409586	0	1	N07022	1
80.63286468	2	40.31643234	40.31643234	79.98786468	0	0.907615452	133.544025	404.226087	0	1	N07022	1
4.026503243	1	4.026503243	4.026503243	4.026503243	0	0.961131723	227.14965	521.4545455	0	1	N07022	1
22.97968396	1	22.97968396	22.97968396	22.97968396	0	0.933242817	269.5842	529	0	1	N07022	1
91.04454216	2	45.52227108	45.52227108	50.60401946	3	0.939058919	149.352975	349.2928571	0	1	N07022	1
35.87968396	1	35.87968396	35.87968396	35.87968396	2	0.920176901	179.7228	453.3703704	0	1	N07022	1
98.00989063	4	24.50247266	5.772587117	85.1747164	0	0.91061941	223.405425	842.3546099	0	1	N07022	1
219.8199555	3	73.2733185	30.54419369	186.4285941	1	0.676753557	136.872225	514.7959866	0	1	N07022	1
173.7767748	2	86.88838739	86.88838739	148.1064263	4	0.821728997	136.872225	497.5394191	0	1	N07022	1
24.38034847	1	24.38034847	24.38034847	24.38034847	0	0.926339641	137.28825	515.2058824	0	1	N07022	1
467.5202919	5	93.50405838	0.645	422.5837562	16	0.842336309	252.11115	495.1038168	0	1	N07022	1
190.4171232	3	63.47237441	35.12401946	148.9537683	0	0.868075215	165.57795	425.0677291	0	1	N07022	1
57.68003243	2	28.84001622	28.84001622	55.10003243	2	0.947182318	138.1203	530.1341463	0	1	N07022	1
21.91101297	2	10.95550649	10.95550649	15.03734198	0	0.929033772	179.306775	666.9	0	1	N07022	1
52.89786468	2	26.44893234	26.44893234	28.20450973	0	0.941967517	194.6997	789.260274	0	1	N07022	1
284.8431686	2	142.4215843	142.4215843	211.1488007	2	0.787144712	162.665775	411.0103627	0	1	N07022	1
86.02205838	3	28.67401946	27.00618721	33.01352919	0	0.921558058	138.95235	514.5508475	0	1	N07022	1
121.4322326	3	40.47741087	45.53569694	55.69919369	2	0.875972513	190.123425	555.755814	0	1	N07022	1
91.55989063	2	45.77994531	45.77994531	65.08803892	3	0.815643647	139.368375	579.1746032	0	1	N07022	1
96.56338739	2	48.28169369	48.28169369	59.43954216	0	0.891857693	227.9817	412.4545455	0	1	N07022	1
22.60185171	1	22.60185171	22.60185171	22.60185171	0	0.939057679	139.7844	1193.413793	0	1	N07022	1
34.30352919	2	17.15176459	17.15176459	19.86534847	0	0.94766542	190.53945	929.25	0	1	N07022	1
27.44884523	1	27.44884523	27.44884523	27.44884523	0	0.895786953	141.032475	206.9487179	0	1	N07022	1
57.45870342	3	19.15290114	22.51017423	25.33835495	0	0.932947911	191.787525	611.0487805	0	1	N07022	1
91.38440036	2	45.69220018	45.69220018	78.28205838	0	0.877257741	167.24205	588.0165289	0	1	N07022	1
185.0089425	3	61.66964751	33.45618721	139.5190843	3	0.886022137	141.4485	561.1269231	0	1	N07022	1
173.085936	2	86.54296802	86.54296802	126.6380714	3	0.83232384	141.864525	517.4683544	0	1	N07022	1
30.7655227	2	15.38276135	15.38276135	27.91835495	0	0.85829488	166.826025	835.1627907	0	1	N07022	1
307.7960009	4	76.94900022	34.29010333	233.5214587	12	0.876093689	252.11115	283.5941176	0	1	N07022	1
69.40069694	3	23.13356565	30.78450973	33.67751622	1	0.916352283	257.10345	481.0588235	0	1	N07022	1
69.6947164	2	34.8473582	34.8473582	52.18803892	2	0.922924408	175.146525	680.2291667	0	1	N07022	1
197.2718072	3	65.75726907	56.43587117	87.09072937	3	0.843991234	162.665775	530.4429967	0	1	N07022	1
0	0	0	0	0	0	0	199.692	0	0	1	N07022	1
7.942341982	1	7.942341982	7.942341982	7.942341982	0	1	144.360675	1063.833333	0	1	N07022	1
131.1530714	3	43.71769045	33.50202595	75.04919369	0	0.882623371	234.6381	439.3956044	0	1	N07022	1
216.6407942	3	72.21359808	66.80170991	101.4103809	3	0.823854911	206.3484	566.1	0	1	N07022	1
41.7305227	4	10.43263068	10.98791937	15.99534847	0	0.952888335	203.436225	548.4761905	0	1	N07022	1
59.6798582	2	29.8399291	29.8399291	55.9205227	3	0.929311438	146.856825	687.0176991	0	1	N07022	1
112.8448906	3	37.61496354	20.08667748	75.51870342	4	0.894535938	188.87535	382.5060976	0	1	N07022	1
102.9485616	2	51.47428081	51.47428081	99.72356162	2	0.886457306	147.27285	619.5	0	1	N07022	1
30.71968396	2	15.35984198	15.35984198	28.51751622	1	0.94081743	184.7151	383	0	1	N07022	1
99.65873585	2	49.82936793	49.82936793	73.83188414	3	0.748493487	174.7305	649.6666667	0	1	N07022	1
197.35562	3	65.78520667	91.8460454	100.3037359	3	0.911463067	193.86765	335.3800738	0	1	N07022	1
137.6947488	3	45.89824961	40.9748582	66.22153568	1	0.86413932	148.93695	561.921466	0	1	N07022	1
163.6970908	4	40.9242727	30.71968396	86.95321315	0	0.785951461	149.769	425.3289474	0	1	N07022	1
130.9965681	4	32.74914203	19.25276135	89.64387766	2	0.911152838	355.28535	470.010582	0	1	N07022	1
147.8582456	4	36.9645614	38.49209685	65.1797164	1	0.878676234	150.60105	576.4278846	0	1	N07022	1
219.8926459	3	73.29754865	54.6305227	127.1992586	1	0.750835009	162.665775	462.1202749	0	1	N07022	1
115.3600649	3	38.45335495	37.28034847	65.24454216	2	0.885354612	163.0818	432.6993865	0	1	N07022	1
184.1426135	2	92.07130676	92.07130676	163.9452715	0	0.715579021	196.779825	381.6285714	0	1	N07022	1
24.86884523	2	12.43442261	12.43442261	15.41517423	0	0.870985288	172.650375	720.0540541	0	1	N07022	1
0.645	1	0.645	0.645	0.645	0	1	319.091175	608.5	0	1	N07022	1
76.50356162	2	38.25178081	38.25178081	59.4853809	0	0.646820972	188.459325	391.91	0	1	N07022	1
94.73905189	2	47.36952595	47.36952595	79.5910454	2	0.918123871	153.0972	439.5514706	0	1	N07022	1
280.4119814	3	93.47066048	126.3709036	153.3960778	4	0.890347977	238.382325	622.8778626	0	1	N07022	1
86.32720018	1	86.32720018	86.32720018	86.32720018	1	0.904100532	239.6304	270.856	0	1	N07022	1
346.778898	4	86.6947245	73.44062604	185.8372975	11	0.804505327	173.0664	565.6184486	0	1	N07022	1
0	0	0	0	0	0	0	221.3253	0	0	1	N07022	1
107.4635616	4	26.86589041	18.5524291	68.15653568	2	0.897858813	220.49325	641.8141026	0	1	N07022	1
11.27800649	2	5.639003243	5.639003243	7.518670991	0	0.933413275	294.961725	459.8333333	0	1	N07022	1
27.82667748	2	13.91333874	13.91333874	21.48734198	0	0.790408997	155.59335	177.5121951	0	1	N07022	1
191.0621232	4	47.76553081	25.50435171	139.4084198	3	0.800839765	325.33155	369.8084291	0	1	N07022	1
55.32136144	1	55.32136144	55.32136144	55.32136144	0	0.744054191	217.9971	398.1518987	0	1	N07022	1
201.0501297	3	67.01670991	11.05667748	183.1197813	2	0.887563069	290.38545	340.5092251	0	1	N07022	1
68.00003243	3	22.66667748	19.66300649	44.1998582	1	0.89274972	285.809175	580.2828283	0	1	N07022	1
105.4178971	3	35.13929904	31.31884523	43.37936793	0	0.875870198	215.916975	544.4791667	0	1	N07022	1
97.6510454	3	32.55034847	20.46450973	62.79419369	0	0.906173894	158.505525	608.2173913	0	1	N07022	1
102.1012196	2	51.05060982	51.05060982	81.90387766	2	0.852898748	264.175875	408.9324324	0	1	N07022	1
110.6427229	4	27.66068072	10.90017423	88.19737441	5	0.839956198	242.12655	308.2901235	0	1	N07022	1
127.5312521	6	21.25520868	13.36950973	61.15321315	3	0.916865755	189.7074	697.7967033	0	1	N07022	1
79.63688414	3	26.54562805	35.97136144	40.55118721	0	0.921355098	217.9971	278.1636364	0	1	N07022	1
293.6597043	3	97.88656811	46.66919369	205.6378202	5	0.886987526	217.9971	355.4020356	0	1	N07022	1
66.31321315	3	22.10440438	28.1855227	35.01335495	0	0.909681791	206.764425	408.8777778	0	1	N07022	1
300.2773299	3	100.0924433	133.9275486	138.0077553	5	0.919878144	168.490125	288.2565947	0	1	N07022	1
0	0	0	0	0	0	0	164.329875	0	0	1	N07022	1
219.2397813	3	73.07992709	62.14919369	150.8619166	6	0.889834619	492.989625	480.0443038	0	1	N07022	1
219.8009685	4	54.95024212	41.26494531	116.5394004	8	0.859011594	411.0327	521.2774194	0	1	N07022	1
260.8216654	5	52.16433308	53.52387766	96.71989063	4	0.860443394	273.328425	213.5251397	0	1	N07022	1
165.345936	5	33.06918721	9.49950973	107.9789101	0	0.841381635	243.79065	461.32287	0	1	N07022	1
299.3193234	4	74.82983086	30.15293559	228.1591168	2	0.888886937	425.593575	409.8657074	0	1	N07022	1
36.23852919	2	18.11926459	18.11926459	32.21202595	0	0.939648873	319.5072	373	0	1	N07022	1
133.298278	5	26.6596556	18.99901946	59.15338739	2	0.920624168	377.334675	528.6358696	0	1	N07022	1
251.0360009	5	50.20720018	48.85237441	82.28957459	7	0.837863689	292.04955	672.0487106	0	1	N07022	1
6.717167748	5	1.34343355	0.645	2.58	0	0.982893995	299.954025	2216.076923	0	1	N07022	1
454.2424596	6	75.70707661	82.28170991	176.2271232	10	0.825916515	328.65975	451.8309179	0	1	N07022	1
25.07118721	1	25.07118721	25.07118721	25.07118721	0	0.847775707	20.385225	205.7741935	0	1	N07022	1
0	0	0	0	0	0	0	29.9538	0	0	1	N07022	1
30.1205227	2	15.06026135	15.06026135	29.4755227	0	0.935305121	44.514675	1027.473684	0	1	N07022	1
0	0	0	0	0	0	0	34.530075	0	0	1	N07022	1
0	0	0	0	0	0	0	34.530075	0	0	1	N07022	1
44.3105227	2	22.15526135	22.15526135	43.6655227	0	0.847511722	48.674925	1405.42623	0	1	N07022	1
42.73436793	1	42.73436793	42.73436793	42.73436793	3	0.956089684	56.5794	667.03125	0	1	N07022	1
25.24667748	2	12.62333874	12.62333874	24.60167748	1	0.937461326	71.972325	808.5	0	1	N07022	1
73.07621964	4	18.26905491	10.57767423	51.27587117	3	0.901325128	119.8152	512.0097087	0	1	N07022	1
16.32734198	1	16.32734198	16.32734198	16.32734198	0	0.92725272	43.682625	1046.875	0	1	N07022	1
5.961503243	2	2.980751622	2.980751622	5.316503243	0	0.94217705	84.453075	1090.625	0	1	N07022	1
15.41517423	1	15.41517423	15.41517423	15.41517423	0	0.888041713	98.1819	269.6363636	0	1	N07022	1
66.6910454	2	33.3455227	33.3455227	66.0460454	3	0.907258199	103.1742	633.4042553	0	1	N07022	1
0.645	1	0.645	0.645	0.645	0	1	108.99855	633.4042553	0	1	N07022	1
0	0	0	0	0	0	0	68.2281	0	0	1	N07022	1
60.79436793	2	30.39718396	30.39718396	32.32269045	1	0.906272366	126.055575	800.3977273	0	1	N07022	1
56.81370342	1	56.81370342	56.81370342	56.81370342	4	0.927841881	92.35755	485.2941176	0	1	N07022	1
30.49835495	3	10.16611832	9.610174234	15.57167748	0	0.866988012	147.27285	718.25	0	1	N07022	1
26.69318072	3	8.897726907	11.16734198	14.88083874	1	0.896254188	125.63955	1009.488372	0	1	N07022	1
1.935	3	0.645	0.645	0.645	0	1	109.414575	2155	0	1	N07022	1
119.4134198	2	59.70670991	59.70670991	111.2497488	6	0.916711221	215.084925	430.505814	0	1	N07022	1
274.7713494	4	68.69283734	4.860419369	264.4055106	4	0.903423927	227.9817	494.5106952	0	1	N07022	1
176.7535941	3	58.91786468	20.24318072	146.2552391	1	0.628730831	94.437675	663.4430894	0	1	N07022	1
45.4898582	4	11.37246455	10.09867099	24.64751622	0	0.867755722	124.8075	418.0714286	0	1	N07022	1
108.4215681	5	21.68431362	30.94101297	37.84153568	0	0.902083231	171.4023	1115.76	0	1	N07022	1
0	0	0	0	0	0	0	100.67805	0	0	1	N07022	1
236.0824717	3	78.69415724	11.70167748	223.7357942	7	0.920291244	101.5101	403.990991	0	1	N07022	1
169.1052715	2	84.55263576	84.55263576	147.4155876	2	0.875206258	219.245175	621.7565217	0	1	N07022	1
166.0289101	4	41.50722752	20.8099291	123.7640519	4	0.928002771	105.254325	488	0	1	N07022	1
96.0559036	3	32.01863453	26.47185171	43.53587117	1	0.855586107	105.67035	886.129771	0	1	N07022	1
72.00754865	3	24.00251622	17.88450973	40.10852919	3	0.904909153	106.086375	855.8543689	0	1	N07022	1
119.4324068	3	39.81080228	40.70769045	77.4347164	4	0.889844125	106.5024	543.0115607	0	1	N07022	1
147.6637683	3	49.2212561	29.69685171	97.45656811	7	0.908630338	106.918425	664.047619	0	1	N07022	1
33.78818072	3	11.26272691	16.28150324	16.86167748	1	0.870234376	133.96005	659.6666667	0	1	N07022	1
320.6043234	3	106.8681078	112.7800649	124.8975486	4	0.716134027	107.33445	403.4159292	0	1	N07022	1
94.02922613	2	47.01461306	47.01461306	50.09653568	2	0.882600703	107.33445	653.2076923	0	1	N07022	1
123.2375811	3	41.07919369	0.645	121.9475811	4	0.908848918	151.4331	761.183908	0	1	N07022	1
117.9322002	2	58.96610009	58.96610009	107.6122002	0	0.931931399	107.750475	573.7398844	0	1	N07022	1
174.4027877	3	58.13426258	58.13055513	91.35754865	6	0.764757676	143.528625	353.2304527	0	1	N07022	1
174.0897813	3	58.02992709	37.30720018	100.4792261	4	0.884122727	133.128	392.5458333	0	1	N07022	1
78.97289712	3	26.32429904	27.65118721	35.10503243	0	0.920785146	110.246625	583.0784314	0	1	N07022	1
314.5321557	3	104.8440519	45.28751622	253.249291	6	0.908732627	167.24205	457.640625	0	1	N07022	1
97.16254865	2	48.58127432	48.58127432	62.68352919	0	0.84110059	111.078675	818.962963	0	1	N07022	1
235.631949	3	78.543983	30.98685171	177.1504133	4	0.879136478	111.4947	446.8284024	0	1	N07022	1
16.32734198	3	5.442447327	3.87	10.90017423	0	0.886974675	202.18815	298.48	0	1	N07022	1
73.91569694	2	36.95784847	36.95784847	44.53185171	2	0.933339387	144.7767	438.7522124	0	1	N07022	1
70.20220018	5	14.04044004	4.026503243	37.70401946	0	0.881094752	187.21125	339.725	0	1	N07022	1
58.43569694	3	19.47856565	3.225	54.56569694	1	0.908806811	153.0972	743.6494845	0	1	N07022	1
120.9437359	3	40.31457862	45.15786468	46.51269045	2	0.886537022	113.574825	700.8802395	0	1	N07022	1
75.98821315	3	25.32940438	20.73167748	45.37919369	0	0.861983982	114.406875	715.368932	0	1	N07022	1
69.9160454	3	23.30534847	26.36118721	40.70769045	1	0.903045052	114.406875	602.4040404	0	1	N07022	1
60.61887766	2	30.30943883	30.30943883	48.38286468	0	0.883566873	114.8229	848.8395062	0	1	N07022	1
103.9713939	2	51.98569694	51.98569694	63.06136144	3	0.927802174	115.65495	594.0816327	0	1	N07022	1
398.7298786	3	132.9099595	81.66356162	298.4909685	7	0.772988565	197.19585	634.3196429	0	1	N07022	1
537.5581241	3	179.1860414	95.96422613	400.8862076	16	0.88950621	115.65495	472.0462725	0	1	N07022	1
48.91720018	2	24.45860009	24.45860009	39.73069694	4	0.915490359	115.65495	766.5	0	1	N07022	1
33.2348582	2	16.6174291	16.6174291	31.9448582	2	0.94132418	116.487	769.8076923	0	1	N07022	1
403.6305755	3	134.5435252	137.4924068	180.5397813	9	0.888862876	116.487	566.9089286	0	1	N07022	1
95.03307135	3	31.67769045	14.01450973	76.99205838	2	0.870381277	116.487	569.1678322	0	1	N07022	1
51.45136144	4	12.86284036	13.36950973	24.06734198	0	0.931794444	172.650375	483.5866667	0	1	N07022	1
0	0	0	0	0	0	0	141.032475	0	0	1	N07022	1
73.60269045	2	36.80134523	36.80134523	60.4355227	2	0.913000734	164.329875	471.0173913	0	1	N07022	1
286.1331686	3	95.37772288	57.99303892	210.9464587	8	0.918790374	118.1511	447.4812968	0	1	N07022	1
342.1532335	3	114.0510778	125.3939101	187.9098137	8	0.909872096	119.399175	419.3861171	0	1	N07022	1
99.56705838	4	24.89176459	26.96034847	42.2648582	2	0.816191414	119.399175	448.4829932	0	1	N07022	1
25.02534847	3	8.341782823	7.408006486	15.41517423	1	0.942429824	202.18815	645.9756098	0	1	N07022	1
111.3335616	3	37.11118721	24.49101297	72.82803892	5	0.885297433	119.8152	485.8780488	0	1	N07022	1
2.58	1	2.58	2.58	2.58	0	1	422.265375	322.4	0	1	N07022	1
86.4647164	3	28.82157213	38.3948582	39.10468396	1	0.925422288	120.231225	535.1311475	0	1	N07022	1
67.82454216	4	16.95613554	16.99526135	25.82685171	0	0.905885494	120.231225	610.8526316	0	1	N07022	1
117.4057294	4	29.35143234	30.83034847	47.73786468	6	0.91336386	269.5842	458.7570621	0	1	N07022	1
114.7609036	4	28.6902259	16.38267423	74.58754865	1	0.896351589	217.9971	414.7283951	0	1	N07022	1
170.082265	3	56.69408835	33.94468396	104.7270584	4	0.837208014	121.063275	442.7375	0	1	N07022	1
281.5913169	3	93.86377231	48.22636144	219.1291168	7	0.896486297	170.154225	416.9075	0	1	N07022	1
25.29251622	3	8.430838739	8.965174234	14.77017423	0	0.940224789	121.4793	870.5714286	0	1	N07022	1
57.12670991	2	28.56335495	28.56335495	46.98220018	0	0.886345357	121.895325	441.6266667	0	1	N07022	1
125.5045746	4	31.37614365	29.45260333	46.2455227	3	0.872415091	176.3946	477.5380711	0	1	N07022	1
236.5709685	4	59.14274212	52.89786468	95.54055513	6	0.750384563	121.895325	479.5207101	0	1	N07022	1
117.6270584	2	58.81352919	58.81352919	100.8112196	3	0.925634688	122.727375	717.4294118	0	1	N07022	1
125.4397488	5	25.08794977	25.07118721	55.47786468	6	0.868776942	122.727375	311.359375	0	1	N07022	1
127.6419166	4	31.91047914	31.77886144	43.77618721	0	0.858223731	122.727375	744.994186	0	1	N07022	1
81.3047164	3	27.10157213	19.86534847	46.82569694	1	0.919425625	245.038725	303.4274809	0	1	N07022	1
101.0783874	3	33.6927958	26.51769045	61.99269045	2	0.89135621	123.559425	782.9657534	0	1	N07022	1
228.1290074	4	57.03225185	22.62083874	179.0173299	4	0.895696405	311.602725	358.3876221	0	1	N07022	1
87.89223261	1	87.89223261	87.89223261	87.89223261	3	0.925597435	124.391475	877.7563025	0	1	N07022	1
195.1914263	4	48.79785658	33.65459685	124.0122326	6	0.896097589	124.8075	449.6736111	0	1	N07022	1
132.9505551	2	66.47527757	66.47527757	72.33954216	3	0.917517352	125.223525	455.960396	0	1	N07022	1
205.4086265	4	51.35215662	50.36370342	103.3912196	6	0.79661597	125.223525	376.6226994	0	1	N07022	1
110.2838777	4	27.57096941	11.90008712	81.81220018	5	0.789119349	197.611875	346.3391813	0	1	N07022	1
101.4372326	2	50.71861631	50.71861631	99.23506486	1	0.849929628	126.4716	432.6715328	0	1	N07022	1
274.6718072	3	91.55726907	10.47650324	263.550304	7	0.916357155	173.482425	381.3273196	0	1	N07022	1
214.530304	5	42.90606079	25.89167748	130.8020908	8	0.911069772	306.1944	475.9967949	0	1	N07022	1
279.1566978	4	69.78917446	55.46837117	126.2412521	5	0.882442779	179.7228	739.4677419	0	1	N07022	1
87.8653809	4	21.96634523	21.64384523	35.2805227	1	0.937000598	128.1357	529.0538462	0	1	N07022	1
65.53069694	2	32.76534847	32.76534847	51.78335495	2	0.83021159	128.1357	570.5520833	0	1	N07022	1
4.515	1	4.515	4.515	4.515	0	1	222.9894	286.0192308	0	1	N07022	1
350.629911	5	70.1259822	79.99572937	109.1772326	6	0.867977773	259.183575	707.6113445	0	1	N07022	1
90.08653568	3	30.02884523	30.51734198	31.20818072	2	0.929844389	164.329875	551.4820144	0	1	N07022	1
168.9487683	4	42.23719207	23.75826784	113.6922326	6	0.917041256	138.536325	336.940239	0	1	N07022	1
62.9048582	3	20.96828607	17.19367099	36.41401946	0	0.729746712	208.0125	529.5268817	0	1	N07022	1
97.80754865	2	48.90377432	48.90377432	82.8160454	1	0.811297593	286.641225	561.9784173	0	1	N07022	1
170.7004133	4	42.67510333	10.04333874	149.9687359	7	0.821749299	162.24975	508.9147287	0	1	N07022	1
304.6626784	3	101.5542261	88.5103809	171.9714263	7	0.863002891	376.91865	381.0425532	0	1	N07022	1
265.9738007	4	66.49345018	65.89903568	122.7870584	8	0.822861237	272.496375	517.7286822	0	1	N07022	1
239.9524717	4	59.98811793	69.83779378	91.35754865	7	0.87920934	177.642675	447.90625	0	1	N07022	1
135.0230714	5	27.00461427	29.38384523	35.50185171	3	0.920711484	227.14965	477.4072398	0	1	N07022	1
122.1230714	4	30.53076784	27.78477108	55.43202595	2	0.888767221	277.488675	378.5397727	0	1	N07022	1
96.73887766	4	24.18471941	16.00484198	64.08419369	0	0.882012733	371.92635	344.6834532	0	1	N07022	1
224.0756524	6	37.34594207	33.26727108	54.92454216	8	0.869428247	233.80605	609.296875	0	1	N07022	1
182.2266005	3	60.74220018	51.82919369	90.53705838	0	0.813635675	242.9586	449.32	0	1	N07022	1
59.90118721	4	14.9752968	6.072167748	47.11185171	3	0.867591907	242.9586	910.72	0	1	N07022	1
552.0689953	6	92.01149922	68.49246153	180.161949	20	0.88583556	197.19585	374.0675845	0	1	N07022	1
195.2641168	4	48.81602919	47.52602919	80.1253809	6	0.865348857	149.769	620.2147887	0	1	N07022	1
72.16405189	4	18.04101297	17.29484198	32.52503243	1	0.832318114	174.7305	560.8867925	0	1	N07022	1
1.29	2	0.645	0.645	0.645	0	1	307.02645	842	0	1	N07022	1
162.968278	4	40.7420695	30.20826784	94.23156811	7	0.903181811	147.688875	409.751073	0	1	N07022	1
147.4804133	5	29.49608267	18.19751622	85.77387766	3	0.803300894	189.291375	410.3866667	0	1	N07022	1
22.02167748	2	11.01083874	11.01083874	21.37667748	0	0.929412789	137.704275	291.9117647	0	1	N07022	1
62.7103809	3	20.9034603	23.84601297	29.09769045	2	0.903760008	200.108025	563.5057471	0	1	N07022	1
26.20468396	2	13.10234198	13.10234198	25.55968396	0	0.929842221	413.944875	242.7837838	0	1	N07022	1
174.559291	3	58.18643033	29.27318072	142.7061103	3	0.883611462	204.268275	426.7949791	0	1	N07022	1
204.2941168	3	68.09803892	73.89670991	109.5550649	3	0.867669533	139.7844	257.2552448	0	1	N07022	1
112.8259036	3	37.60863453	24.53685171	68.26720018	1	0.924021657	169.322175	641.6666667	0	1	N07022	1
152.1139425	3	50.70464751	9.942167748	133.2066005	2	0.901261645	310.770675	243.1485149	0	1	N07022	1
178.7534198	3	59.58447327	75.14087117	88.6210454	2	0.840813774	239.214375	672.4941176	0	1	N07022	1
61.37454216	2	30.68727108	30.68727108	41.50919369	0	0.900971	191.787525	792.3902439	0	1	N07022	1
65.75202595	3	21.91734198	12.56800649	43.73034847	3	0.915149112	165.57795	667.9029126	0	1	N07022	1
287.2097043	3	95.73656811	41.97870342	206.145304	2	0.936185917	163.91385	416.9893899	0	1	N07022	1
92.22387766	5	18.44477553	14.70534847	33.41034847	1	0.899052483	298.70595	337.1146497	0	1	N07022	1
202.1377877	4	50.53444694	48.84844207	94.98723261	3	0.847797474	241.710525	485.3462898	0	1	N07022	1
91.87289712	2	45.93644856	45.93644856	67.53838739	2	0.913447498	156.4254	695.3125	0	1	N07022	1
0	0	0	0	0	0	0	164.329875	0	0	1	N07022	1
200.5236589	3	66.84121964	37.90636144	127.290936	4	0.899078518	206.3484	553.7481203	0	1	N07022	1
0.645	1	0.645	0.645	0.645	0	1	246.2868	1577.5	0	1	N07022	1
75.70205838	4	18.92551459	17.55251622	38.01702595	1	0.739447529	527.103675	338.0186916	0	1	N07022	1
0	0	0	0	0	0	0	24.545475	0	0	1	N07022	1
0	0	0	0	0	0	0	28.705725	0	0	1	N07022	1
0	0	0	0	0	0	0	29.9538	0	0	1	N07022	1
0	0	0	0	0	0	0	30.78585	0	0	1	N07022	1
0	0	0	0	0	0	0	33.282	0	0	1	N07022	1
0	0	0	0	0	0	0	34.11405	0	0	1	N07022	1
10.09867099	1	10.09867099	10.09867099	10.09867099	1	0.935635627	36.6102	745.7368421	0	1	N07022	1
17.66318072	2	8.83159036	8.83159036	17.01818072	1	0.935827144	42.850575	642.173913	0	1	N07022	1
0	0	0	0	0	0	0	37.026225	0	0	1	N07022	1
5.961503243	1	5.961503243	5.961503243	5.961503243	1	0.94217705	50.339025	1449.882353	0	1	N07022	1
110.3107294	2	55.15536468	55.15536468	109.0207294	3	0.884204934	45.76275	565.0126582	0	1	N07022	1
0	0	0	0	0	0	0	59.9076	0	0	1	N07022	1
4.782167748	2	2.391083874	2.391083874	4.137167748	0	0.957487865	66.980025	3639.444444	0	1	N07022	1
0	0	0	0	0	0	0	62.40375	0	0	1	N07022	1
87.81954216	2	43.90977108	43.90977108	84.06020667	5	0.930585538	99.01395	489.4962963	0	1	N07022	1
127.5502391	2	63.77511955	63.77511955	126.9052391	8	0.912512142	83.621025	798.3798077	0	1	N07022	1
0	0	0	0	0	0	0	70.308225	0	0	1	N07022	1
1.29	2	0.645	0.645	0.645	0	1	112.32675	3483.666667	0	1	N07022	1
12.83517423	1	12.83517423	12.83517423	12.83517423	0	0.927875268	73.636425	844.5714286	0	1	N07022	1
29.69685171	4	7.424212928	1.557167748	25.93751622	2	0.958300197	93.1896	1568.015385	0	1	N07022	1
0	0	0	0	0	0	0	78.2127	0	0	1	N07022	1
17.08300649	2	8.541503243	8.541503243	15.79300649	0	0.793941211	80.70885	484.92	0	1	N07022	1
67.44670991	1	67.44670991	67.44670991	67.44670991	3	0.926549452	83.621025	362.0526316	0	1	N07022	1
12.19017423	2	6.095087117	6.095087117	11.54517423	1	0.943103586	113.99085	812.6190476	0	1	N07022	1
59.6798582	4	14.91996455	14.90375811	29.22734198	2	0.903673097	87.36525	451.2365591	0	1	N07022	1
0	0	0	0	0	0	0	88.1973	0	0	1	N07022	1
65.62237441	3	21.8741248	19.8843355	34.03636144	1	0.938808719	89.02935	893.3804348	0	1	N07022	1
116.1425811	1	116.1425811	116.1425811	116.1425811	2	0.910880968	94.8537	452.1483871	0	1	N07022	1
18.68601297	4	4.671503243	2.391083874	13.25884523	1	0.918724346	159.337575	667.1	0	1	N07022	1
188.1691168	3	62.72303892	44.13503243	131.8439101	7	0.901628429	137.28825	578.6702509	0	1	N07022	1
65.68720018	3	21.89573339	0.645	64.39720018	5	0.861646181	133.544025	687.2421875	0	1	N07022	1
76.80870342	2	38.40435171	38.40435171	39.52835495	3	0.840747485	187.627275	710.3220339	0	1	N07022	1
71.33569694	3	23.77856565	24.49101297	46.19968396	2	0.928454798	97.34985	661.5740741	0	1	N07022	1
99.31887766	4	24.82971941	27.61484198	43.44419369	1	0.769714181	168.90615	497.1564626	0	1	N07022	1
25.20083874	2	12.60041937	12.60041937	22.62083874	1	0.951492529	156.4254	547.4047619	0	1	N07022	1
56.76786468	2	28.38393234	28.38393234	35.43702595	3	0.912405502	101.5101	708.1477273	0	1	N07022	1
136.7635941	2	68.38179703	68.38179703	97.47555513	0	0.7895569	101.926125	502.1516854	0	1	N07022	1
26.69318072	2	13.34659036	13.34659036	15.52583874	0	0.929751092	101.926125	565.5	0	1	N07022	1
353.7553688	2	176.8776844	176.8776844	194.9052715	2	0.834734102	102.34215	306.5114345	0	1	N07022	1
35.76901946	2	17.88450973	17.88450973	30.83034847	0	0.921871153	104.422275	387.28	0	1	N07022	1
174.6889425	3	58.22964751	74.3203809	79.25905189	4	0.890733738	154.7613	606.647541	0	1	N07022	1
276.7901622	3	92.26338739	92.2697164	124.3252391	4	0.856552158	105.254325	414.5526316	0	1	N07022	1
334.9207173	3	111.6402391	130.5539101	201.5196395	8	0.901656706	105.254325	358.6528384	0	1	N07022	1
7.896503243	1	7.896503243	7.896503243	7.896503243	0	0.934463961	105.67035	391.8571429	0	1	N07022	1
196.8022975	2	98.40114874	98.40114874	100.7084198	5	0.91674723	105.67035	726.133574	0	1	N07022	1
13.32367099	1	13.32367099	13.32367099	13.32367099	0	0.941047881	171.4023	318.3	0	1	N07022	1
181.7191168	3	60.57303892	60.8860454	111.2228971	4	0.919671449	106.5024	647.0392157	0	1	N07022	1
568.1291695	3	189.3763898	152.7320908	414.7520787	9	0.864481649	156.841425	569.8020434	0	1	N07022	1
2.58	1	2.58	2.58	2.58	0	1	172.23435	228.2	0	1	N07022	1
94.16674234	3	31.38891411	28.62818072	61.40139387	0	0.946151375	108.1665	1104.260163	0	1	N07022	1
128.0845746	3	42.6948582	13.52601297	103.3912196	6	0.915229751	108.1665	536.6858639	0	1	N07022	1
139.6107618	2	69.8053809	69.8053809	100.3495746	2	0.839582078	108.582525	638.6149733	0	1	N07022	1
92.02940036	2	46.01470018	46.01470018	72.16405189	1	0.804000214	108.99855	998.496	0	1	N07022	1
106.5972326	2	53.29861631	53.29861631	77.92321315	3	0.85067576	109.8306	521.1052632	0	1	N07022	1
76.85454216	2	38.42727108	38.42727108	39.37185171	0	0.87527223	110.66265	717.5700935	0	1	N07022	1
37.95220018	1	37.95220018	37.95220018	37.95220018	0	0.752706571	110.66265	630.6304348	0	1	N07022	1
96.94121964	2	48.47060982	48.47060982	63.37436793	0	0.606827934	110.66265	474.1851852	0	1	N07022	1
177.5092586	3	59.16975285	11.12150324	158.4912521	6	0.914680771	110.66265	547.2131783	0	1	N07022	1
15.57167748	2	7.785838739	7.785838739	8.430838739	0	0.881564053	344.052675	610.875	0	1	N07022	1
0	0	0	0	0	0	0	382.743	0	0	1	N07022	1
15.14800649	1	15.14800649	15.14800649	15.14800649	0	0.894177066	320.755275	865.8181818	0	1	N07022	1
160.0484198	3	53.34947327	41.68468396	91.89188414	2	0.911464504	113.1588	812.7309417	0	1	N07022	1
76.52254865	3	25.50751622	8.652167748	62.44321315	2	0.928387485	274.5765	414.1171171	0	1	N07022	1
199.271633	3	66.42387766	74.11803892	113.6084198	10	0.924043227	113.574825	485.0028329	0	1	N07022	1
229.6324717	4	57.40811793	31.65477108	155.9570908	12	0.874631628	113.574825	563.0222841	0	1	N07022	1
111.3335616	3	37.11118721	12.56800649	94.73905189	4	0.916623198	113.574825	593.1724138	0	1	N07022	1
112.0433874	4	28.01084685	21.18776135	55.54269045	1	0.875718178	113.99085	875.5092025	0	1	N07022	1
0	0	0	0	0	0	0	114.8229	0	0	1	N07022	1
77.38887766	3	25.79629255	7.518670991	63.37436793	3	0.90513038	114.8229	513.0545455	0	1	N07022	1
0	0	0	0	0	0	0	257.10345	0	0	1	N07022	1
14.50300649	1	14.50300649	14.50300649	14.50300649	0	0.846231633	115.65495	695.1428571	0	1	N07022	1
44.55870342	2	22.27935171	22.27935171	25.22769045	1	0.90486718	274.992525	499.9672131	0	1	N07022	1
137.1604133	5	27.43208267	18.52950973	71.49220018	2	0.905864179	116.487	555.2291667	0	1	N07022	1
70.62587117	2	35.31293559	35.31293559	49.40569694	1	0.806274	116.487	637.7623762	0	1	N07022	1
52.40936793	3	17.46978931	11.32384523	40.4405227	1	0.932633917	198.85995	362.3066667	0	1	N07022	1
18.64017423	1	18.64017423	18.64017423	18.64017423	0	0.607378966	332.403975	398.2222222	0	1	N07022	1
21.26601297	2	10.63300649	10.63300649	15.94950973	0	0.896365443	227.9817	555.7941176	0	1	N07022	1
53.92069694	3	17.97356565	17.50667748	31.74251622	2	0.924516003	116.903025	329.0240964	0	1	N07022	1
20.24318072	2	10.12159036	10.12159036	16.75101297	0	0.83552792	117.31905	922.6451613	0	1	N07022	1
99.94489063	3	33.31496354	35.1698582	64.13003243	2	0.911434229	117.31905	767.993007	0	1	N07022	1
137.3169166	2	68.65845829	68.65845829	79.85821315	1	0.892086738	117.735075	754.3636364	0	1	N07022	1
96.81156811	2	48.40578405	48.40578405	66.26737441	0	0.865894847	118.1511	574.6190476	0	1	N07022	1
76.91936793	3	25.63978931	33.94468396	42.32968396	2	0.907707013	118.567125	642.1721311	0	1	N07022	1
122.7222326	3	40.90741087	37.8605227	82.39237441	1	0.808768858	118.98315	470.9649123	0	1	N07022	1
115.2762521	3	38.42541736	39.30702595	73.76705838	1	0.887419177	119.8152	485.6666667	0	1	N07022	1
80.28188414	4	20.07047104	11.67875811	51.71852919	3	0.937166349	232.557975	750.1271186	0	1	N07022	1
83.81989063	2	41.90994531	41.90994531	72.00754865	0	0.713100709	120.231225	599.2909091	0	1	N07022	1
263.1613494	3	87.72044979	96.23139387	155.8084523	2	0.818558649	165.993975	573.2085714	0	1	N07022	1
173.0590843	2	86.52954216	86.52954216	137.0228971	5	0.874954953	121.063275	585.7490196	0	1	N07022	1
40.39468396	2	20.19734198	20.19734198	37.54751622	0	0.896924755	122.31135	521.1034483	0	1	N07022	1
199.069291	2	99.53464549	99.53464549	147.9040843	2	0.877923012	122.31135	432.261194	0	1	N07022	1
3.492167748	1	3.492167748	3.492167748	3.492167748	0	0.850640859	151.4331	605	0	1	N07022	1
195.622962	3	65.20765399	25.33835495	166.1474393	4	0.87299226	195.115725	493.8634686	0	1	N07022	1
261.1078202	3	87.03594006	47.84852919	197.35562	7	0.897065453	122.727375	442.109589	0	1	N07022	1
67.71387766	3	22.57129255	9.343006486	55.90153568	0	0.882638508	277.488675	735.5052632	0	1	N07022	1
143.3242586	3	47.77475285	18.95318072	122.4360778	2	0.887378619	123.97545	801.4336735	0	1	N07022	1
147.2970584	2	73.64852919	73.64852919	76.98419369	2	0.836780599	170.986275	863.2358491	0	1	N07022	1
152.0870908	4	38.0217727	34.53435171	59.86321315	3	0.869166821	123.97545	616.1004566	0	1	N07022	1
294.2398786	4	73.55996964	68.70429703	152.6941168	7	0.888926558	124.391475	447.9129353	0	1	N07022	1
127.6419166	4	31.91047914	25.93751622	56.54653568	1	0.829838997	143.528625	538.5141243	0	1	N07022	1
163.3650973	2	81.68254865	81.68254865	83.4610454	8	0.89690401	124.8075	495.8531746	0	1	N07022	1
84.35422613	4	21.08855653	13.29125811	57.12670991	1	0.831597447	596.57985	345.0403226	0	1	N07022	1
201.6034523	4	50.40086306	53.03144856	75.18670991	11	0.878739812	125.63955	599.9037901	0	1	N07022	1
222.7777877	4	55.69444694	55.1229518	110.9747164	7	0.89475953	126.055575	675.3639144	0	1	N07022	1
69.87020667	2	34.93510333	34.93510333	69.22520667	1	0.923330587	276.656625	812.9904762	0	1	N07022	1
65.15286468	1	65.15286468	65.15286468	65.15286468	0	0.884954312	126.4716	478.1444444	0	1	N07022	1
112.3563939	3	37.45213129	29.11667748	67.9810454	6	0.935988415	164.7459	413.6724138	0	1	N07022	1
89.84621964	4	22.46155491	17.56200973	54.07720018	2	0.895203207	562.4658	427.8602941	0	1	N07022	1
153.312265	3	51.10408835	15.19384523	135.2712521	0	0.857977012	127.30365	511.8058252	0	1	N07022	1
61.06153568	2	30.53076784	30.53076784	36.23852919	0	0.915883965	215.916975	544.6470588	0	1	N07022	1
64.0003809	3	21.3334603	21.04468396	32.32269045	1	0.870702384	128.1357	805.1222222	0	1	N07022	1
155.6440843	5	31.12881686	35.76901946	56.48170991	5	0.848136531	303.282225	475.6130435	0	1	N07022	1
118.6767423	3	39.55891411	43.60069694	58.43569694	5	0.919567566	160.58565	544.0989011	0	1	N07022	1
56.87852919	3	18.95950973	18.15167748	27.49468396	0	0.928363317	251.695125	619.3902439	0	1	N07022	1
79.38870342	2	39.69435171	39.69435171	43.84101297	0	0.908127326	188.0433	650.7719298	0	1	N07022	1
360.7128526	3	120.2376175	71.38153568	285.9498137	9	0.924536372	162.665775	469.6705426	0	1	N07022	1
70.02670991	3	23.34223664	11.27800649	53.05436793	0	0.914959058	129.7998	777.2886598	0	1	N07022	1
84.28153568	3	28.09384523	20.51034847	63.12618721	0	0.92241168	272.9124	401.9710145	0	1	N07022	1
382.7345301	4	95.68363252	89.12296802	203.1985941	12	0.866147332	215.50095	364.1358025	0	1	N07022	1
43.30667748	2	21.65333874	21.65333874	31.16234198	2	0.938307955	130.63185	483.953271	0	1	N07022	1
57.12670991	3	19.04223664	17.39601297	37.52852919	2	0.918377123	297.457875	1153.045977	0	1	N07022	1
32.38751622	2	16.19375811	16.19375811	29.91818072	0	0.895991399	131.047875	779.6595745	0	1	N07022	1
85.50670991	7	12.21524427	4.293670991	38.83751622	0	0.743829501	548.736975	578.3387097	0	1	N07022	1
12.03367099	1	12.03367099	12.03367099	12.03367099	0	0.937586919	258.76755	1192.888889	0	1	N07022	1
132.1300649	3	44.04335495	26.2505227	92.51003243	0	0.905900382	132.711975	870.6216216	0	1	N07022	1
41.30685171	2	20.65342586	20.65342586	39.10468396	1	0.932334816	133.128	603.296875	0	1	N07022	1
144.4577553	4	36.11443883	36.53810982	49.78352919	3	0.880193304	187.21125	618.2663317	0	1	N07022	1
53.41321315	4	13.35330329	12.26842586	24.58269045	0	0.941940334	317.427075	370.0833333	0	1	N07022	1
234.4526135	4	58.61315338	61.80377432	87.53338739	7	0.911294153	133.96005	486.7797101	0	1	N07022	1
277.8477108	2	138.9238554	138.9238554	143.3052715	3	0.890798573	159.7536	526.3756906	0	1	N07022	1
107.7307294	2	53.86536468	53.86536468	69.64887766	2	0.848542468	218.82915	447.3506494	0	1	N07022	1
7.74	1	7.74	7.74	7.74	0	1	136.040175	551.7333333	0	1	N07022	1
167.8990843	3	55.96636144	56.5655227	93.82688414	1	0.867283912	138.536325	991.6877637	0	1	N07022	1
20.57517423	3	6.858391411	9.186503243	10.74367099	0	0.920682818	140.200425	595.4722222	0	1	N07022	1
58.0847164	3	19.36157213	21.95685171	28.98702595	0	0.894163504	290.801475	681.56	0	1	N07022	1
92.33454216	3	30.77818072	42.81818072	46.66919369	3	0.934976407	141.032475	617.2374101	0	1	N07022	1
67.2253809	3	22.4084603	19.86534847	36.19269045	2	0.937223038	419.3532	282.8627451	0	1	N07022	1
166.2391168	3	55.41303892	68.45055513	88.28905189	4	0.888731075	169.7382	681.5371179	0	1	N07022	1
82.54887766	5	16.50977553	17.88450973	41.19618721	0	0.857804712	187.627275	442.3730159	0	1	N07022	1
69.20621964	3	23.06873988	20.39968396	39.19636144	0	0.914966824	180.970875	490.6382979	0	1	N07022	1
91.46821315	2	45.73410658	45.73410658	76.43087117	0	0.684147942	215.50095	548.1640625	0	1	N07022	1
134.1835941	4	33.54589851	32.48868721	55.30237441	1	0.855171258	278.73675	386.9071038	0	1	N07022	1
86.0410454	5	17.20820908	9.49950973	40.17335495	1	0.841919456	323.66745	777.6740741	0	1	N07022	1
66.35905189	1	66.35905189	66.35905189	66.35905189	0	0.879089622	177.642675	355.3488372	0	1	N07022	1
209.2138007	5	41.84276014	13.90384523	150.6216005	4	0.907607111	273.74445	689.9616725	0	1	N07022	1
236.6357942	6	39.43929904	32.57643234	96.67405189	2	0.755936387	686.44125	440.2932551	0	1	N07022	1
110.4672326	3	36.82241087	25.89167748	83.93055513	2	0.923456012	47.42685	621.6078431	0	1	N07022	1
70.13737441	1	70.13737441	70.13737441	70.13737441	1	0.903559934	43.2666	512.0510204	0	1	N07022	1
129.2180714	2	64.60903568	64.60903568	66.82069694	0	0.850813817	44.9307	923.6797753	0	1	N07022	1
3.114335495	1	3.114335495	3.114335495	3.114335495	0	0.9538409	108.99855	1886.363636	0	1	N07022	1
53.05436793	3	17.68478931	7.095	42.73436793	0	0.932051429	49.506975	785.8571429	0	1	N07022	1
0	0	0	0	0	0	0	248.366925	0	0	1	N07022	1
29.25419369	1	29.25419369	29.25419369	29.25419369	0	0.95252062	55.331325	1490.324324	0	1	N07022	1
96.62821315	4	24.15705329	24.38034847	47.22251622	2	0.905733243	63.651825	551.0208333	0	1	N07022	1
61.75237441	3	20.5841248	25.71618721	33.18901946	0	0.815667379	117.735075	360.0568182	0	1	N07022	1
10.09867099	2	5.049335495	5.049335495	9.453670991	0	0.779086197	89.02935	1536.631579	0	1	N07022	1
66.84754865	2	33.42377432	33.42377432	57.81754865	0	0.861932455	260.847675	400.9418605	0	1	N07022	1
34.21185171	1	34.21185171	34.21185171	34.21185171	3	0.959224371	69.06015	350.2909091	0	1	N07022	1
46.93636144	1	46.93636144	46.93636144	46.93636144	1	0.83690406	71.140275	841.5857143	0	1	N07022	1
4.671503243	1	4.671503243	4.671503243	4.671503243	0	0.919119771	111.4947	2106.5	0	1	N07022	1
61.06153568	2	30.53076784	30.53076784	41.30685171	2	0.915349301	73.2204	676.244186	0	1	N07022	1
110.9098906	3	36.96996354	40.9748582	62.95069694	2	0.899696241	79.460775	475.5279503	0	1	N07022	1
3.87	2	1.935	1.935	2.58	0	1	176.3946	1690.647059	0	1	N07022	1
118.3447488	3	39.44824961	33.3455227	71.89688414	3	0.922546154	150.185025	616.2215569	0	1	N07022	1
66.64520667	2	33.32260333	33.32260333	60.68370342	1	0.819007198	119.8152	591.6236559	0	1	N07022	1
82.15205838	5	16.43041168	0.645	74.63338739	7	0.902185833	142.696575	633.2479339	0	1	N07022	1
63.53087117	2	31.76543559	31.76543559	46.71503243	0	0.903054219	93.605625	157.6860465	0	1	N07022	1
134.4697488	2	67.23487441	67.23487441	110.0245746	1	0.752904236	114.406875	715.8797814	0	1	N07022	1
99.56705838	3	33.18901946	38.61618721	60.30587117	2	0.817650945	157.25745	440.5985915	0	1	N07022	1
19.55234198	2	9.776170991	9.776170991	13.74734198	0	0.913507696	100.67805	293.6774194	0	1	N07022	1
87.53338739	1	87.53338739	87.53338739	87.53338739	1	0.844081045	98.1819	517.825	0	1	N07022	1
156.4455876	3	52.14852919	34.58968396	104.6622326	2	0.890520694	98.597925	525.6621005	0	1	N07022	1
12.41150324	3	4.137167748	0.645	11.12150324	0	0.879733117	134.7921	638.1578947	0	1	N07022	1
57.88237441	1	57.88237441	57.88237441	57.88237441	0	0.898487771	126.055575	607.8311688	0	1	N07022	1
19.22034847	2	9.610174234	9.610174234	11.70167748	0	0.943913821	99.846	929.7419355	0	1	N07022	1
286.0873299	4	71.52183248	54.75461306	143.4349231	9	0.879843738	101.5101	387.8256659	0	1	N07022	1
54.56569694	4	13.64142423	13.66909036	19.06384523	2	0.90683229	204.268275	670.9761905	0	1	N07022	1
9.453670991	3	3.151223664	1.29	6.873670991	0	0.951382314	102.34215	735.8421053	0	1	N07022	1
86.15170991	1	86.15170991	86.15170991	86.15170991	4	0.902719865	104.00625	1017.338583	0	1	N07022	1
92.51003243	3	30.83667748	24.97950973	45.77601297	0	0.924902842	136.040175	554.9485294	0	1	N07022	1
27.71601297	3	9.238670991	10.63300649	13.32367099	0	0.908448198	106.5024	1142.72093	0	1	N07022	1
61.34769045	4	15.33692261	10.34291937	40.01685171	1	0.912164868	219.6612	699.923913	0	1	N07022	1
0	0	0	0	0	0	0	107.33445	0	0	1	N07022	1
290.418975	5	58.08379499	54.07720018	92.62069694	7	0.864142871	107.750475	530.1536643	0	1	N07022	1
166.7276135	3	55.57587117	22.28884523	126.6649231	2	0.903423968	120.231225	551.8258929	0	1	N07022	1
51.82919369	3	17.2763979	16.70517423	23.68950973	1	0.911479061	108.582525	757.1084337	0	1	N07022	1
93.76205838	1	93.76205838	93.76205838	93.76205838	0	0.809409796	108.99855	380.7936508	0	1	N07022	1
39.7955227	3	13.26517423	15.30450973	16.97234198	1	0.9328641	109.414575	996.5409836	0	1	N07022	1
9.831503243	2	4.915751622	4.915751622	9.186503243	0	0.921204853	153.92925	977.375	0	1	N07022	1
0.645	1	0.645	0.645	0.645	0	1	137.28825	1850.5	0	1	N07022	1
30.40667748	3	10.13555916	1.29	28.47167748	1	0.944816323	212.17275	1057.018868	0	1	N07022	1
25.51384523	3	8.504615075	9.186503243	10.36583874	0	0.904584207	374.4225	429.547619	0	1	N07022	1
24.11318072	1	24.11318072	24.11318072	24.11318072	0	0.822049522	182.634975	679.6176471	0	1	N07022	1
323.4514912	5	64.69029823	69.98087117	128.7944004	11	0.896963628	197.19585	466.6613546	0	1	N07022	1
46.7798582	2	23.3899291	23.3899291	36.41401946	3	0.900078432	112.32675	747.275	0	1	N07022	1
167.9717748	3	55.99059159	11.81234198	148.5300973	4	0.901213485	112.32675	574.787234	0	1	N07022	1
76.69803892	2	38.34901946	38.34901946	42.06251622	0	0.86976485	113.1588	881.4205607	0	1	N07022	1
20.88818072	3	6.962726907	5.850838739	11.92300649	0	0.944002055	113.574825	1300.606061	0	1	N07022	1
20.57517423	2	10.28758712	10.28758712	19.93017423	1	0.924625848	135.208125	780.9032258	0	1	N07022	1
267.7680268	3	89.25600895	37.1048582	205.2599879	3	0.91374553	116.487	702.5067751	0	1	N07022	1
135.7407618	4	33.93519045	29.26368721	66.0460454	3	0.877491685	117.31905	585.5989305	0	1	N07022	1
22.55601297	1	22.55601297	22.55601297	22.55601297	0	0.905782487	117.31905	1277.787879	0	1	N07022	1
177.9787683	4	44.49469207	42.39844207	58.43569694	4	0.866304517	117.31905	663.5019157	0	1	N07022	1
103.2425811	3	34.41419369	15.46101297	84.55656811	0	0.934142479	118.567125	687.2290076	0	1	N07022	1
94.98723261	2	47.49361631	47.49361631	75.87754865	4	0.914995233	155.59335	477.9015152	0	1	N07022	1
76.96520667	4	19.24130167	16.03725486	43.60069694	0	0.910083617	160.169625	414.8055556	0	1	N07022	1
0	0	0	0	0	0	0	235.886175	0	0	1	N07022	1
58.1953809	2	29.09769045	29.09769045	45.73803892	0	0.849757687	258.351525	512.3289474	0	1	N07022	1
114.7609036	3	38.25363453	30.07468396	56.43587117	1	0.860251936	120.231225	796.4050633	0	1	N07022	1
48.98202595	2	24.49101297	24.49101297	36.30335495	0	0.837467259	120.64725	586.9714286	0	1	N07022	1
377.2615236	3	125.7538412	126.3440519	214.12562	3	0.862455629	121.063275	501.585086	0	1	N07022	1
27.38401946	3	9.128006486	1.935	23.89185171	0	0.920105814	121.4793	866.8545455	0	1	N07022	1
197.2829295	4	49.32073239	49.41519045	74.87370342	2	0.865709439	132.29595	569.7330961	0	1	N07022	1
296.3313818	4	74.08284545	53.47803892	178.852962	8	0.908544734	123.97545	488.426506	0	1	N07022	1
127.1344328	3	42.37814426	31.45636144	71.67555513	0	0.872788525	123.97545	610.8711656	0	1	N07022	1
87.06387766	4	21.76596941	18.25284847	45.88667748	0	0.883659071	174.7305	974.3	0	1	N07022	1
117.6918841	4	29.42297104	35.23468396	46.57751622	2	0.812158112	135.62415	467.0112994	0	1	N07022	1
16.97234198	2	8.486170991	8.486170991	10.25517423	0	0.948092479	308.274525	530.6538462	0	1	N07022	1
43.77618721	1	43.77618721	43.77618721	43.77618721	0	0.885165329	317.427075	395.8870968	0	1	N07022	1
268.1569814	3	89.38566048	73.74020667	178.3566005	2	0.825597129	169.322175	424.9135135	0	1	N07022	1
157.2281038	3	52.40936793	52.72237441	66.48870342	2	0.833124096	125.63955	456.3849765	0	1	N07022	1
150.1252391	3	50.04174637	51.02769045	89.64387766	4	0.8649593	148.1049	555.0091743	0	1	N07022	1
53.65352919	3	17.88450973	22.51017423	24.53685171	2	0.93823983	127.30365	767.5119048	0	1	N07022	1
193.2911427	2	96.64557135	96.64557135	106.3379295	0	0.889887584	127.30365	608.0321285	0	1	N07022	1
26.51769045	2	13.25884523	13.25884523	24.3155227	0	0.947375858	127.30365	823.1388889	0	1	N07022	1
171.3264263	4	42.83160658	33.37793559	74.29352919	5	0.887863232	144.7767	492.7420635	0	1	N07022	1
14.54884523	2	7.274422613	7.274422613	8.430838739	1	0.965741704	128.551725	646.7727273	0	1	N07022	1
100.1662196	4	25.04155491	22.98917748	38.28419369	2	0.912499403	141.864525	443.8055556	0	1	N07022	1
116.4097488	2	58.20487441	58.20487441	94.72006486	3	0.774615068	140.61645	1070.9375	0	1	N07022	1
116.4477229	2	58.22386144	58.22386144	111.0205551	3	0.883535893	228.81375	413.8415301	0	1	N07022	1
13.10234198	2	6.551170991	6.551170991	7.785838739	0	0.935517711	200.940075	699.15	0	1	N07022	1
152.6862521	4	38.17156302	32.07844207	60.9698582	0	0.860157764	168.490125	458.4285714	0	1	N07022	1
88.77754865	3	29.59251622	20.73167748	47.84852919	1	0.811930705	129.7998	661.007874	0	1	N07022	1
102.9027229	3	34.30090763	32.07450973	48.80653568	3	0.857957566	129.7998	632.4933333	0	1	N07022	1
58.59220018	1	58.59220018	58.59220018	58.59220018	2	0.927293872	226.733625	581.1309524	0	1	N07022	1
0	0	0	0	0	0	0	412.280775	0	0	1	N07022	1
104.3302391	2	52.16511955	52.16511955	77.48055513	1	0.897354569	131.047875	580.6014493	0	1	N07022	1
467.5471436	2	233.7735718	233.7735718	385.5515885	9	0.804604609	131.047875	415.8521463	0	1	N07022	1
24.60167748	1	24.60167748	24.60167748	24.60167748	0	0.905586934	180.138825	1312.052632	0	1	N07022	1
114.8525811	3	38.28419369	30.34185171	62.55387766	1	0.829708363	132.29595	634.461039	0	1	N07022	1
83.59856162	2	41.79928081	41.79928081	71.36254865	0	0.893978641	132.29595	226.6697248	0	1	N07022	1
356.9803688	6	59.49672814	33.58977108	215.3049555	8	0.891189911	163.497825	294.9542744	0	1	N07022	1
0	0	0	0	0	0	0	135.208125	0	0	1	N07022	1
200.2486265	3	66.74954216	44.08919369	138.0725811	5	0.549024488	156.841425	470.3309609	0	1	N07022	1
96.38789712	3	32.12929904	35.12401946	38.5055227	0	0.89672901	135.62415	553.5968992	0	1	N07022	1
65.8247164	3	21.94157213	17.55251622	39.19636144	0	0.872070264	165.57795	532.8505747	0	1	N07022	1
195.9739425	3	65.32464751	56.01220018	92.69338739	7	0.787453417	137.28825	670.2334495	0	1	N07022	1
121.6804133	2	60.84020667	60.84020667	77.70188414	5	0.900558599	276.2406	472	0	1	N07022	1
337.6572205	4	84.41430513	46.03761955	222.4268072	7	0.853418211	191.3715	570.1220044	0	1	N07022	1
258.3713169	6	43.06188616	14.01450973	201.668278	4	0.845834599	360.27765	420.0273973	0	1	N07022	1
220.0412845	2	110.0206423	110.0206423	192.9702715	10	0.90839077	215.50095	509.3385093	0	1	N07022	1
110.1352391	2	55.06761955	55.06761955	70.13737441	4	0.900160282	222.573375	262.9419355	0	1	N07022	1
16.70517423	1	16.70517423	16.70517423	16.70517423	0	0.721705425	200.108025	724.8214286	0	1	N07022	1
155.025936	2	77.51296802	77.51296802	142.347265	3	0.913220204	184.7151	298.4174757	0	1	N07022	1
485.0001177	7	69.28573109	26.75800649	287.0263494	7	0.874244618	163.0818	508.266369	0	1	N07022	1
177.0476135	3	59.01587117	57.23737441	105.5285616	0	0.819669994	229.6458	794.3389831	0	1	N07022	1
16.86167748	1	16.86167748	16.86167748	16.86167748	0	0.89786869	316.595025	1044.166667	0	1	N07022	1
310.7695625	1	310.7695625	310.7695625	310.7695625	1	0.891806739	216.749025	283.36	0	1	N07022	1
217.9118072	5	43.58236144	13.21300649	144.705936	3	0.749956509	259.183575	660.1716172	0	1	N07022	1
223.8733104	6	37.31221841	37.88344207	54.14202595	6	0.863494648	335.31615	420.55	0	1	N07022	1
0.645	1	0.645	0.645	0.645	0	1	149.769	268	0	1	N07022	1
96.10174234	3	32.03391411	4.293670991	91.16307135	3	0.830993024	164.329875	558.0510949	0	1	N07022	1
102.6355551	3	34.21185171	39.19636144	50.1155227	0	0.888877764	150.185025	514.6832298	0	1	N07022	1
107.0588777	4	26.76471941	20.65342586	49.91318072	1	0.923389234	230.893875	587.1575758	0	1	N07022	1
95.09003243	2	47.54501622	47.54501622	64.57269045	2	0.873733361	358.197525	599.0498084	0	1	N07022	1
156.9340843	2	78.46704216	78.46704216	115.8944004	1	0.817463382	197.19585	441.6055046	0	1	N07022	1
118.9439101	3	39.64797003	32.49818072	64.26754865	0	0.901487485	281.648925	863.2658228	0	1	N07022	1
245.8491492	3	81.9497164	39.52835495	166.9489425	2	0.814724714	195.947775	424.5958702	0	1	N07022	1
0.645	1	0.645	0.645	0.645	0	1	188.87535	1484.5	0	1	N07022	1
9.297167748	2	4.648583874	4.648583874	8.007167748	0	0.974410498	318.259125	687.15	0	1	N07022	1
24.64751622	3	8.215838739	7.896503243	16.10601297	0	0.90642975	334.900125	1023.307692	0	1	N07022	1
6.228670991	1	6.228670991	6.228670991	6.228670991	1	0.95736823	69.476175	652.5454545	0	1	N07022	1
7.785838739	2	3.892919369	3.892919369	6.228670991	0	0.950742013	25.377525	473.7647059	0	1	N07022	1
20.24318072	2	10.12159036	10.12159036	19.59818072	0	0.933404394	43.682625	1223.821429	0	1	N07022	1
103.1050649	3	34.36835495	36.52468396	65.9353809	0	0.864350178	74.05245	738.3732394	0	1	N07022	1
273.3896719	3	91.12989063	6.228670991	264.5810009	2	0.860596499	149.352975	456.1236559	0	1	N07022	1
12.88101297	3	4.293670991	0.645	11.59101297	0	1	34.530075	947	0	1	N07022	1
19.37685171	2	9.688425856	9.688425856	18.73185171	0	0.961001688	124.8075	731.9354839	0	1	N07022	1
0	0	0	0	0	0	0	50.75505	0	0	1	N07022	1
24.11318072	2	12.05659036	12.05659036	23.46818072	0	0.671043008	138.536325	374.6969697	0	1	N07022	1
60.7753809	1	60.7753809	60.7753809	60.7753809	0	0.906188997	93.605625	531.012987	0	1	N07022	1
12.41150324	1	12.41150324	12.41150324	12.41150324	1	0.951453041	63.651825	730.0416667	0	1	N07022	1
6.45	1	6.45	6.45	6.45	0	1	58.659525	196.8333333	0	1	N07022	1
0.645	1	0.645	0.645	0.645	0	1	59.491575	634.5	0	1	N07022	1
36.79185171	1	36.79185171	36.79185171	36.79185171	1	0.833498172	74.8845	827.5818182	0	1	N07022	1
25.13601297	2	12.56800649	12.56800649	24.49101297	0	0.911613965	88.613325	769.7674419	0	1	N07022	1
83.39621964	1	83.39621964	83.39621964	83.39621964	2	0.739496187	65.73195	474.7368421	0	1	N07022	1
12.03367099	3	4.011223664	0.645	10.74367099	0	0.941220827	133.128	454	0	1	N07022	1
39.30702595	1	39.30702595	39.30702595	39.30702595	2	0.898643151	99.846	442.3859649	0	1	N07022	1
14.65950973	3	4.886503243	4.938670991	9.075838739	0	0.94536448	110.246625	957.8846154	0	1	N07022	1
8.274335495	1	8.274335495	8.274335495	8.274335495	0	0.949480382	126.055575	1745.055556	0	1	N07022	1
26.69318072	1	26.69318072	26.69318072	26.69318072	2	0.933104537	72.38835	874.7209302	0	1	N07022	1
214.991949	2	107.4959745	107.4959745	182.982265	8	0.862804493	174.7305	529.4565916	0	1	N07022	1
68.58020667	2	34.29010333	34.29010333	67.93520667	0	0.867560132	123.559425	702.6170213	0	1	N07022	1
10.41167748	2	5.205838739	5.205838739	9.766677477	0	1	78.628725	614.2307692	0	1	N07022	1
111.9595746	2	55.9797873	55.9797873	97.03289712	1	0.872530114	78.628725	403.34	0	1	N07022	1
36.83769045	2	18.41884523	18.41884523	36.19269045	1	0.895739606	121.895325	988.5576923	0	1	N07022	1
41.50919369	3	13.8363979	17.39601297	23.46818072	3	0.937447181	159.337575	637.5373134	0	1	N07022	1
31.78835495	3	10.59611832	0.645	30.49835495	0	0.652434512	165.57795	497.3617021	0	1	N07022	1
64.13003243	2	32.06501622	32.06501622	39.90618721	0	0.802298066	141.4485	562.5806452	0	1	N07022	1
178.245936	5	35.64918721	26.80384523	87.15555513	7	0.85478972	113.99085	459.6123188	0	1	N07022	1
70.05356162	2	35.02678081	35.02678081	69.40856162	0	0.823297956	187.21125	907.3522727	0	1	N07022	1
169.2997488	3	56.43324961	5.316503243	162.4260778	6	0.878891451	173.0664	507.507874	0	1	N07022	1
60.03870342	4	15.00967586	14.15758712	30.43352919	0	0.945927348	136.4562	485.3882353	0	1	N07022	1
98.02887766	2	49.01443883	49.01443883	55.58852919	0	0.892140759	97.34985	634.2805755	0	1	N07022	1
0	0	0	0	0	0	0	99.01395	0	0	1	N07022	1
11.4993355	2	5.749667748	5.749667748	6.072167748	0	0.961011616	99.429975	727.7692308	0	1	N07022	1
110.5320584	4	27.63301459	17.86159036	64.01936793	2	0.872660668	101.5101	521.5875	0	1	N07022	1
20.82335495	1	20.82335495	20.82335495	20.82335495	0	0.975072383	184.7151	1194.147059	0	1	N07022	1
221.2474717	2	110.6237359	110.6237359	129.3097488	4	0.816683795	102.758175	465.3687708	0	1	N07022	1
426.2514142	3	142.0838047	106.5703809	218.5757942	1	0.820260412	103.1742	391.008726	0	1	N07022	1
26.73901946	3	8.913006486	0.645	25.44901946	0	0.908326623	132.29595	1240.294118	0	1	N07022	1
10.47650324	2	5.238251622	5.238251622	9.831503243	0	0.9258596	121.063275	413.0526316	0	1	N07022	1
107.2422326	1	107.2422326	107.2422326	107.2422326	2	0.789034163	183.051	755.5424837	0	1	N07022	1
230.8497813	2	115.4248906	115.4248906	204.1566005	10	0.921910538	104.8383	322.139881	0	1	N07022	1
122.8407618	4	30.71019045	31.75594207	43.91370342	0	0.926841693	105.254325	561.0363636	0	1	N07022	1
224.205304	4	56.05132599	50.0048582	121.0812521	5	0.819935604	105.67035	397.1890244	0	1	N07022	1
347.5266978	4	86.88167446	6.551170991	332.8671881	8	0.894116686	106.086375	336.0122699	0	1	N07022	1
167.9907618	1	167.9907618	167.9907618	167.9907618	3	0.874546626	165.57795	627.8340426	0	1	N07022	1
148.7324393	4	37.18310982	24.37085495	83.8847164	2	0.865433098	181.3869	473.4070352	0	1	N07022	1
123.6344004	3	41.21146679	13.32367099	107.7307294	5	0.932652457	106.5024	568.3559322	0	1	N07022	1
160.4609685	3	53.48698949	27.38401946	121.264607	2	0.879644584	106.918425	424.6826923	0	1	N07022	1
98.00989063	5	19.60197813	16.37318072	41.7305227	2	0.894084627	222.9894	483.4225352	0	1	N07022	1
59.92803892	2	29.96401946	29.96401946	30.1205227	0	0.872233316	108.582525	932.2926829	0	1	N07022	1
98.9410454	3	32.98034847	28.73884523	60.37069694	2	0.851877374	108.99855	624.6643836	0	1	N07022	1
82.7053809	3	27.5684603	28.58234198	48.53936793	2	0.916062136	235.054125	590.7881356	0	1	N07022	1
61.86303892	1	61.86303892	61.86303892	61.86303892	0	0.88087831	110.246625	707.373494	0	1	N07022	1
119.5889101	2	59.79445504	59.79445504	100.7463939	0	0.840329499	110.66265	800.725	0	1	N07022	1
220.815936	4	55.20398401	42.0530227	133.4848906	1	0.896778291	152.681175	349.8753994	0	1	N07022	1
80.39254865	5	16.07850973	14.17101297	33.89884523	1	0.928458	344.052675	288.8482759	0	1	N07022	1
73.17901946	4	18.29475486	11.78942261	48.95517423	0	0.945990584	167.24205	418.9553571	0	1	N07022	1
154.0869166	3	51.36230553	34.21185171	110.4213939	4	0.903194049	173.0664	385.7056277	0	1	N07022	1
181.3792586	2	90.68962928	90.68962928	159.5140843	2	0.821806782	112.742775	611.515625	0	1	N07022	1
62.46220018	2	31.23110009	31.23110009	35.43702595	1	0.926601514	113.1588	460.6344086	0	1	N07022	1
33.52101297	2	16.76050649	16.76050649	26.26950973	0	0.84362884	191.787525	625.4912281	0	1	N07022	1
121.3863939	4	30.34659847	29.5174291	58.32503243	4	0.913409768	114.406875	506.65	0	1	N07022	1
1000.846313	3	333.6154377	82.73223261	895.8900611	16	0.881428728	115.238925	379.0643967	0	1	N07022	1
101.1890519	1	101.1890519	101.1890519	101.1890519	6	0.847272522	115.238925	559.7922078	0	1	N07022	1
18.41884523	1	18.41884523	18.41884523	18.41884523	0	0.927818097	170.986275	733.3846154	0	1	N07022	1
101.0325486	3	33.67751622	33.83401946	51.13835495	0	0.795027039	116.487	558.9444444	0	1	N07022	1
38.12769045	2	19.06384523	19.06384523	30.1205227	0	0.917364341	116.903025	706.1960784	0	1	N07022	1
8.965174234	1	8.965174234	8.965174234	8.965174234	0	0.876315286	161.4177	902.9230769	0	1	N07022	1
479.5539629	3	159.851321	60.35170991	414.5307497	13	0.91260757	117.31905	382.2414266	0	1	N07022	1
122.9894004	2	61.49470018	61.49470018	118.5850649	3	0.700042415	167.658075	634.7028571	0	1	N07022	1
37.59335495	2	18.79667748	18.79667748	26.31534847	0	0.827948683	118.567125	578.7068966	0	1	N07022	1
95.83457459	2	47.9172873	47.9172873	75.05705838	3	0.910269894	118.98315	520.8931298	0	1	N07022	1
91.82705838	3	30.60901946	14.23583874	74.09905189	0	0.90513343	119.399175	629.2142857	0	1	N07022	1
48.60419369	2	24.30209685	24.30209685	45.11202595	2	0.89421067	119.8152	781.6	0	1	N07022	1
36.88352919	1	36.88352919	36.88352919	36.88352919	0	0.785743372	119.8152	561.2040816	0	1	N07022	1
65.75202595	3	21.91734198	19.01800649	29.27318072	0	0.917213765	120.64725	548.24	0	1	N07022	1
99.72356162	1	99.72356162	99.72356162	99.72356162	0	0.689403699	315.762975	536.5789474	0	1	N07022	1
15.48	4	3.87	3.225	8.385	0	1	258.76755	379.6363636	0	1	N07022	1
159.3844328	3	53.12814426	50.42852919	65.1797164	6	0.856930464	121.895325	498.123348	0	1	N07022	1
95.09789712	2	47.54894856	47.54894856	84.30838739	1	0.919604708	316.179	477.8217054	0	1	N07022	1
13.48017423	2	6.740087117	6.740087117	11.92300649	0	0.785388049	122.31135	447.3809524	0	1	N07022	1
108.3757294	3	36.12524312	28.89534847	70.4503809	2	0.925775356	123.1434	396.2258065	0	1	N07022	1
221.3122975	3	73.77076583	21.75450973	195.2641168	2	0.833761832	180.55485	351.4877301	0	1	N07022	1
129.3555876	6	21.55926459	4.081835495	102.7730714	3	0.838147347	413.112825	457.5497382	0	1	N07022	1
6.606503243	1	6.606503243	6.606503243	6.606503243	0	0.931791326	191.787525	454	0	1	N07022	1
124.8137359	2	62.40686793	62.40686793	109.1772326	6	0.9328594	401.0481	390.1727749	0	1	N07022	1
84.04121964	3	28.01373988	31.83419369	38.5055227	0	0.85169801	137.28825	444.0353982	0	1	N07022	1
31.47534847	3	10.49178282	14.77017423	16.06017423	1	0.918956472	178.474725	835.4464286	0	1	N07022	1
0	0	0	0	0	0	0	224.6535	0	0	1	N07022	1
227.1899879	4	56.79749698	54.76803892	107.7765681	8	0.903841615	126.887625	560.136646	0	1	N07022	1
321.3567303	5	64.27134605	37.84153568	200.1838007	7	0.897458593	313.266825	574.690367	0	1	N07022	1
149.1292586	2	74.56462928	74.56462928	135.3819166	1	0.868996622	274.992525	286.0825243	0	1	N07022	1
118.4554133	5	23.69108267	16.86167748	67.44670991	2	0.875560458	127.719675	823.3609467	0	1	N07022	1
53.10020667	2	26.55010333	26.55010333	42.42136144	2	0.853727659	128.96775	336.3333333	0	1	N07022	1
61.15321315	2	30.57660658	30.57660658	37.7498582	0	0.913546431	208.428525	232.695122	0	1	N07022	1
189.172962	3	63.05765399	16.70517423	157.6517748	4	0.916478379	169.322175	370.6124031	0	1	N07022	1
0	0	0	0	0	0	0	296.625825	0	0	1	N07022	1
9.720838739	1	9.720838739	9.720838739	9.720838739	0	0.928932188	223.405425	368.2142857	0	1	N07022	1
123.0542261	2	61.52711306	61.52711306	64.28653568	0	0.913268902	224.6535	759.9181287	0	1	N07022	1
54.14202595	4	13.53550649	12.56800649	25.78101297	0	0.830943943	259.183575	271.6162791	0	1	N07022	1
36.63534847	2	18.31767423	18.31767423	34.43318072	0	0.906728751	294.129675	845.1132075	0	1	N07022	1
95.18170991	2	47.59085495	47.59085495	93.89170991	1	0.788252793	133.544025	447.115942	0	1	N07022	1
78.41170991	3	26.13723664	26.38017423	27.11685171	0	0.873806409	171.818325	795.9626168	0	1	N07022	1
0	0	0	0	0	0	0	256.687425	0	0	1	N07022	1
27.29234198	2	13.64617099	13.64617099	21.97583874	0	0.947892357	134.7921	710.3409091	0	1	N07022	1
218.8049879	5	43.76099759	26.73901946	136.8552715	5	0.861489332	212.588775	671.4782609	0	1	N07022	1
59.23720018	2	29.61860009	29.61860009	41.84118721	0	0.875623012	136.040175	1217.917647	0	1	N07022	1
292.1136589	5	58.42273178	71.44636144	109.9787359	4	0.790944215	198.85995	632.7097561	0	1	N07022	1
99.45639387	4	24.86409847	17.3730936	64.06520667	0	0.853585301	199.692	493.0431655	0	1	N07022	1
86.5753809	5	17.31507618	13.16716775	38.28419369	1	0.883490019	210.50865	538.3283582	0	1	N07022	1
73.34338739	2	36.67169369	36.67169369	61.64170991	3	0.927069594	138.95235	654.2909091	0	1	N07022	1
153.0182456	5	30.60364912	33.29968396	46.7798582	1	0.900160401	177.22665	376.9387755	0	1	N07022	1
528.1581566	6	88.02635943	44.49943883	312.8073623	13	0.907093422	258.351525	365.5326371	0	1	N07022	1
320.0588656	4	80.0147164	58.3479518	170.505936	12	0.892149085	181.3869	485.296875	0	1	N07022	1
161.4300973	3	53.81003243	64.08419369	64.59954216	5	0.801406291	277.488675	725.2943723	0	1	N07022	1
347.7938656	4	86.9484664	31.39709685	277.3703364	8	0.880791002	229.6458	608.1405295	0	1	N07022	1
127.8822326	3	42.62741087	19.70884523	104.1468841	2	0.824531852	318.259125	469.7826087	0	1	N07022	1
55.32136144	1	55.32136144	55.32136144	55.32136144	1	0.876695706	155.177325	303.4810127	0	1	N07022	1
40.66185171	4	10.16546293	6.850751622	26.31534847	0	0.932674305	468.860175	399.3846154	0	1	N07022	1
0	0	0	0	0	0	0	24.12945	0	0	1	N07022	1
0	0	0	0	0	0	0	27.041625	0	0	1	N07022	1
0	0	0	0	0	0	0	27.041625	0	0	1	N07022	1
0	0	0	0	0	0	0	29.9538	0	0	1	N07022	1
0	0	0	0	0	0	0	31.201875	0	0	1	N07022	1
0	0	0	0	0	0	0	33.698025	0	0	1	N07022	1
20.51034847	2	10.25517423	10.25517423	19.86534847	0	0.91836065	135.208125	308.5769231	0	1	N07022	1
45.91352919	2	22.95676459	22.95676459	45.26852919	0	0.830809912	65.315925	572.4098361	0	1	N07022	1
115.257265	2	57.62863252	57.62863252	114.612265	3	0.934472989	136.4562	396.9230769	0	1	N07022	1
16.70517423	1	16.70517423	16.70517423	16.70517423	0	0.930010134	113.574825	1221.208333	0	1	N07022	1
0.645	1	0.645	0.645	0.645	0	1	95.269725	3696	0	1	N07022	1
8.053006486	3	2.684335495	0.645	6.763006486	0	0.978715985	123.1434	1076.5	0	1	N07022	1
53.45118721	1	53.45118721	53.45118721	53.45118721	0	0.832362611	143.1126	868.5194805	0	1	N07022	1
69.11454216	3	23.03818072	0.645	67.82454216	0	0.641735456	148.520925	894.7234043	0	1	N07022	1
298.2316654	3	99.41055513	127.3020584	170.284607	8	0.850343043	107.750475	566.7607656	0	1	N07022	1
21.10950973	1	21.10950973	21.10950973	21.10950973	0	0.929202969	82.788975	169.6	0	1	N07022	1
0	0	0	0	0	0	0	88.613325	0	0	1	N07022	1
0	0	0	0	0	0	0	168.490125	0	0	1	N07022	1
0	0	0	0	0	0	0	106.918425	0	0	1	N07022	1
59.61503243	2	29.80751622	29.80751622	52.09636144	0	0.813916272	136.040175	501.1123596	0	1	N07022	1
48.36387766	2	24.18193883	24.18193883	40.57803892	1	0.937439399	100.67805	342.7777778	0	1	N07022	1
159.7891168	2	79.89455838	79.89455838	135.3629295	2	0.880740359	101.926125	469.4481132	0	1	N07022	1
27.44884523	3	9.149615075	0.645	26.15884523	1	0.974853669	113.99085	539.125	0	1	N07022	1
59.12653568	1	59.12653568	59.12653568	59.12653568	1	0.705140824	209.6766	551.7764706	0	1	N07022	1
15.79300649	1	15.79300649	15.79300649	15.79300649	0	0.932818754	251.695125	741.2916667	0	1	N07022	1
17.08300649	2	8.541503243	8.541503243	15.14800649	0	0.921118326	113.99085	663.75	0	1	N07022	1
78.85436793	4	19.71359198	19.47409036	37.70401946	1	0.915870329	114.406875	421.5084746	0	1	N07022	1
39.99786468	2	19.99893234	19.99893234	28.56335495	0	0.931653399	115.65495	624.6851852	0	1	N07022	1
41.57401946	1	41.57401946	41.57401946	41.57401946	0	0.884326329	173.0664	554.4827586	0	1	N07022	1
59.08069694	2	29.54034847	29.54034847	49.89419369	0	0.909430242	128.1357	596.7831325	0	1	N07022	1
21.10950973	2	10.55475486	10.55475486	13.21300649	0	0.881251365	116.903025	1493.117647	0	1	N07022	1
268.7941168	3	89.59803892	0.645	267.5041168	8	0.888334569	131.879925	383.975	0	1	N07022	1
15.52583874	3	5.17527958	2.58	12.30083874	1	0.974323202	202.18815	725.9310345	0	1	N07022	1
131.3364263	4	32.83410658	11.67875811	106.6889101	1	0.862374201	118.1511	406.5423729	0	1	N07022	1
63.08821315	3	21.02940438	22.82318072	39.62003243	0	0.884976939	118.1511	734.2674419	0	1	N07022	1
1.29	2	0.645	0.645	0.645	0	1	170.986275	2739	0	1	N07022	1
192.4817748	4	48.12044369	35.71368721	120.4094004	2	0.851815998	197.611875	368.6554307	0	1	N07022	1
474.0193883	4	118.5048471	61.41644856	322.9361427	11	0.9134528	177.22665	452.8094535	0	1	N07022	1
15.03734198	1	15.03734198	15.03734198	15.03734198	0	0.906102596	283.313025	778.3043478	0	1	N07022	1
55.68020667	1	55.68020667	55.68020667	55.68020667	1	0.879756209	123.1434	921.08	0	1	N07022	1
69.75954216	3	23.25318072	29.27318072	38.92919369	2	0.894759262	123.1434	496.3465347	0	1	N07022	1
119.2948906	3	39.76496354	38.94818072	51.82919369	3	0.90880912	123.97545	544.4628571	0	1	N07022	1
109.1772326	3	36.39241087	49.87520667	51.02769045	6	0.940555659	205.932375	485.4842767	0	1	N07022	1
14.01450973	2	7.007254865	7.007254865	7.896503243	0	0.916758743	124.8075	1008.652174	0	1	N07022	1
55.79087117	2	27.89543559	27.89543559	32.54401946	0	0.889858866	125.63955	680.68	0	1	N07022	1
18.30818072	2	9.15409036	9.15409036	16.37318072	0	0.944291694	194.283675	307.88	0	1	N07022	1
23.37650324	1	23.37650324	23.37650324	23.37650324	0	0.792736089	127.30365	640.027027	0	1	N07022	1
158.8042586	4	39.70106464	41.80877432	74.54170991	3	0.882493912	127.30365	405.1822222	0	1	N07022	1
45.13101297	2	22.56550649	22.56550649	24.82300649	0	0.941302591	127.30365	748.3333333	0	1	N07022	1
13.74734198	2	6.873670991	6.873670991	7.251503243	0	0.911598903	225.48555	243.15	0	1	N07022	1
192.9702715	3	64.32342384	31.89901946	160.4262521	3	0.886355951	270.41625	367.8059701	0	1	N07022	1
66.95821315	3	22.31940438	16.37318072	46.82569694	5	0.954714828	128.1357	316.4411765	0	1	N07022	1
45.26852919	1	45.26852919	45.26852919	45.26852919	2	0.923543103	128.551725	690.7384615	0	1	N07022	1
115.0739101	2	57.53695504	57.53695504	114.4289101	3	0.888387398	250.44705	584.3630573	0	1	N07022	1
150.5489101	2	75.27445504	75.27445504	86.0410454	1	0.893955582	128.551725	576.4265403	0	1	N07022	1
87.95705838	1	87.95705838	87.95705838	87.95705838	0	0.900078834	235.47015	558.862069	0	1	N07022	1
24.04835495	2	12.02417748	12.02417748	16.10601297	0	0.959812606	130.215825	961.7096774	0	1	N07022	1
65.30936793	1	65.30936793	65.30936793	65.30936793	0	0.797550836	299.954025	587.3295455	0	1	N07022	1
15.57167748	2	7.785838739	7.785838739	14.28167748	0	0.928521328	130.63185	1626.217391	0	1	N07022	1
208.9007942	11	18.99098129	12.45734198	70.78237441	5	0.807097262	764.65395	461.6058632	0	1	N07022	1
83.72821315	3	27.90940438	13.32367099	69.75954216	2	0.855815771	278.320725	633.6666667	0	1	N07022	1
41.93286468	2	20.96643234	20.96643234	29.4755227	2	0.913990147	131.047875	540.9322034	0	1	N07022	1
454.5096274	3	151.5032091	35.61251622	383.5707497	21	0.915290344	131.4639	333.6656716	0	1	N07022	1
285.7743234	4	71.44358086	71.28036468	109.4254133	10	0.910836461	131.4639	395.2546296	0	1	N07022	1
270.1836589	2	135.0918295	135.0918295	152.022265	8	0.897425199	131.879925	433.1746032	0	1	N07022	1
48.49352919	2	24.24676459	24.24676459	32.81118721	0	0.893026798	292.04955	527.0895522	0	1	N07022	1
118.8712196	3	39.62373988	16.70517423	88.84237441	4	0.920039365	227.565675	383.3505747	0	1	N07022	1
128.1494004	3	42.71646679	45.4898582	49.58118721	0	0.869634944	131.879925	494.05	0	1	N07022	1
40.92901946	1	40.92901946	40.92901946	40.92901946	1	0.905392855	132.29595	469.8166667	0	1	N07022	1
11.87716775	2	5.938583874	5.938583874	11.23216775	0	0.847251524	132.29595	872.826087	0	1	N07022	1
29.65101297	2	14.82550649	14.82550649	15.83884523	0	0.941586821	132.711975	761.2826087	0	1	N07022	1
154.0679295	3	51.35597652	70.16422613	70.84720018	1	0.911029504	199.275975	550.6698565	0	1	N07022	1
161.5597488	5	32.31194977	14.88083874	119.0735616	1	0.90351812	259.183575	427.3710938	0	1	N07022	1
128.6647488	7	18.3806784	2.202167748	56.87852919	2	0.895575265	200.108025	404.9148936	0	1	N07022	1
40.68870342	2	20.34435171	20.34435171	37.57436793	0	0.945458027	133.544025	1186.75	0	1	N07022	1
[truncated: 260,548 more rows]
