# Supplementary material for: Modeling Chemotherapeutic Neurotoxicity with Human Induced Pluripotent Stem Cell-Derived Neuronal Cells
Source: PLoS One. 2015 Feb 17;10(2):e0118020. doi: 10.1371/journal.pone.0118020 (PMC4331516; doi:10.1371/journal.pone.0118020)
Supplement: S7 Table — (XLSX) [file pone.0118020.s015.xlsx]

## Sheet: Sheet1
FID	IID	Father	Mother	Sex	cytotoxicity log2(AUC)	caspase log2(relative activity)	cytotoxicity rank	caspase rank	mean rank (low number is PTX resistant)			chosen for reprogramming into iPSCs
1340	GM07022	0	0	1	6.51939	0.10104	3	1	2
1447	GM12752	GM12760	GM12761	1	6.34184	0.274122	7	2	4.5
1347	GM11882	0	0	2	6.36634	0.4942	6	7	6.5
1340	GM06994	0	0	1	6.56727	0.789903	1	14	7.5
1362	GM10861	GM11994	GM11995	2	6.20641	0.584725	9	8	8.5
1341	GM07055	0	0	2	6.18088	0.922073	10	18	14
1454	GM12812	0	0	1	6.16124	0.824378	14	15	14.5
1341	GM06985	0	0	2	6.1738	0.937494	12	19	15.5
1375	GM12264	0	0	1	6.41931	1.0521	5	26	15.5
1447	GM12753	GM12762	GM12763	2	5.99544	0.673026	25	10	17.5
1459	GM12873	0	0	2	6.01075	0.781158	23	13	18
1408	GM10831	GM12155	GM12156	2	6.17463	1.15585	11	28	19.5
1347	GM10859	GM11881	GM11882	2	6.16195	1.11194	13	27	20
1344	GM12057	0	0	2	6.1539	1.02984	16	24	20
1447	GM12761	0	0	2	5.85742	0.415595	37	3	20
1447	GM12763	0	0	2	6.00287	1.02095	24	22	23
1347	GM11881	0	0	1	6.01731	1.02988	22	25	23.5
1345	GM07348	GM07357	GM07345	2	6.154	1.21377	15	33	24
1350	GM11832	0	0	2	6.04553	1.17669	19	29	24
1447	GM12760	0	0	1	5.89485	0.844604	35	16	25.5
1416	GM10835	GM12248	GM12249	1	6.24218	1.40351	8	45	26.5
1334	GM12146	0	0	1	5.72438	0.424642	51	4	27.5
1420	GM12003	0	0	1	6.02375	1.24673	21	37	29
1420	GM12006	0	0	2	5.94599	1.20555	30	31	30.5
1345	GM07345	0	0	2	5.85039	1.02283	39	23	31
1345	GM07357	0	0	1	5.74076	0.758829	50	12	31
1346	GM12044	0	0	2	5.67032	0.478303	57	5	31
1459	GM12875	0	0	2	6.13805	1.43563	17	47	32
1341	GM07048	GM07034	GM07055	1	5.9838	1.2565	26	39	32.5
1459	GM12872	0	0	1	5.93701	1.22438	31	35	33
1408	GM12156	0	0	2	5.9114	1.22612	33	36	34.5
1350	GM10856	GM11829	GM11830	1	5.60636	0.590334	62	9	35.5
1447	GM12762	0	0	1	5.93383	1.39422	32	43	37.5
1420	GM12004	0	0	2	5.896	1.38888	34	42	38
1334	GM12239	0	0	2	5.79811	1.20832	45	32	38.5
1362	GM10860	GM11992	GM11993	1	5.61299	0.987114	61	20	40.5
1340	GM07000	0	0	2	5.97807	1.63629	28	54	41
1408	GM12154	0	0	1	5.7089	1.19459	53	30	41.5
1334	GM12144	0	0	1	5.98181	1.76042	27	57	42
1454	GM12802	GM12814	GM12815	2	5.86662	1.5349	36	50	43
1408	GM12155	0	0	1	5.68533	1.21449	56	34	45
1454	GM12801	GM12812	GM12813	1	5.82953	1.48109	42	49	45.5
1408	GM10830	GM12154	GM12236	1	5.35883	0.865273	75	17	46
1334	GM12145	0	0	2	5.75753	1.39854	49	44	46.5
1340	GM07019	GM07022	GM07056	2	5.84868	1.62152	41	53	47
1346	GM12043	0	0	1	5.85435	1.88552	38	61	49.5
1349	GM11840	0	0	2	5.80252	1.81725	43	59	51
1362	GM11994	0	0	1	5.84912	2.03303	40	62	51
1420	GM10839	GM12005	GM12006	2	5.96303	2.44517	29	75	52
1346	GM10857	GM12043	GM12044	1	5.5797	1.35726	64	41	52.5
1454	GM12813	0	0	2	5.78544	2.05626	46	63	54.5
1362	GM11993	0	0	2	5.69423	1.78707	54	58	56
1444	GM12750	0	0	1	5.40161	1.25427	74	38	56
1416	GM12249	0	0	2	5.51775	1.41893	68	46	57
1341	GM06993	0	0	1	5.63823	1.7055	60	55	57.5
1362	GM11992	0	0	1	5.71526	2.17756	52	68	60
1459	GM12874	0	0	1	5.50485	1.5688	69	51	60
1340	GM07056	0	0	2	5.59041	1.82585	63	60	61.5
1420	GM12005	0	0	1	5.56974	1.7375	67	56	61.5
1341	GM06991	GM06993	GM06985	2	5.76105	2.46629	48	76	62
1420	GM10838	GM12003	GM12004	1	5.77968	2.59633	47	77	62
1362	GM11995	0	0	2	5.63871	2.11041	59	65	62
1459	GM12864	GM12872	GM12873	1	5.29543	1.4452	76	48	62
1463	GM12878	GM12891	GM12892	2	5.69082	2.32096	55	72	63.5
1375	GM12234	0	0	2	5.64259	2.27746	58	71	64.5
1454	GM12815	0	0	2	5.5785	2.2468	65	69	67
1459	GM12865	GM12874	GM12875	2	5.4896	2.09107	70	64	67
1349	GM10854	GM11839	GM11840	2	5.57787	2.25577	66	70	68
1340	GM07029	GM06994	GM07000	1	5.4444	2.15389	71	67	69
1463	GM12892	0	0	2	5.41075	2.14376	72	66	69
1454	GM12814	0	0	1	5.4058	2.37168	73	74	73.5
1341	GM07034	0	0	1	6.53693	NA	2	NA	NA
1350	GM11829	0	0	1	6.5082	NA	4	NA	NA
1350	GM11831	0	0	1	6.04796	NA	18	NA	NA
1375	GM10863	GM12264	GM12234	2	6.02787	NA	20	NA	NA
1334	GM10847	GM12146	GM12239	2	5.79945	NA	44	NA	NA
1444	GM12751	0	0	2	NA	0.490067	NA	6	NA
1358	GM12707	GM12716	GM12717	1	NA	0.742902	NA	11	NA
1350	GM11830	0	0	2	NA	1.01845	NA	21	NA
1349	GM11839	0	0	1	NA	1.26434	NA	40	NA
1444	GM12740	GM12750	GM12751	2	NA	1.61073	NA	52	NA
1344	GM10851	GM12056	GM12057	1	NA	2.34436	NA	73	NA
1334	GM10846	GM12144	GM12145	1	NA	NA	NA	NA	NA
1350	GM10855	GM11831	GM11832	2	NA	NA	NA	NA	NA
1344	GM12056	0	0	1	NA	NA	NA	NA	NA
1408	GM12236	0	0	2	NA	NA	NA	NA	NA
1358	GM12716	0	0	1	NA	NA	NA	NA	NA
1358	GM12717	0	0	2	NA	NA	NA	NA	NA
1463	GM12891	0	0	1	NA	NA	NA	NA	NA
1416	GM12248	0	0	1	NA	NA	NA	NA	NA
